# Supplementary material for: Drought and plant litter chemistry alter microbial gene expression and metabolite production
Source: ISME J. 2020 May 22;14(9):2236–47. doi: 10.1038/s41396-020-0683-6 (PMC7608424; doi:10.1038/s41396-020-0683-6)
Supplement: Supplementary file 2 — Dataset S1 [file 41396_2020_683_MOESM2_ESM.xlsx]

## Sheet: subsystems-function
level1	level2	level3	function	SADRT10	SADRT11	SADRT12	SADRT13	SADRT14	SADRT15	SADRT16	SADRT17	SADRT19	SADRT1	SADRT20	SADRT21	SADRT22	SADRT23	SADRT24	SADRT25	SADRT26	SADRT28	SADRT2	SADRT30	SADRT32	SADRT33	SADRT34	SADRT35	SADRT36	SADRT37	SADRT38	SADRT39	SADRT3	SADRT40	SADRT42	SADRT43	SADRT44	SADRT45	SADRT46	SADRT4	SADRT5	SADRT6	SADRT7	SADRT8	SADRT9
Fatty Acids, Lipids, and Isoprenoids	Isoprenoids	Carotenoids	phi-Carotenoid synthase (EC 1.3.-.- and EC 2.1.1-)	6	1	2	5	0	4	2	0	1	0	2	0	0	0	0	2	0	0	1	1	3	0	0	0	1	0	0	1	2	10	2	2	1	0	0	0	0	0	0	0	6
Fatty Acids, Lipids, and Isoprenoids	Fatty acids	Phospholipid_and_Fatty_acid_biosynthesis_related_cluster	(3R)-hydroxymyristoyl-[ACP] dehydratase (EC 4.2.1.-)	1	0	1	0	0	0	0	0	0	0	0	1	0	0	0	3	0	0	0	0	0	0	0	0	0	0	0	0	0	0	0	1	0	0	0	0	3	0	0	0	0
Fatty Acids, Lipids, and Isoprenoids	Fatty acids	Fatty_Acid_Biosynthesis_FASII	(3R)-hydroxymyristoyl-[acyl carrier protein] dehydratase (EC 4.2.1.-)	15	19	47	41	23	11	24	8	3	7	3	35	11	33	21	47	17	19	1	17	9	4	6	0	8	2	20	18	8	26	34	33	23	7	14	0	32	30	14	7	21
Carbohydrates	Aminosugars	(GlcNAc)2_Catabolic_Operon	(GlcNAc)2 ABC transporter, ATP-binding component 1	4	6	8	24	8	4	10	4	16	14	15	34	21	31	19	4	2	9	6	8	13	3	5	6	24	6	23	15	7	3	4	16	1	10	3	4	16	18	13	29	10
Carbohydrates	Aminosugars	(GlcNAc)2_Catabolic_Operon	(GlcNAc)2 ABC transporter, ATP-binding component 2	2	2	2	5	1	0	1	0	1	1	1	1	1	1	2	0	0	1	0	2	2	1	0	0	0	2	3	3	0	0	3	6	1	1	1	0	3	1	1	2	0
Carbohydrates	Aminosugars	(GlcNAc)2_Catabolic_Operon	(GlcNAc)2 ABC transporter, periplasmic substrate-binding protein	24	15	13	24	8	10	14	0	4	5	10	33	12	17	17	11	2	5	8	11	5	2	2	2	8	2	15	16	6	12	25	22	8	8	4	3	27	7	6	5	15
Carbohydrates	Aminosugars	(GlcNAc)2_Catabolic_Operon	(GlcNAc)2 ABC transporter, permease component 1	10	6	9	33	13	8	21	8	13	8	13	50	19	41	28	9	11	18	11	13	9	7	9	18	23	4	27	23	6	8	4	15	11	2	0	10	28	19	21	27	8
Carbohydrates	Aminosugars	(GlcNAc)2_Catabolic_Operon	(GlcNAc)2 ABC transporter, permease component 2	3	2	4	10	3	4	5	5	9	3	6	17	4	17	3	2	4	8	3	3	4	4	2	0	13	3	7	5	2	2	2	8	7	6	1	5	8	4	14	8	3
Carbohydrates	Central carbohydrate metabolism	Dehydrogenase_complexes	(Pyruvate) Oxoisovalerate Dehydrogenase Alpha & Beta Fusion like	0	0	0	0	0	0	0	0	0	0	0	0	0	0	0	0	0	0	0	0	0	0	0	0	0	0	0	0	0	0	0	1	0	1	0	0	0	0	0	0	0
Carbohydrates	Central carbohydrate metabolism	Glyoxylate_bypass	(R)-2-hydroxyacid dehydrogenase, similar to L-sulfolactate dehydrogenase (EC 1.1.1.272)	2	0	3	2	1	0	2	0	0	0	0	0	0	2	0	0	0	0	0	2	0	0	0	0	0	0	3	0	0	4	2	2	0	0	0	0	2	3	0	0	0
Motility and Chemotaxis	Social motility and nonflagellar swimming in bacteria	Rhamnolipids_in_Pseudomonas	(R)-3-hydroxydecanoyl-ACP:CoA transacylase PhaG (3-hydroxyacyl-CoA-acyl carrier protein transferase) (EC 2.4.1.-)	0	1	9	8	0	0	3	0	0	0	0	3	0	0	0	13	16	6	0	0	0	0	0	0	0	0	0	1	0	7	2	2	3	0	0	0	1	0	1	0	11
Amino Acids and Derivatives	Branched-chain amino acids	Branched-Chain_Amino_Acid_Biosynthesis	(R)-citramalate synthase (EC 2.3.1.182)	92	38	47	68	13	56	94	4	5	7	0	21	4	23	1	32	17	13	0	38	2	4	2	2	6	3	3	14	1	78	57	63	30	12	42	4	17	6	9	2	65
Fatty Acids, Lipids, and Isoprenoids	Isoprenoids	Archaeal_lipids	(S)-2,3-di-O-geranylgeranylglyceryl phosphate synthase	0	0	0	1	3	0	0	1	0	0	0	0	1	0	0	1	0	0	0	2	0	0	0	0	0	0	0	0	2	0	0	1	0	0	0	0	0	0	0	0	0
Carbohydrates	Central carbohydrate metabolism	Glycolate,_glyoxylate_interconversions	(S)-2-hydroxy-acid oxidase (EC 1.1.3.15)	10	15	5	11	10	11	8	3	8	8	4	11	5	1	8	6	4	3	6	8	3	4	7	3	4	10	3	11	4	7	16	10	4	4	3	10	4	2	2	6	2
Clustering-based subsystems	NULL	CBSS-393121.3.peg.1913	(S)-3-O-geranylgeranylglyceryl phosphate synthase	0	4	1	2	2	3	0	3	0	0	0	2	2	5	2	3	2	0	0	5	0	1	0	0	2	0	6	1	8	4	5	5	2	0	0	0	1	1	8	0	4
Amino Acids and Derivatives	Lysine, threonine, methionine, and cysteine	Methionine_Salvage	1,2-dihydroxy-3-keto-5-methylthiopentene dioxygenase (EC 1.13.11.54)	13	67	63	55	82	76	54	137	104	122	101	117	112	64	88	66	68	46	125	79	130	120	85	102	182	188	116	132	64	75	72	35	34	89	53	102	121	139	151	129	61
Secondary Metabolism	Biosynthesis of phenylpropanoids	Phenylpropionate_Degradation	1,2-dihydroxycyclohexa-3,5-diene-1-carboxylate dehydrogenase (EC 1.3.1.25)	12	2	6	13	5	14	9	1	0	0	0	0	3	3	3	1	0	3	0	0	1	0	0	0	0	0	2	1	0	8	1	8	0	1	1	0	1	0	0	0	5
Metabolism of Aromatic Compounds	Peripheral pathways for catabolism of aromatic compounds	Naphtalene_and_antracene_degradation	1,2-dihydroxynaphthalene dioxygenase	0	0	0	0	0	0	0	0	0	0	0	0	0	0	0	0	1	0	0	0	0	0	0	1	0	0	0	0	0	0	0	0	0	0	0	0	0	0	0	0	0
Carbohydrates	Polysaccharides	Glycogen_metabolism	1,4-alpha-glucan (glycogen) branching enzyme, GH-13-type (EC 2.4.1.18)	1022	1180	1558	1472	1023	956	1270	749	363	414	576	1618	866	1116	717	991	869	850	334	948	545	370	548	360	885	299	713	885	542	1507	1406	1578	840	548	586	367	1251	800	879	618	1337
Carbohydrates	Polysaccharides	Glycogen_metabolism	1,4-alpha-glucan (starch) branching enzyme, GH-13-type (EC 2.4.1.18)	0	1	0	0	0	2	0	0	2	0	0	3	1	2	1	2	0	2	1	2	1	1	1	2	2	0	1	2	0	3	1	1	1	0	0	1	0	2	0	2	1
Carbohydrates	Polysaccharides	Cellulosome	1,4-alpha-glucan branching enzyme (EC 2.4.1.18)	15	27	37	38	31	22	30	12	9	6	11	25	31	34	18	15	19	19	6	37	7	4	20	9	17	4	31	38	15	37	29	47	22	21	34	5	22	32	17	14	50
Cofactors, Vitamins, Prosthetic Groups, Pigments	Quinone cofactors	Menaquinone_and_Phylloquinone_Biosynthesis	1,4-dihydroxy-2-naphthoate octaprenyltransferase (EC 2.5.1.-)	15	17	12	23	6	9	10	15	15	5	20	32	16	17	12	20	15	12	3	8	14	6	14	5	18	10	15	15	15	21	10	16	6	3	6	6	17	18	15	10	15
Fatty Acids, Lipids, and Isoprenoids	Phospholipids	Glycerolipid_and_Glycerophospholipid_Metabolism_in_Bacteria	1-acyl-sn-glycerol-3-phosphate acyltransferase (EC 2.3.1.51)	133	148	145	219	114	103	181	90	63	52	65	163	106	149	84	151	78	77	30	107	69	54	90	29	77	29	97	93	70	215	191	250	119	39	91	35	118	79	94	58	154
Miscellaneous	Plant-Prokaryote DOE project	Experimental-COG2515	1-aminocyclopropane-1-carboxylate deaminase (EC 3.5.99.7)	18	39	32	34	19	30	21	4	17	10	8	15	14	9	5	40	23	17	4	36	9	14	8	7	9	16	5	7	4	36	41	28	17	15	23	7	10	7	10	6	29
Fatty Acids, Lipids, and Isoprenoids	Isoprenoids	polyprenyl_synthesis	1-deoxy-D-xylulose 5-phosphate reductoisomerase (EC 1.1.1.267)	56	52	91	103	47	44	62	40	37	22	60	90	63	69	57	49	20	44	27	31	48	27	53	15	77	17	57	60	37	58	73	90	61	18	36	20	70	59	55	39	54
Cofactors, Vitamins, Prosthetic Groups, Pigments	Pyridoxine	Pyridoxin_(Vitamin_B6)_Biosynthesis	1-deoxy-D-xylulose 5-phosphate synthase (EC 2.2.1.7)	422	362	434	611	283	225	518	263	136	126	244	442	212	331	263	330	174	238	87	227	235	125	201	70	231	92	314	247	200	507	303	521	251	115	225	116	469	286	271	170	394
Clustering-based subsystems	Isoprenoid/cell wall biosynthesis: PREDICTED UNDECAPRENYL DIPHOSPHATE PHOSPHATASE	CBSS-83331.1.peg.3039	1-hydroxy-2-methyl-2-(E)-butenyl 4-diphosphate synthase (EC 1.17.7.1)	311	296	357	430	247	236	439	229	193	149	269	441	233	294	282	275	171	196	121	183	317	142	228	87	279	85	286	333	198	367	283	567	275	113	166	143	314	259	260	214	311
Carbohydrates	Monosaccharides	Fructose_utilization	1-phosphofructokinase (EC 2.7.1.56)	7	4	7	20	7	4	14	1	9	2	1	11	6	3	6	13	15	19	4	14	6	0	2	4	2	3	7	6	2	7	12	13	8	10	5	4	17	11	5	5	14
Amino Acids and Derivatives	Proline and 4-hydroxyproline	Proline,_4-hydroxyproline_uptake_and_utilization	1-pyrroline-4-hydroxy-2-carboxylate deaminase (EC 3.5.4.22)	11	16	34	30	13	8	12	10	4	6	10	17	6	8	8	14	11	5	2	10	3	9	4	1	6	0	3	5	2	7	8	26	4	4	4	4	12	4	3	3	6
Membrane Transport	Protein translocation across cytoplasmic membrane	ESAT-6_proteins_secretion_system_in_Actinobacteria	10 kDa culture filtrate antigen CFP-10 (EsxB)	0	0	0	0	0	0	0	1	0	0	0	0	0	0	0	0	0	0	0	0	0	0	0	0	0	0	0	0	0	0	0	0	0	0	0	0	0	0	0	0	0
Secondary Metabolism	Plant Octadecanoids	Octadecanoids	12-oxophytodienoate reductase (OPR3)(DDE1)	1	2	2	1	3	2	2	4	0	3	3	3	0	1	2	2	5	3	1	5	1	0	0	1	1	1	3	0	0	4	2	2	1	1	2	0	2	0	1	0	2
Virulence, Disease and Defense	Adhesion	Mediator_of_hyperadherence_YidE_in_Enterobacteria_and_its_conserved_region	16 kDa heat shock protein A	309	319	376	388	245	287	444	126	43	35	64	271	248	180	82	385	576	355	12	264	61	45	73	18	141	37	219	213	58	300	142	202	163	177	208	53	142	127	75	74	304
Virulence, Disease and Defense	Adhesion	Mediator_of_hyperadherence_YidE_in_Enterobacteria_and_its_conserved_region	16 kDa heat shock protein B	13	14	9	14	9	4	16	5	1	0	0	2	5	3	1	13	16	2	0	8	4	2	0	0	2	3	2	5	4	8	10	18	3	3	10	0	4	3	1	9	21
Clustering-based subsystems	NULL	Conserved_gene_cluster_associated_with_Met-tRNA_formyltransferase	16S rRNA m(5)C 967 methyltransferase (EC 2.1.1.-)	0	4	7	0	2	3	1	1	0	0	1	3	3	1	2	3	0	0	1	1	0	1	0	0	0	0	2	3	0	1	7	3	1	1	2	0	1	1	1	0	2
Clustering-based subsystems	NULL	KH_domain_RNA_binding_protein_YlqC	16S rRNA processing protein RimM	50	88	126	180	83	50	124	40	38	27	51	104	53	64	52	199	76	128	21	57	50	21	44	15	49	26	47	42	46	69	57	74	172	48	61	33	144	123	83	47	126
Metabolism of Aromatic Compounds	Metabolism of central aromatic intermediates	N-heterocyclic_aromatic_compound_degradation	1H-3-hydroxy-4-oxoquinaldine 2,4-dioxygenase	0	0	0	0	0	0	0	0	0	0	0	0	0	0	0	0	0	0	0	0	1	0	0	0	0	0	0	0	0	0	0	0	0	0	0	0	0	0	0	0	0
Nucleosides and Nucleotides	Pyrimidines	pyrimidine_conversions	2',3'-cyclic-nucleotide 2'-phosphodiesterase (EC 3.1.4.16)	24	32	31	61	21	19	30	21	9	7	12	70	29	48	23	45	21	11	2	24	8	10	11	2	22	5	34	35	12	39	42	45	19	16	12	11	82	38	38	14	38
RNA Metabolism	RNA processing and modification	RNA_processing_orphans	2'-5' RNA ligase	4	3	9	5	3	1	7	1	1	0	0	1	0	1	1	6	4	2	0	5	2	0	0	0	0	0	0	3	1	8	7	9	1	2	1	0	1	1	2	0	4
Fatty Acids, Lipids, and Isoprenoids	Isoprenoids	Myxoxanthophyll_biosynthesis_in_Cyanobacteria	2'-O-glycosyltransferase CruG	0	0	0	1	0	0	0	0	0	0	0	0	0	0	0	0	0	0	0	0	0	0	0	0	0	0	0	0	0	0	0	0	0	0	0	0	0	0	0	0	0
Amino Acids and Derivatives	Lysine, threonine, methionine, and cysteine	Lysine_Biosynthesis_DAP_Pathway	2,3,4,5-tetrahydropyridine-2,6-dicarboxylate N-acetyltransferase (EC 2.3.1.89)	2	0	2	6	0	2	2	0	2	0	2	3	2	2	2	1	2	1	3	1	0	0	0	0	0	0	0	5	1	1	1	0	0	1	2	0	7	2	1	3	2
Amino Acids and Derivatives	Lysine, threonine, methionine, and cysteine	Lysine_Biosynthesis_DAP_Pathway	2,3,4,5-tetrahydropyridine-2,6-dicarboxylate N-succinyltransferase (EC 2.3.1.117)	45	58	84	93	55	66	86	37	32	13	55	93	59	65	47	83	45	54	20	45	31	27	27	15	53	15	45	45	35	77	53	71	58	25	35	15	99	42	54	38	81
Carbohydrates	Central carbohydrate metabolism	Glycolysis_and_Gluconeogenesis	2,3-bisphosphoglycerate-independent phosphoglycerate mutase (EC 5.4.2.1)	65	258	205	171	184	215	109	113	100	84	138	199	133	132	134	173	224	148	85	160	88	77	70	103	181	74	82	103	91	197	175	151	141	146	153	124	188	133	132	148	200
Carbohydrates	Central carbohydrate metabolism	Glycolysis_and_Gluconeogenesis,_including_Archaeal_enzymes	2,3-bisphosphoglycerate-independent phosphoglycerate mutase, archaeal type (EC 5.4.2.1)	4	2	0	2	0	1	0	1	0	1	0	2	1	0	2	0	0	0	0	1	0	0	0	0	2	0	0	0	0	0	0	0	2	1	3	0	1	1	0	0	0
Carbohydrates	Fermentation	Acetoin,_butanediol_metabolism	2,3-butanediol dehydrogenase, R-alcohol forming, (R)- and (S)-acetoin-specific (EC 1.1.1.4)	22	56	60	64	93	58	55	66	74	68	79	91	73	57	64	38	44	29	110	32	104	48	54	58	103	65	41	54	42	57	44	39	57	40	48	65	71	75	95	106	44
Carbohydrates	Fermentation	Acetoin,_butanediol_metabolism	2,3-butanediol dehydrogenase, S-alcohol forming, (R)-acetoin-specific (EC 1.1.1.4)	4	9	8	5	11	10	4	6	8	7	9	2	1	7	3	4	3	4	3	4	8	8	4	8	8	3	4	1	6	5	3	11	3	4	5	7	2	4	2	2	10
Carbohydrates	Fermentation	Acetoin,_butanediol_metabolism	2,3-butanediol dehydrogenase, S-alcohol forming, (S)-acetoin-specific (EC 1.1.1.76)	32	67	98	80	113	80	55	53	66	56	57	57	38	49	40	71	69	50	53	49	58	43	45	62	49	55	29	45	42	71	71	73	38	72	73	73	44	48	73	54	75
Iron acquisition and metabolism	NULL	Iron_acquisition_in_Vibrio	2,3-dihydro-2,3-dihydroxybenzoate dehydrogenase (EC 1.3.1.28)	0	1	3	2	1	6	0	0	1	0	0	0	0	0	0	0	4	3	0	1	0	0	1	1	1	0	1	0	0	6	1	1	0	0	1	0	1	2	1	0	2
Iron acquisition and metabolism	Siderophores	Bacillibactin_Siderophore	2,3-dihydro-2,3-dihydroxybenzoate dehydrogenase (EC 1.3.1.28) [bacillibactin] siderophore	0	0	0	0	0	0	0	0	0	0	0	0	0	0	0	0	0	0	0	0	0	0	0	0	0	0	0	1	0	0	0	0	0	0	0	0	0	0	0	0	0
Iron acquisition and metabolism	Siderophores	Siderophore_Enterobactin	2,3-dihydro-2,3-dihydroxybenzoate dehydrogenase (EC 1.3.1.28) [enterobactin] siderophore	0	0	1	1	0	0	1	0	0	0	0	0	0	0	0	1	0	1	0	1	0	0	0	0	0	0	0	0	0	3	1	0	0	0	1	0	0	0	0	0	1
Iron acquisition and metabolism	Siderophores	Siderophore_assembly_kit	2,3-dihydro-2,3-dihydroxybenzoate dehydrogenase (EC 1.3.1.28) of siderophore biosynthesis	0	0	0	0	0	0	0	0	0	0	0	0	0	0	0	1	0	0	0	0	0	0	1	0	0	0	0	0	0	0	0	0	0	0	0	0	0	0	0	0	0
Metabolism of Aromatic Compounds	NULL	p-cymene_degradation	2,3-dihydroxy-2,3-dihydro-p-cumate dehydrogenase(CmtB) (EC 1.1.1.100)	0	0	1	0	0	0	1	0	0	0	0	0	0	0	0	0	0	0	0	0	0	0	0	0	0	0	0	0	0	1	0	2	0	0	0	0	0	0	0	0	2
Metabolism of Aromatic Compounds	Peripheral pathways for catabolism of aromatic compounds	Naphtalene_and_antracene_degradation	2,3-dihydroxy-2,3-dihydro-phenylpropionate dehydrogenase (EC 1.3.1.-)	4	1	0	5	0	0	1	0	0	0	0	0	0	0	0	0	0	1	0	3	0	0	0	0	0	0	0	0	0	1	2	2	0	1	0	1	0	0	0	0	3
Metabolism of Aromatic Compounds	NULL	p-cymene_degradation	2,3-dihydroxy-p-cumate-3,4-dioxygenase (CmtC)	0	0	0	0	0	0	0	0	0	0	0	0	0	0	0	0	0	0	0	0	0	0	0	0	0	0	0	0	0	1	0	0	0	0	0	0	0	0	0	0	0
Iron acquisition and metabolism	NULL	Iron_acquisition_in_Vibrio	2,3-dihydroxybenzoate-AMP ligase (EC 2.7.7.58)	1	2	7	10	12	2	9	1	0	1	4	3	1	0	0	12	1	8	0	3	0	0	0	0	1	0	0	0	0	8	5	7	1	2	2	1	4	6	3	0	5
Iron acquisition and metabolism	Siderophores	Bacillibactin_Siderophore	2,3-dihydroxybenzoate-AMP ligase (EC 2.7.7.58) [bacillibactin] siderophore	0	0	0	1	0	0	0	0	0	0	0	0	0	0	0	0	0	0	0	0	0	0	0	0	0	0	0	0	0	1	0	0	0	0	0	1	0	0	0	0	0
Iron acquisition and metabolism	Siderophores	Siderophore_Enterobactin	2,3-dihydroxybenzoate-AMP ligase (EC 2.7.7.58) [enterobactin] siderophore	0	0	0	1	2	1	0	0	0	0	0	0	0	0	0	0	1	1	0	0	0	0	0	0	0	0	0	0	0	0	0	0	0	0	0	0	0	0	0	0	1
Metabolism of Aromatic Compounds	Peripheral pathways for catabolism of aromatic compounds	Biphenyl_Degradation	2,3-dihydroxybiphenyl 1,2-dioxygenase	3	0	6	1	6	5	12	1	1	0	0	0	0	0	0	3	0	0	0	1	0	0	1	0	0	2	0	0	3	3	6	2	0	0	5	0	2	0	0	0	9
Secondary Metabolism	Aromatic amino acids and derivatives	Cinnamic_Acid_Degradation	2,3-dihydroxyphenylpropionate 1,2-dioxygenase (EC 1.13.11.-)	1	0	4	1	0	0	0	0	0	0	0	1	0	0	0	3	0	0	0	0	0	0	0	0	0	0	0	0	0	1	3	2	2	0	0	0	0	0	0	0	0
Miscellaneous	Plant-Prokaryote DOE project	Omega-amidase	2,3-diketo-5-methylthiopentyl-1-phosphate enolase	3	2	8	9	2	8	2	0	2	1	0	3	2	3	0	14	4	3	0	5	0	0	1	4	0	2	2	0	1	7	6	9	4	3	3	2	6	0	2	0	8
Amino Acids and Derivatives	Lysine, threonine, methionine, and cysteine	Methionine_Salvage	2,3-diketo-5-methylthiopentyl-1-phosphate enolase-phosphatase (EC 3.1.3.77)	5	4	2	12	4	4	5	7	2	1	5	3	2	1	1	6	4	3	5	2	1	0	3	0	2	1	1	2	5	10	7	2	11	8	5	3	4	6	1	1	9
Miscellaneous	Plant-Prokaryote DOE project	At1g24340	2,4-dichlorophenol 6-monooxygenase (EC 1.14.13.20)	1	2	3	6	1	0	5	2	0	1	0	0	0	0	0	1	1	3	0	3	1	0	1	1	0	1	0	0	0	4	3	5	1	0	0	1	0	1	0	1	1
Fatty Acids, Lipids, and Isoprenoids	Fatty acids	Fatty_acid_degradation_regulons	2,4-dienoyl-CoA reductase [NADPH] (EC 1.3.1.34)	24	56	84	54	38	41	46	29	33	16	29	68	28	36	37	67	52	37	23	38	36	19	26	20	27	8	30	47	15	57	48	56	70	32	39	25	64	20	35	24	74
Amino Acids and Derivatives	Aromatic amino acids and derivatives	Aromatic_amino_acid_degradation	2,4-dihydroxyhept-2-ene-1,7-dioic acid aldolase (EC 4.1.2.-)	29	32	63	40	40	32	36	16	17	13	22	26	19	14	12	31	19	17	21	26	11	14	15	16	10	15	11	14	15	33	44	45	23	22	30	16	18	9	22	17	30
Carbohydrates	Monosaccharides	L-fucose_utilization_temp	2,4-diketo-3-deoxy-L-fuconate hydrolase	7	6	34	18	20	6	15	5	0	1	6	10	8	12	8	22	7	11	3	10	2	1	1	1	6	2	3	11	4	17	9	13	19	7	12	0	3	8	12	6	13
Carbohydrates	Monosaccharides	D-gluconate_and_ketogluconates_metabolism	2,5-diketo-D-gluconate reductase A (EC 1.1.1.274)	13	49	78	95	99	71	83	52	23	48	52	104	71	76	68	68	81	80	37	72	64	35	53	26	59	20	79	79	56	107	112	67	116	92	46	44	84	59	63	55	105
Carbohydrates	Monosaccharides	D-gluconate_and_ketogluconates_metabolism	2,5-diketo-D-gluconic acid reductase B (EC 1.1.1.274)	2	11	40	38	28	32	28	11	2	10	8	31	17	13	14	31	22	45	4	18	4	11	10	5	13	10	15	15	9	14	12	14	40	13	5	9	65	27	21	10	27
Amino Acids and Derivatives	Aromatic amino acids and derivatives	Chorismate:_Intermediate_for_synthesis_of_Tryptophan,_PAPA_antibiotics,_PABA,_3-hydroxyanthranilate_and_more.	2-Amino-2-deoxy-isochorismate hydrolase (EC 3.-.-.-)	0	0	0	0	0	0	0	0	0	0	0	0	0	0	0	0	0	0	0	0	0	0	0	0	0	0	0	0	0	2	0	0	0	0	0	0	0	0	0	0	0
Amino Acids and Derivatives	Aromatic amino acids and derivatives	Chorismate:_Intermediate_for_synthesis_of_Tryptophan,_PAPA_antibiotics,_PABA,_3-hydroxyanthranilate_and_more.	2-Amino-2-deoxy-isochorismate synthase (EC 4.1.3.-)	14	10	10	18	10	2	12	1	3	1	2	3	1	1	1	5	4	2	0	2	1	0	1	0	1	0	0	0	0	15	5	14	1	1	4	1	0	0	1	0	13
Clustering-based subsystems	NULL	CBSS-211586.1.peg.3133	2-C-methyl-D-erythritol 2,4-cyclodiphosphate synthase (EC 4.6.1.12)	48	25	36	39	33	16	44	9	6	4	7	31	10	4	12	24	19	14	5	14	10	1	10	1	9	0	9	8	8	40	17	51	19	6	26	7	30	17	17	12	27
Clustering-based subsystems	NULL	CBSS-211586.1.peg.3133	2-C-methyl-D-erythritol 4-phosphate cytidylyltransferase (EC 2.7.7.60)	36	49	37	39	21	15	46	6	15	8	25	23	24	18	21	28	8	10	2	17	9	8	10	5	14	1	18	17	7	41	29	51	28	7	26	7	44	18	21	15	35
Cell Wall and Capsule	Gram-Negative cell wall components	KDO2-Lipid_A_biosynthesis	2-Keto-3-deoxy-D-manno-octulosonate-8-phosphate synthase (EC 2.5.1.55)	18	35	67	74	44	13	35	19	4	4	14	66	41	18	21	79	49	35	4	33	17	3	12	1	22	4	25	24	18	35	31	50	57	14	26	15	73	37	26	25	47
Carbohydrates	Monosaccharides	D-gluconate_and_ketogluconates_metabolism	2-Keto-D-gluconate dehydrogenase (EC 1.1.99.4), membrane-bound, cytochrome c	1	0	5	0	1	1	1	0	2	0	0	1	1	0	0	2	2	1	0	0	0	0	0	0	0	0	0	0	0	1	4	0	0	1	3	1	2	0	0	0	1
Carbohydrates	Monosaccharides	D-gluconate_and_ketogluconates_metabolism	2-Keto-D-gluconate dehydrogenase (EC 1.1.99.4), membrane-bound, flavoprotein	0	2	8	4	0	1	1	2	0	0	1	1	0	1	0	6	6	0	0	1	0	0	0	0	0	0	0	1	1	3	5	1	0	2	0	0	0	0	0	0	3
Carbohydrates	Monosaccharides	D-gluconate_and_ketogluconates_metabolism	2-Keto-D-gluconate dehydrogenase (EC 1.1.99.4), membrane-bound, gamma subunit	0	1	1	1	0	0	0	0	0	0	0	0	0	0	0	1	0	0	0	0	0	0	0	0	0	0	0	0	0	0	0	0	0	0	0	0	0	0	0	0	1
Carbohydrates	Organic acids	2-methylcitrate_to_2-methylaconitate_metabolism_cluster	2-Methylcitrate dehydratase AcnD	0	2	2	5	2	1	0	2	3	0	1	4	2	0	1	0	1	1	0	0	1	0	1	1	3	0	2	0	0	3	3	3	0	1	2	0	0	1	0	1	4
Amino Acids and Derivatives	Lysine, threonine, methionine, and cysteine	Methionine_Degradation	2-Oxobutyrate dehydrogenase E1 (EC:1.2.4.1)	0	1	1	0	0	0	0	0	0	0	0	0	0	1	0	0	2	0	1	1	0	0	0	0	0	0	0	0	0	0	0	1	0	0	1	1	0	0	0	0	0
Amino Acids and Derivatives	Lysine, threonine, methionine, and cysteine	Methionine_Degradation	2-Oxobutyrate oxidase, putative	9	13	19	9	10	6	8	4	2	2	5	2	6	11	9	15	13	4	2	9	4	3	3	1	4	14	5	9	5	17	5	15	5	6	3	3	3	1	4	1	6
Metabolism of Aromatic Compounds	Anaerobic degradation of aromatic compounds	Anaerobic_toluene_and_ethylbenzene_degradation	2-[hydroxy(phenyl)methyl]-succinyl-CoA dehydrogenase beta subunit (EC 1.1.1.35)	0	0	0	0	0	0	0	0	0	0	0	0	0	0	0	0	0	0	0	0	0	0	0	0	0	0	0	0	0	0	0	0	0	0	0	0	0	0	0	0	0
Amino Acids and Derivatives	Aromatic amino acids and derivatives	Chorismate_Synthesis	2-amino-3,7-dideoxy-D-threo-hept-6-ulosonate synthase (EC 2.5.1.-)	0	1	0	0	0	0	0	0	0	0	0	0	0	0	0	0	0	0	0	0	0	0	0	0	0	0	0	0	0	0	0	0	0	0	0	0	0	1	0	0	0
Amino Acids and Derivatives	Aromatic amino acids and derivatives	Tryptophan_catabolism	2-amino-3-carboxymuconate-6-semialdehyde decarboxylase (EC 4.1.1.45)	5	8	8	3	5	3	4	2	0	0	0	0	0	1	0	5	2	0	0	1	1	0	1	0	0	0	0	2	0	5	4	9	3	2	0	0	0	0	0	0	5
Amino Acids and Derivatives	Alanine, serine, and glycine	Glycine_and_Serine_Utilization	2-amino-3-ketobutyrate coenzyme A ligase (EC 2.3.1.29)	30	43	47	51	33	46	28	31	11	5	16	62	42	42	44	65	52	27	1	36	24	9	21	15	23	18	38	31	29	41	50	63	21	20	23	17	84	43	58	18	58
Miscellaneous	Plant-Prokaryote DOE project	COG1565	2-amino-4-hydroxy-6-hydroxymethyldihydropteridine pyrophosphokinase (EC 2.7.6.3)	10	18	28	22	24	17	18	5	9	8	24	12	8	4	7	28	15	16	5	8	3	4	10	2	6	5	7	1	5	25	19	19	10	13	10	4	15	11	16	12	20
Phosphorus Metabolism	NULL	Phosphonate_metabolism	2-aminoethylphosphonate ABC transporter ATP-binding protein (TC 3.A.1.9.1)	0	1	1	1	0	0	0	0	0	0	0	2	0	0	0	1	0	1	1	0	0	0	0	0	0	0	0	0	0	1	1	1	2	1	0	0	0	0	0	0	1
Phosphorus Metabolism	NULL	Phosphonate_metabolism	2-aminoethylphosphonate ABC transporter periplasmic binding component (TC 3.A.1.9.1)	2	1	0	0	0	0	1	0	0	0	0	0	0	0	0	1	0	0	0	0	0	0	0	0	0	0	0	0	0	0	0	0	0	0	0	0	0	0	0	0	0
Phosphorus Metabolism	NULL	Phosphonate_metabolism	2-aminoethylphosphonate ABC transporter permease protein I (TC 3.A.1.9.1)	0	0	0	0	0	0	0	0	0	0	0	0	0	0	0	0	0	0	0	0	0	0	0	0	0	0	0	0	0	0	0	0	0	0	0	0	0	0	0	0	0
Phosphorus Metabolism	NULL	Phosphonate_metabolism	2-aminoethylphosphonate ABC transporter permease protein II (TC 3.A.1.9.1)	2	0	0	0	0	0	0	0	0	0	0	0	0	0	0	0	0	0	0	0	2	0	0	0	0	0	0	0	0	0	0	0	0	0	0	0	0	0	0	0	0
Phosphorus Metabolism	NULL	Phosphonate_metabolism	2-aminoethylphosphonate uptake and metabolism regulator	0	0	0	1	0	0	0	0	0	0	0	1	0	0	1	0	0	2	0	0	0	0	0	0	0	0	0	0	0	0	0	0	0	0	0	0	0	1	0	1	0
Phosphorus Metabolism	NULL	Phosphonate_metabolism	2-aminoethylphosphonate:pyruvate aminotransferase (EC 2.6.1.37)	0	1	1	3	0	1	0	0	0	0	0	1	0	0	0	4	2	2	0	0	1	0	0	0	0	0	0	0	0	4	0	1	1	0	1	0	5	0	2	1	1
Amino Acids and Derivatives	Aromatic amino acids and derivatives	Tryptophan_catabolism	2-aminomuconate deaminase (EC 3.5.99.5)	0	0	0	4	0	0	1	0	0	0	0	0	2	0	0	0	0	1	0	0	0	0	0	0	0	0	0	0	0	0	0	0	0	0	0	0	0	0	0	0	0
Amino Acids and Derivatives	Aromatic amino acids and derivatives	Tryptophan_catabolism	2-aminomuconate semialdehyde dehydrogenase (EC 1.2.1.32)	0	2	3	4	1	2	0	16	1	2	7	8	5	1	2	2	1	0	7	0	8	9	0	0	0	1	0	1	11	4	2	3	0	1	1	9	2	0	0	1	2
Metabolism of Aromatic Compounds	Peripheral pathways for catabolism of aromatic compounds	Chlorobenzoate_degradation	2-chlorobenzoate 1,2-dioxygenase alpha subunit (EC 1.14.12.13)	0	0	2	1	0	1	0	0	0	0	0	0	0	0	0	0	0	0	0	0	0	0	0	0	0	0	0	0	0	1	0	0	0	0	0	0	0	1	0	0	0
Metabolism of Aromatic Compounds	Peripheral pathways for catabolism of aromatic compounds	Chlorobenzoate_degradation	2-chlorobenzoate 1,2-dioxygenase beta subunit (EC 1.14.12.13)	0	0	0	0	0	0	0	0	0	0	0	0	0	0	0	1	0	0	0	0	0	0	0	0	0	0	0	0	0	0	0	0	0	0	0	0	0	0	0	0	0
Metabolism of Aromatic Compounds	Peripheral pathways for catabolism of aromatic compounds	Chlorobenzoate_degradation	2-chlorobenzoate 1,2-dioxygenase reductase component	0	0	0	0	0	1	0	0	0	0	0	0	0	0	0	0	0	0	0	0	0	0	0	0	0	0	0	0	0	1	0	1	0	0	0	0	0	0	0	0	0
Secondary Metabolism	Biosynthesis of phenylpropanoids	Phytosterol_biosynthesis	2-cys peroxiredoxin BAS1, chloroplast precursor	0	0	0	1	2	0	0	0	0	0	0	2	0	0	1	1	0	1	0	1	0	0	0	0	0	0	0	0	0	0	2	2	0	0	1	0	0	0	0	0	2
Carbohydrates	Monosaccharides	D-Galacturonate_and_D-Glucuronate_Utilization	2-dehydro-3-deoxy-D-gluconate 5-dehydrogenase (EC 1.1.1.127)	0	0	0	0	0	0	0	0	0	0	0	0	0	0	0	0	0	1	0	1	0	0	0	0	0	0	0	0	0	0	0	0	0	0	0	0	0	0	0	0	0
Carbohydrates	Monosaccharides	D-galactonate_catabolism	2-dehydro-3-deoxygalactonokinase (EC 2.7.1.58)	0	5	15	11	4	2	5	1	0	0	0	2	1	3	3	6	8	5	1	4	1	0	2	0	5	0	2	0	1	7	5	4	9	1	4	0	5	4	5	0	10
Carbohydrates	Monosaccharides	D-galactarate,_D-glucarate_and_D-glycerate_catabolism	2-dehydro-3-deoxyglucarate aldolase (EC 4.1.2.20)	3	9	13	12	17	11	9	3	0	0	0	2	0	2	2	16	2	12	0	9	1	2	0	1	0	1	1	1	0	12	8	3	8	15	8	2	5	4	1	1	8
Carbohydrates	Central carbohydrate metabolism	Entner-Doudoroff_Pathway	2-dehydro-3-deoxygluconate kinase (EC 2.7.1.45)	11	14	18	32	10	15	18	3	4	2	7	20	5	9	12	3	9	6	1	16	3	0	4	0	10	3	13	10	3	15	16	18	18	3	7	1	19	8	5	4	14
Carbohydrates	Monosaccharides	D-galactonate_catabolism	2-dehydro-3-deoxyphosphogalactonate aldolase (EC 4.1.2.21)	6	5	25	16	14	1	9	0	3	1	1	7	5	2	2	7	6	10	0	3	2	0	2	1	1	0	1	2	3	9	14	4	6	4	4	2	0	1	1	0	12
Carbohydrates	Central carbohydrate metabolism	Entner-Doudoroff_Pathway	2-dehydro-3-deoxyphosphogluconate aldolase (EC 4.1.2.14)	17	21	44	60	22	14	48	11	3	1	10	38	19	22	23	28	25	29	4	15	6	6	8	2	11	2	15	21	9	25	41	31	24	13	14	8	26	20	18	13	36
Cofactors, Vitamins, Prosthetic Groups, Pigments	Coenzyme A	Coenzyme_A_Biosynthesis	2-dehydropantoate 2-reductase (EC 1.1.1.169)	21	20	39	30	25	27	20	15	13	16	14	25	10	15	14	39	29	19	5	28	5	11	12	8	19	9	12	8	7	41	35	32	22	21	29	7	11	11	13	12	18
Carbohydrates	Monosaccharides	D-Galacturonate_and_D-Glucuronate_Utilization	2-deoxy-D-gluconate 3-dehydrogenase (EC 1.1.1.125)	28	48	77	54	75	47	63	35	33	37	40	78	45	59	34	52	26	55	31	50	22	23	33	25	53	20	55	28	20	61	45	51	52	58	47	25	74	48	56	52	32
DNA Metabolism	DNA repair	2-phosphoglycolate_salvage	2-deoxyglucose-6-phosphate hydrolase YniC	3	4	2	3	0	6	3	0	0	0	0	0	1	2	1	3	2	1	0	5	1	0	0	0	0	0	0	0	1	6	2	0	2	0	2	2	0	1	1	1	3
Cofactors, Vitamins, Prosthetic Groups, Pigments	Tetrapyrroles	Chlorophyll_Biosynthesis	2-desacetyl-2-hydroxyethyl bacteriochlorophyllide A dehydrogenase BchC	0	0	0	0	0	0	1	0	0	0	0	0	0	0	0	2	0	0	0	0	0	0	0	0	0	0	0	0	0	0	0	6	0	0	3	0	0	3	0	0	0
Clustering-based subsystems	Hypothetical in Lysine biosynthetic cluster	CBSS-323850.3.peg.3269	2-haloalkanoic acid dehalogenase (EC 3.8.1.2)	2	8	10	9	6	2	5	1	0	2	4	2	0	1	4	2	3	4	1	1	1	0	3	0	3	2	3	1	3	3	4	4	8	3	7	1	7	1	3	1	8
Cofactors, Vitamins, Prosthetic Groups, Pigments	Quinone cofactors	Menaquinone_and_Phylloquinone_Biosynthesis	2-heptaprenyl-1,4-naphthoquinone methyltransferase (EC 2.1.1.-)	1	0	0	0	0	0	0	1	0	0	0	0	0	0	0	0	0	0	0	0	0	0	0	0	1	0	0	0	1	0	0	0	0	0	0	0	0	0	0	0	0
Carbohydrates	CO2 fixation	Photorespiration_(oxidative_C2_cycle)	2-hydroxy-3-oxopropionate reductase (EC 1.1.1.60)	40	45	56	50	31	40	31	7	5	4	6	39	15	21	28	39	22	25	8	46	8	4	11	1	19	1	13	17	11	46	47	49	23	26	33	6	43	21	22	15	40
Secondary Metabolism	Aromatic amino acids and derivatives	Cinnamic_Acid_Degradation	2-hydroxy-6-ketonona-2,4-dienedioic acid hydrolase (EC 3.7.1.-)	0	0	0	0	0	0	0	0	0	0	0	0	0	0	0	0	0	0	0	0	0	0	0	0	0	0	0	0	0	0	0	2	0	0	0	0	0	0	0	0	0
Metabolism of Aromatic Compounds	NULL	carbazol_degradation_cluster	2-hydroxy-6-oxo-6-phenylhexa-2,4-dienoate hydrolase (EC 3.7.1.-)	7	17	17	16	17	27	20	7	12	13	13	55	31	26	25	16	4	7	13	21	12	8	8	18	14	19	23	41	10	30	15	29	5	15	7	4	29	26	26	19	20
Metabolism of Aromatic Compounds	Peripheral pathways for catabolism of aromatic compounds	Naphtalene_and_antracene_degradation	2-hydroxychromene-2-carboxylate isomerase	13	30	23	39	16	22	22	11	11	8	10	24	8	19	9	29	16	18	8	26	5	17	15	8	16	12	16	20	12	33	32	33	24	15	23	11	15	16	18	16	34
Miscellaneous	Plant-Prokaryote DOE project	At3g50560	2-hydroxychromene-2-carboxylate isomerase family protein, glutathione-dependent	0	0	0	0	0	0	0	0	0	0	0	0	0	0	0	0	0	0	0	0	0	0	0	0	0	0	0	0	0	0	0	0	0	0	0	0	0	0	0	0	0
Miscellaneous	Plant-Prokaryote DOE project	At5g38900	2-hydroxychromene-2-carboxylate isomerase/DsbA-like thioredoxin domain	9	6	6	20	17	3	11	9	7	6	8	18	17	12	10	12	13	16	1	12	9	7	14	1	3	2	14	9	7	10	20	8	12	7	9	6	14	4	10	6	20
Metabolism of Aromatic Compounds	Anaerobic degradation of aromatic compounds	Anaerobic_benzoate_metabolism	2-hydroxycyclohexanecarboxyl-CoA dehydrogenase (EC 1.1.1.-)	4	2	10	7	6	6	6	2	0	0	0	0	0	3	1	5	3	6	1	0	0	1	0	0	0	0	0	0	0	22	5	9	0	0	8	0	2	4	0	0	7
Metabolism of Aromatic Compounds	Metabolism of central aromatic intermediates	4-Hydroxyphenylacetic_acid_catabolic_pathway	2-hydroxyhepta-2,4-diene-1,7-dioate isomerase (EC 5.3.3.-)	14	4	10	16	5	7	9	4	4	2	4	7	7	8	6	11	9	3	5	8	5	3	4	3	3	2	6	5	1	7	6	15	4	5	9	3	7	8	6	8	11
Metabolism of Aromatic Compounds	Metabolism of central aromatic intermediates	Central_meta-cleavage_pathway_of_aromatic_compound_degradation	2-hydroxymuconic semialdehyde dehydrogenase	0	0	0	0	0	0	0	0	1	0	0	0	0	0	0	0	0	0	0	0	0	0	0	0	0	0	0	0	0	0	0	0	0	0	0	0	0	0	0	0	1
Metabolism of Aromatic Compounds	Metabolism of central aromatic intermediates	Central_meta-cleavage_pathway_of_aromatic_compound_degradation	2-hydroxymuconic semialdehyde hydrolase (EC 3.7.1.9)	25	8	12	5	4	30	27	0	1	0	0	0	0	0	0	5	19	2	1	14	0	0	0	0	0	0	0	0	0	46	20	26	1	5	1	0	1	0	0	0	15
Metabolism of Aromatic Compounds	Peripheral pathways for catabolism of aromatic compounds	Biphenyl_Degradation	2-hydroxypenta-2,4-dienoate hydratase	0	4	0	1	0	1	0	0	0	0	0	0	0	0	0	0	0	0	0	0	0	0	0	0	0	0	1	0	0	0	0	3	0	0	0	0	0	0	0	0	1
Secondary Metabolism	Plant Alkaloids	Alkaloid_biosynthesis_from_L-lysine	2-hydroxyphytanoyl-CoA lyase-related protein [EC:4.1.-.-]	1	1	2	2	4	3	2	0	1	0	1	0	1	0	5	0	0	3	0	0	0	0	0	1	0	0	0	0	0	0	3	4	0	0	2	0	1	0	0	0	0
Amino Acids and Derivatives	Branched-chain amino acids	Branched-Chain_Amino_Acid_Biosynthesis	2-isopropylmalate synthase (EC 2.3.3.13)	400	528	492	478	299	372	491	244	233	206	272	379	205	314	230	382	242	279	202	231	204	171	196	158	231	115	156	196	186	619	305	514	304	173	238	169	347	269	264	194	505
Amino Acids and Derivatives	Aromatic amino acids and derivatives	Common_Pathway_For_Synthesis_of_Aromatic_Compounds_(DAHP_synthase_to_chorismate)	2-keto-3-deoxy-D-arabino-heptulosonate-7-phosphate synthase I alpha (EC 2.5.1.54)	77	452	267	259	237	273	188	293	285	330	283	278	268	249	217	260	210	195	305	229	285	274	311	258	294	240	170	331	220	263	297	163	227	277	198	222	289	299	326	299	292
Amino Acids and Derivatives	Aromatic amino acids and derivatives	Chorismate_Synthesis	2-keto-3-deoxy-D-arabino-heptulosonate-7-phosphate synthase I beta (EC 2.5.1.54)	25	26	18	16	21	14	30	7	0	8	5	3	9	10	17	17	12	7	0	16	1	1	1	2	5	1	1	14	14	23	21	27	13	4	20	5	17	10	11	4	35
Amino Acids and Derivatives	Aromatic amino acids and derivatives	Common_Pathway_For_Synthesis_of_Aromatic_Compounds_(DAHP_synthase_to_chorismate)	2-keto-3-deoxy-D-arabino-heptulosonate-7-phosphate synthase II (EC 2.5.1.54)	161	211	195	221	143	148	182	113	115	73	139	222	126	174	132	153	89	105	84	110	118	79	113	67	150	66	108	149	91	173	164	229	119	79	107	48	208	139	143	108	168
Amino Acids and Derivatives	Aromatic amino acids and derivatives	Chorismate:_Intermediate_for_synthesis_of_Tryptophan,_PAPA_antibiotics,_PABA,_3-hydroxyanthranilate_and_more.	2-keto-3-deoxy-D-arabino-heptulosonate-7-phosphate synthase II PhzC (EC 2.5.1.54)	0	1	0	0	0	1	0	0	0	0	0	0	0	0	0	0	0	0	0	0	0	0	0	0	0	0	0	0	0	0	0	0	0	0	0	0	0	0	0	0	0
Carbohydrates	Monosaccharides	L-fucose_utilization	2-keto-3-deoxy-L-fuconate dehydrogenase	26	16	50	21	10	12	15	6	7	5	5	11	9	10	10	38	14	16	2	9	12	5	9	2	6	2	5	2	7	22	20	47	20	13	22	4	8	16	7	4	26
Carbohydrates	Monosaccharides	D-Galacturonate_and_D-Glucuronate_Utilization	2-keto-3-deoxygluconate permease (KDG permease)	12	7	20	7	15	10	16	8	16	5	12	5	2	0	8	5	11	8	22	15	28	4	17	7	21	4	10	12	19	2	6	16	13	4	12	11	5	1	2	5	9
Metabolism of Aromatic Compounds	Peripheral pathways for catabolism of aromatic compounds	Biphenyl_Degradation	2-keto-4-pentenoate hydratase (EC 4.2.1.-)	11	14	4	7	3	0	10	3	0	0	0	6	1	2	2	6	6	4	0	4	3	0	5	1	0	0	2	2	3	12	9	21	9	2	0	1	1	0	0	3	7
Metabolism of Aromatic Compounds	NULL	Benzoate_transport_and_degradation_cluster	2-keto-4-pentenoate hydratase/2-oxohepta-3-ene-1,7-dioic acid hydratase (catechol pathway)	17	20	44	38	11	21	35	21	5	6	7	43	22	21	18	13	13	19	10	12	10	7	24	6	28	8	21	23	15	29	11	28	11	5	22	8	27	29	20	22	24
Carbohydrates	Monosaccharides	D-gluconate_and_ketogluconates_metabolism	2-ketoaldonate reductase, broad specificity (EC 1.1.1.215) (EC 1.1.1.-)	0	1	1	3	6	2	2	2	1	0	1	1	1	0	0	5	3	6	0	0	0	0	2	1	0	0	0	0	0	2	3	2	4	0	1	0	2	0	0	0	4
Amino Acids and Derivatives	Lysine, threonine, methionine, and cysteine	Threonine_anaerobic_catabolism_gene_cluster	2-ketobutyrate formate-lyase (EC 2.3.1.-)	0	0	0	0	0	0	0	0	0	0	0	0	0	0	0	0	0	0	0	0	0	0	0	0	0	0	0	0	0	0	0	0	0	0	0	0	0	1	0	0	0
Metabolism of Aromatic Compounds	Anaerobic degradation of aromatic compounds	Anaerobic_benzoate_metabolism	2-ketocyclohexanecarboxyl-CoA hydrolase (EC 4.1.3.36)	0	0	1	1	0	1	1	0	0	0	0	0	0	1	0	0	0	0	0	0	0	0	0	0	0	0	0	0	0	3	1	2	0	0	0	0	0	0	0	0	2
Carbohydrates	Monosaccharides	2-Ketogluconate_Utilization	2-ketogluconate 6-phosphate reductase (EC 1.1.1.43)	0	3	16	12	13	3	4	3	1	1	0	0	0	0	1	6	14	15	3	1	3	1	0	1	0	0	0	1	0	7	6	3	8	5	3	2	3	0	0	0	22
Carbohydrates	Monosaccharides	D-gluconate_and_ketogluconates_metabolism	2-ketogluconate kinase (EC 2.7.1.13)	2	6	26	20	11	4	9	1	0	0	2	0	0	0	0	19	23	12	0	4	0	0	2	0	0	0	0	0	0	10	24	4	15	5	2	0	0	0	0	0	30
Carbohydrates	Monosaccharides	2-Ketogluconate_Utilization	2-ketogluconate transporter	4	9	19	18	9	4	11	7	2	3	0	0	0	0	4	9	24	30	0	8	4	0	0	0	0	0	0	0	4	15	9	6	22	18	5	0	2	1	0	0	33
Carbohydrates	Monosaccharides	2-Ketogluconate_Utilization	2-ketogluconate utilization repressor PtxS	0	1	5	6	3	0	3	2	0	0	2	0	0	0	0	5	5	10	0	2	0	0	0	0	0	0	0	0	1	7	2	0	9	4	0	0	0	0	0	0	8
Carbohydrates	Monosaccharides	Xylose_utilization	2-ketoglutaric semialdehyde dehydrogenase (EC 1.2.1.26)	73	58	139	93	60	50	85	24	11	3	33	52	38	50	33	82	54	78	5	50	24	4	24	10	25	7	26	17	28	97	86	95	80	21	48	25	58	32	51	30	113
Cofactors, Vitamins, Prosthetic Groups, Pigments	Pyridoxine	Pyridoxin(Vitamin_B6)_Degradation_Pathway	2-methyl-3-hydroxypyridine-5-carboxylic acid oxygenase (EC 1.14.12.4)	0	0	0	0	1	0	0	0	0	0	0	0	0	0	0	0	0	0	0	0	0	0	0	0	0	0	0	0	0	0	0	0	0	0	0	0	0	0	0	0	0
Cofactors, Vitamins, Prosthetic Groups, Pigments	Quinone cofactors	Tocopherol_Biosynthesis	2-methyl-6-phytyl-1,4-benzoquinone cyclase	0	1	0	0	0	0	0	0	0	0	0	0	0	0	0	0	0	0	0	0	0	0	0	0	0	0	0	0	0	0	0	0	0	0	1	0	0	0	0	0	1
Cofactors, Vitamins, Prosthetic Groups, Pigments	Quinone cofactors	Tocopherol_Biosynthesis	2-methyl-6-phytyl-1,4-benzoquinone methyltransferase	0	0	0	0	0	0	0	1	0	0	0	0	0	1	0	0	0	0	0	0	0	0	0	0	0	0	0	0	0	0	1	1	0	0	0	0	0	0	1	0	2
Cofactors, Vitamins, Prosthetic Groups, Pigments	Quinone cofactors	Plastoquinone_Biosynthesis	2-methyl-6-solanyl-1,4-benzoquinone methyltransferase	1	0	1	0	0	0	1	0	0	1	0	0	1	0	1	1	0	0	0	0	0	0	0	0	0	0	0	0	0	0	0	1	0	1	0	0	0	0	0	0	0
Carbohydrates	Organic acids	2-methylcitrate_to_2-methylaconitate_metabolism_cluster	2-methylaconitate racemase	3	5	5	5	1	4	0	1	3	0	1	2	1	1	1	1	5	0	0	0	1	1	0	0	0	0	0	2	0	0	1	3	2	2	0	1	5	2	1	4	1
Carbohydrates	Organic acids	Methylcitrate_cycle	2-methylcitrate dehydratase (EC 4.2.1.79)	129	456	475	311	452	464	355	267	356	359	320	313	239	281	189	374	314	237	305	264	222	215	237	271	207	251	162	237	193	318	290	285	294	366	263	224	325	315	384	360	303
Carbohydrates	Organic acids	Methylcitrate_cycle	2-methylcitrate dehydratase FeS dependent (EC 4.2.1.79)	10	14	45	55	24	8	13	9	4	4	7	63	26	27	21	35	22	60	0	24	0	2	22	5	19	2	23	14	11	19	17	18	38	16	11	14	95	40	28	16	20
Carbohydrates	Organic acids	Methylcitrate_cycle	2-methylcitrate synthase (EC 2.3.3.5)	39	60	104	73	54	38	59	46	58	49	52	175	68	79	43	53	36	64	37	58	27	69	61	18	66	44	73	110	46	37	66	73	54	31	31	44	178	61	76	48	46
Carbohydrates	Organic acids	Methylcitrate_cycle	2-methylisocitrate dehydratase (EC 4.2.1.99)	159	202	358	349	271	173	313	275	220	166	368	644	328	400	267	269	177	245	143	189	301	147	194	125	415	146	262	357	170	189	185	263	272	138	136	146	638	316	337	268	232
Cofactors, Vitamins, Prosthetic Groups, Pigments	Quinone cofactors	Ubiquinone_Biosynthesis	2-octaprenyl-3-methyl-6-methoxy-1,4-benzoquinol hydroxylase (EC 1.14.13.-)	7	23	49	75	28	10	21	19	5	4	13	45	17	16	27	34	31	59	4	21	8	2	17	2	5	3	21	23	12	20	38	18	33	22	13	6	70	36	18	16	45
Cofactors, Vitamins, Prosthetic Groups, Pigments	Quinone cofactors	Ubiquinone_Biosynthesis	2-octaprenyl-6-methoxyphenol hydroxylase (EC 1.14.13.-)	10	15	24	32	9	9	9	3	0	0	2	15	8	7	6	19	11	25	5	8	5	2	4	1	7	2	6	3	5	7	19	12	19	11	15	1	18	5	5	3	15
Metabolism of Aromatic Compounds	Metabolism of central aromatic intermediates	4-Hydroxyphenylacetic_acid_catabolic_pathway	2-oxo-hepta-3-ene-1,7-dioic acid hydratase (EC 4.2.-.-)	6	9	8	3	6	3	8	0	0	0	0	11	4	5	1	2	4	0	2	0	2	1	0	0	6	0	2	3	0	8	3	10	2	1	0	0	5	1	2	5	5
Carbohydrates	Central carbohydrate metabolism	Dehydrogenase_complexes	2-oxoglutarate dehydrogenase E1 component (EC 1.2.4.2)	701	1168	1382	1257	1033	1047	1261	773	690	627	833	1576	915	1050	852	1162	867	784	794	763	692	534	724	573	1003	550	711	905	670	1143	862	1085	971	782	642	583	1531	1045	1181	998	1273
Carbohydrates	CO2 fixation	Photorespiration_(oxidative_C2_cycle)	2-oxoglutarate/malate translocator	0	1	1	0	1	0	0	0	0	0	0	1	0	1	1	0	0	0	0	1	0	0	1	0	0	0	0	2	0	1	0	1	0	0	0	1	1	0	2	0	0
Cofactors, Vitamins, Prosthetic Groups, Pigments	Coenzyme M	coenzyme_M_biosynthesis	2-phosphosulfolactate phosphatase (EC 3.1.3.71)	0	0	0	0	0	0	0	0	0	0	0	0	0	0	0	0	0	1	0	0	0	0	0	0	0	0	0	0	0	1	0	0	0	0	0	0	0	0	0	0	0
Metabolism of Aromatic Compounds	Metabolism of central aromatic intermediates	Central_meta-cleavage_pathway_of_aromatic_compound_degradation	2-polyprenylphenol hydroxylase and related flavodoxin oxidoreductases	3	3	9	9	2	3	1	2	0	2	2	2	0	0	6	6	4	5	0	1	1	0	1	0	0	0	0	4	1	3	6	3	5	4	1	0	5	2	1	0	3
Cofactors, Vitamins, Prosthetic Groups, Pigments	Quinone cofactors	Menaquinone_and_Phylloquinone_Biosynthesis	2-succinyl-5-enolpyruvyl-6-hydroxy-3-cyclohexene-1-carboxylic-acid synthase (EC 2.2.1.9)	18	21	18	37	6	8	33	20	44	17	43	49	23	31	29	14	7	21	22	16	54	26	32	6	50	23	54	41	21	17	16	38	25	5	4	17	56	40	28	36	15
Cofactors, Vitamins, Prosthetic Groups, Pigments	Quinone cofactors	Menaquinone_and_Phylloquinone_Biosynthesis	2-succinyl-6-hydroxy-2,4-cyclohexadiene-1-carboxylate synthase (EC 4.2.99.20)	1	0	0	1	0	0	0	0	0	0	0	0	0	0	0	0	0	0	0	0	0	0	0	0	0	0	0	0	0	0	0	0	0	0	0	0	0	0	0	0	0
Fatty Acids, Lipids, and Isoprenoids	Isoprenoids	Carotenoids	2-vinyl bacteriochlorophyllide hydratase BchF (EC 4.2.1.-)	0	0	1	1	0	0	0	0	0	0	0	1	0	0	0	0	0	0	0	0	0	0	0	0	1	0	1	0	0	0	0	0	0	0	0	2	0	0	0	0	0
Clustering-based subsystems	NULL	CBSS-160492.1.peg.550	21 kDa hemolysin precursor	2	3	11	22	12	5	10	2	1	0	2	10	7	0	3	29	8	16	0	9	2	1	6	0	1	0	2	3	1	3	7	3	20	11	4	3	8	10	4	0	21
Regulation and Cell signaling	Regulation of virulence	BarA-UvrY(SirA)_two-component_regulatory_system	23S rRNA (Uracil-5-) -methyltransferase RumA (EC 2.1.1.-)	13	20	17	36	20	11	19	8	10	4	9	29	16	23	23	23	15	21	3	19	10	6	13	2	15	6	18	19	6	11	24	21	30	4	8	3	36	29	11	15	20
RNA Metabolism	RNA processing and modification	rRNA_modification_Bacteria	23S rRNA (Uracil-5-) -methyltransferase rumB (EC 2.1.1.-)	6	2	6	3	2	1	1	3	7	8	6	6	4	7	4	5	7	7	1	6	13	3	8	2	5	2	7	7	4	2	3	4	9	0	2	9	8	6	1	4	4
RNA Metabolism	RNA processing and modification	RNA_methylation	23S rRNA (guanine-N-2-) -methyltransferase rlmG (EC 2.1.1.-)	2	7	10	17	4	2	8	8	2	6	4	9	6	8	2	3	2	3	9	6	7	5	6	3	13	3	5	7	1	5	3	5	12	8	4	0	10	3	6	6	4
RNA Metabolism	RNA processing and modification	RNA_methylation	23S rRNA (guanine-N-2-) -methyltransferase rlmL EC 2.1.1.-)	0	6	22	24	13	3	14	1	1	2	1	5	3	2	7	17	15	29	0	8	0	0	1	1	4	0	1	2	5	4	7	2	21	5	3	1	11	4	2	0	20
RNA Metabolism	RNA processing and modification	RNA_methylation	23S rRNA (guanosine-2'-O-) -methyltransferase rlmB (EC 2.1.1.-)	66	69	84	98	37	27	76	40	32	37	39	113	57	66	61	55	30	42	16	18	46	26	48	18	57	16	52	47	37	73	46	102	65	30	42	30	96	53	65	34	58
RNA Metabolism	RNA processing and modification	RNA_methylation	23S rRNA N-6-methyltransferase ErmCX	0	0	0	1	0	0	0	0	0	0	0	0	0	0	0	0	0	0	0	0	0	0	0	0	0	0	0	0	0	0	0	0	0	0	0	0	0	0	0	0	0
RNA Metabolism	RNA processing and modification	RNA_processing_orphans	2H phosphoesterase superfamily protein Bsu1186 (yjcG)	6	6	7	9	2	4	14	0	0	1	3	2	0	4	2	1	4	1	0	3	2	1	0	0	0	2	0	0	0	2	3	14	3	1	0	0	0	0	3	2	1
Sulfur Metabolism	Inorganic sulfur assimilation	Inorganic_Sulfur_Assimilation	3'(2'),5'-bisphosphate nucleotidase (EC 3.1.3.7)	4	6	13	20	16	12	13	3	1	2	6	9	5	10	15	7	9	12	1	11	5	2	2	2	4	2	5	3	1	7	5	9	13	19	8	1	13	4	6	1	12
Clustering-based subsystems	NULL	CBSS-342610.3.peg.1794	3',5'-cyclic-nucleotide phosphodiesterase (EC 3.1.4.17)	15	18	33	37	21	11	19	57	41	44	58	123	64	106	72	32	17	39	48	28	78	42	70	17	70	19	68	97	58	24	25	31	46	12	11	45	80	90	75	72	26
Phages, Prophages, Transposable elements, Plasmids	Phages, Prophages	Phage_DNA_synthesis	3'-phosphatase, 5'-polynucleotide kinase, phage-associated	1	0	0	0	0	0	0	0	0	0	0	0	0	0	0	1	0	0	0	0	0	0	0	0	0	0	0	0	0	0	0	0	0	0	0	0	0	0	0	0	1
DNA Metabolism	NULL	DNA_phosphorothioation	3'-phosphoadenosine 5'-phosphosulfate sulfurtransferase DndC	1	0	0	1	0	0	2	0	0	1	1	1	0	1	2	1	0	0	1	3	0	0	0	0	0	0	0	0	1	4	0	1	6	0	0	0	1	0	0	0	1
RNA Metabolism	RNA processing and modification	RNA_processing_and_degradation,_bacterial	3'-to-5' exoribonuclease RNase R	67	117	213	203	110	78	94	49	17	19	35	153	121	80	118	118	97	101	8	73	37	20	59	27	90	13	108	79	54	135	91	119	126	48	84	27	223	101	104	55	137
RNA Metabolism	RNA processing and modification	RNA_processing_and_degradation,_bacterial	3'-to-5' oligoribonuclease (orn)	85	77	100	104	66	53	76	68	42	51	68	112	34	39	60	44	48	45	24	45	53	41	53	15	62	30	73	67	39	91	62	70	69	26	45	36	81	69	73	35	58
RNA Metabolism	RNA processing and modification	RNA_processing_and_degradation,_bacterial	3'-to-5' oligoribonuclease B, Bacillus type	0	0	0	0	0	0	0	0	0	0	0	0	0	0	0	0	0	0	0	0	0	0	0	0	0	0	0	0	0	0	0	0	0	0	0	0	0	2	0	0	0
Cofactors, Vitamins, Prosthetic Groups, Pigments	Riboflavin, FMN, FAD	riboflavin_to_FAD	3,4-dihydroxy-2-butanone 4-phosphate synthase	85	77	94	136	82	65	96	36	23	26	30	48	28	42	42	101	44	62	20	63	33	24	29	26	35	16	26	26	27	129	69	119	64	47	48	23	58	31	42	21	94
Miscellaneous	Plant-Prokaryote DOE project	Experimental-Ubiquinone_BiosynthesisVDC	3,4-dihydroxy-5-hexaprenylbenzoate methyltransferase (EC 2.1.1.114)	1	12	18	13	12	21	8	11	12	7	10	15	13	9	15	9	8	7	20	6	19	13	16	15	18	15	14	13	14	15	11	1	7	10	5	5	14	22	14	18	9
Metabolism of Aromatic Compounds	Metabolism of central aromatic intermediates	Central_meta-cleavage_pathway_of_aromatic_compound_degradation	3,4-dihydroxyphenylacetate 2,3-dioxygenase	0	3	6	6	2	1	6	1	0	2	0	8	3	3	2	1	0	0	0	1	0	1	2	0	1	0	1	2	1	1	0	1	0	0	1	0	6	0	3	1	2
Amino Acids and Derivatives	Aromatic amino acids and derivatives	Aromatic_amino_acid_degradation	3,4-dihydroxyphenylacetate 2,3-dioxygenase (EC 1.13.11.15)	0	1	2	0	1	0	0	0	0	0	0	1	0	0	0	0	0	0	0	0	1	0	0	0	0	0	0	0	0	0	0	0	0	0	0	0	0	0	0	0	0
Amino Acids and Derivatives	Lysine, threonine, methionine, and cysteine	Lysine_fermentation	3,5-diaminobexanoate dehydrogenase (EC 1.4.1.11)	7	1	3	7	2	2	4	0	0	0	0	0	0	0	0	4	0	1	0	0	0	0	0	0	0	0	0	0	0	3	4	12	4	0	5	0	0	0	1	0	9
Amino Acids and Derivatives	Aromatic amino acids and derivatives	Common_Pathway_For_Synthesis_of_Aromatic_Compounds_(DAHP_synthase_to_chorismate)	3,7-dideoxy-D-threo-hepto-2, 6-diulosonate synthase (EC 4.2.3.-)	0	6	2	5	0	4	0	0	0	0	0	0	0	0	0	0	0	0	0	2	0	0	0	0	0	0	2	0	0	3	7	0	0	0	0	2	0	0	0	0	2
Secondary Metabolism	Aromatic amino acids and derivatives	Cinnamic_Acid_Degradation	3-(3-hydroxy-phenyl)propionate hydroxylase (EC 1.14.13.-)	0	5	2	3	1	2	5	0	0	0	0	0	1	0	0	0	0	0	0	1	0	0	0	0	0	0	0	0	0	0	4	3	1	0	0	0	0	0	0	1	5
Cell Wall and Capsule	Cell wall of Mycobacteria	mycolic_acid_synthesis	3-OXOACYL-[ACYL-CARRIER-PROTEIN] SYNTHASE III FABH (BETA-KETOACYL-ACP SYNTHASE III) (KAS III)	9	9	11	8	5	3	1	8	6	7	11	24	20	14	9	4	2	3	3	4	9	5	8	4	9	4	8	16	8	4	3	13	4	1	5	6	16	10	12	8	8
Metabolism of Aromatic Compounds	Peripheral pathways for catabolism of aromatic compounds	Benzoate_catabolism	3-Oxoadipate enol-lactonase (EC 3.1.1.24)	0	0	0	0	0	0	0	0	0	0	0	0	0	0	0	1	0	0	0	0	0	0	0	0	0	0	0	1	0	0	0	0	0	0	0	0	0	0	0	0	0
Amino Acids and Derivatives	Lysine, threonine, methionine, and cysteine	Lysine_fermentation	3-aminobutyrl-CoA ammonia lyase (EC 4.3.1.14)	3	11	0	2	0	1	5	0	0	0	0	0	0	1	0	4	0	1	0	0	0	0	0	0	0	0	0	0	0	1	0	4	2	2	1	0	0	1	0	0	1
Miscellaneous	Plant-Prokaryote DOE project	At1g52510_AT4G12830_(COG0596)	3-beta hydroxysteroid dehydrogenase/isomerase family protein in hypothetical gene cluster	1	1	0	1	0	0	0	0	0	0	0	2	0	0	0	2	0	1	0	0	0	0	0	0	0	0	0	0	0	2	1	5	1	0	0	0	1	0	2	0	1
Metabolism of Aromatic Compounds	Metabolism of central aromatic intermediates	Protocatechuate_branch_of_beta-ketoadipate_pathway	3-carboxy-cis,cis-muconate cycloisomerase (EC 5.5.1.2)	11	15	33	33	13	12	12	6	2	3	3	11	3	3	3	17	9	11	8	7	10	5	1	6	11	10	4	6	3	13	24	18	10	9	15	5	5	5	8	7	13
Carbohydrates	Monosaccharides	L-ascorbate_utilization_(and_related_gene_clusters)	3-dehydro-L-gulonate 2-dehydrogenase (EC 1.1.1.130)	1	1	0	0	0	1	0	0	0	0	0	0	1	0	1	0	0	0	0	1	3	0	1	0	0	0	0	3	0	0	0	0	0	0	0	0	0	0	2	0	0
Amino Acids and Derivatives	Aromatic amino acids and derivatives	Chorismate_Synthesis	3-dehydroquinate dehydratase I (EC 4.2.1.10)	8	60	43	17	35	30	24	11	24	20	20	14	16	21	7	31	37	21	27	13	10	17	15	13	19	11	11	23	11	22	21	24	26	20	25	9	22	12	20	16	23
Amino Acids and Derivatives	Aromatic amino acids and derivatives	Chorismate_Synthesis	3-dehydroquinate dehydratase II (EC 4.2.1.10)	35	44	79	80	60	54	54	17	8	15	15	44	24	29	17	74	37	43	5	38	17	10	19	16	20	11	24	29	18	71	60	73	40	32	60	16	48	22	15	17	62
Amino Acids and Derivatives	Aromatic amino acids and derivatives	Common_Pathway_For_Synthesis_of_Aromatic_Compounds_(DAHP_synthase_to_chorismate)	3-dehydroquinate synthase (EC 4.2.3.4)	237	1106	1425	808	1165	1271	897	565	623	1033	476	832	508	385	729	173	209	454	1140	462	882	657	568	1156	924	1094	705	782	461	529	983	515	718	767	372	557	765	1047	1024	929	423
Metabolism of Aromatic Compounds	Peripheral pathways for catabolism of aromatic compounds	Quinate_degradation	3-dehydroshikimate dehydratase	39	107	79	108	103	113	54	49	49	54	29	50	40	40	35	41	51	54	93	73	84	50	69	85	89	80	76	76	46	65	85	74	72	95	62	32	57	62	49	63	80
Fatty Acids, Lipids, and Isoprenoids	Phospholipids	Sphingolipid_biosynthesis	3-dehydrosphinganine reductase (EC 1.1.1.102)	1	5	3	3	6	8	3	2	0	2	2	1	1	2	0	6	2	2	0	3	2	0	0	2	2	0	0	1	0	6	5	6	3	5	3	2	1	2	0	0	7
Miscellaneous	Plant-Prokaryote DOE project	Experimental-Ubiquinone_BiosynthesisVDC	3-demethylubiquinone-9 3-methyltransferase (EC 2.1.1.64)	20	17	33	77	14	12	42	13	4	3	6	34	27	11	18	44	31	27	1	34	8	5	12	1	9	2	16	18	7	24	32	28	30	17	11	1	36	12	17	10	51
Clustering-based subsystems	NULL	Lipopolysaccharide_assembly_cluster	3-deoxy-D-manno-octulosonate 8-phosphate phosphatase (EC 3.1.3.45)	2	2	7	6	5	3	3	4	0	0	2	11	4	2	6	15	5	8	0	1	3	0	0	1	3	0	3	0	3	2	3	3	6	4	3	0	13	5	4	3	6
Cell Wall and Capsule	Gram-Negative cell wall components	Vibrio_Core_Oligosaccharide_Biosynthesis	3-deoxy-D-manno-octulosonic acid kinase (EC 2.7.1.-)	0	0	0	0	0	0	0	0	0	0	0	0	0	0	0	0	0	0	0	0	0	0	0	0	0	0	2	0	0	0	0	0	0	0	0	0	1	0	0	0	0
Cell Wall and Capsule	Gram-Negative cell wall components	Lipopolysaccharide-related_cluster_in_Alphaproteobacteria	3-deoxy-D-manno-octulosonic-acid transferase (EC 2.-.-.-)	0	0	6	6	3	4	6	0	3	1	4	5	1	0	1	4	4	5	0	6	1	0	2	5	2	1	5	2	1	8	1	2	4	4	2	4	6	4	4	1	6
Cell Wall and Capsule	Gram-Negative cell wall components	KDO2-Lipid_A_biosynthesis	3-deoxy-manno-octulosonate cytidylyltransferase (EC 2.7.7.38)	10	11	26	31	21	11	18	2	2	1	3	25	7	11	9	35	10	13	1	19	0	2	3	6	9	1	7	5	7	13	9	15	21	17	11	1	23	14	9	2	20
Fatty Acids, Lipids, and Isoprenoids	Isoprenoids	Acyclic_terpenes_utilization	3-hydroxy-3isohexenylglutaryl-CoA:acetate lyase	2	0	0	5	1	1	2	0	0	0	0	0	0	0	1	0	0	1	0	1	0	0	0	0	0	0	0	0	1	1	0	5	6	0	3	1	2	0	0	0	3
Amino Acids and Derivatives	Branched-chain amino acids	Valine_degradation	3-hydroxyacyl-CoA dehydrogenase (EC 1.1.1.35)	272	210	294	324	157	147	339	159	116	145	131	490	202	279	195	203	112	120	80	130	123	85	137	59	256	79	194	206	171	315	176	345	196	101	146	95	527	251	293	170	298
Metabolism of Aromatic Compounds	NULL	Benzoate_transport_and_degradation_cluster	3-hydroxyacyl-CoA dehydrogenase (PaaH) (EC 1.1.1.157)	0	0	1	2	1	1	0	0	0	0	0	0	0	0	0	0	0	0	0	0	0	0	0	0	0	0	0	0	0	0	0	1	2	0	0	0	0	0	0	0	0
Metabolism of Aromatic Compounds	NULL	Phenylacetyl-CoA_catabolic_pathway_(core)	3-hydroxyacyl-CoA dehydrogenase PaaC (EC 1.1.1.-)	10	11	14	13	8	4	7	2	2	1	0	1	2	8	3	10	4	2	1	6	3	0	0	0	2	0	0	2	0	12	14	4	4	1	6	0	2	1	1	1	6
Amino Acids and Derivatives	Branched-chain amino acids	Branched_chain_amino_acid_degradation_regulons	3-hydroxyacyl-CoA dehydrogenase [isoleucine degradation] (EC 1.1.1.35)	5	4	5	8	7	7	10	1	3	0	0	1	1	2	2	10	1	2	0	1	0	1	2	0	1	0	1	6	4	12	13	7	1	1	3	0	1	1	4	7	5
Cofactors, Vitamins, Prosthetic Groups, Pigments	NAD and NADP	NAD_and_NADP_cofactor_biosynthesis_global	3-hydroxyanthranilate 3,4-dioxygenase (EC 1.13.11.6)	8	57	48	22	46	42	19	37	36	34	31	27	25	22	40	39	31	15	44	26	42	27	29	39	33	22	25	35	38	49	48	27	39	53	36	38	25	23	34	24	57
Carbohydrates	Fermentation	Acetyl-CoA_fermentation_to_Butyrate	3-hydroxybutyrate dehydrogenase (EC 1.1.1.30)	1	0	2	5	1	1	2	0	0	0	0	1	1	1	0	2	1	3	0	1	0	0	0	0	0	0	0	1	0	0	2	1	0	1	0	0	1	0	0	0	2
Carbohydrates	Fermentation	Acetyl-CoA_fermentation_to_Butyrate	3-hydroxybutyryl-CoA dehydratase (EC 4.2.1.55)	2	5	10	6	10	5	6	5	1	1	4	2	4	2	5	7	2	0	2	0	0	1	3	1	3	0	0	3	2	6	2	14	3	0	3	4	11	1	1	5	3
Carbohydrates	Fermentation	Acetyl-CoA_fermentation_to_Butyrate	3-hydroxybutyryl-CoA dehydrogenase (EC 1.1.1.157)	83	111	139	127	109	102	123	77	59	59	55	67	74	54	45	118	73	68	52	65	48	52	44	52	65	53	35	63	36	128	117	126	67	68	78	34	69	66	52	50	113
Carbohydrates	Fermentation	Acetyl-CoA_fermentation_to_Butyrate	3-hydroxybutyryl-CoA epimerase (EC 5.1.2.3)	109	84	117	140	76	66	153	59	45	53	66	194	71	114	99	82	57	73	36	45	68	43	72	39	86	25	82	85	58	98	74	137	100	47	52	47	168	107	123	69	136
Fatty Acids, Lipids, and Isoprenoids	Fatty acids	Phospholipid_and_Fatty_acid_biosynthesis_related_cluster	3-hydroxydecanoyl-[ACP] dehydratase (EC 4.2.1.60)	0	0	0	3	0	0	0	0	0	0	0	0	0	0	0	0	1	0	0	1	0	0	0	0	0	0	0	0	0	0	0	0	0	0	0	0	0	0	0	0	0
Fatty Acids, Lipids, and Isoprenoids	Fatty acids	Fatty_Acid_Biosynthesis_FASII	3-hydroxydecanoyl-[acyl-carrier-protein] dehydratase (EC 4.2.1.60)	18	30	52	46	28	15	33	3	1	5	3	20	12	7	15	43	22	32	2	15	9	0	8	2	17	1	8	9	8	16	29	17	42	21	18	0	26	25	10	2	23
Carbohydrates	Organic acids	Isobutyryl-CoA_to_Propionyl-CoA_Module	3-hydroxyisobutyrate dehydrogenase (EC 1.1.1.31)	36	80	107	82	105	62	56	38	44	30	42	41	32	38	23	68	71	47	19	47	33	19	38	23	41	26	16	21	17	77	79	56	57	49	74	20	40	21	36	19	96
Amino Acids and Derivatives	Branched-chain amino acids	Branched_chain_amino_acid_degradation_regulons	3-hydroxyisobutyryl-CoA hydrolase (EC 3.1.2.4)	18	43	61	47	55	34	34	28	28	27	15	27	39	35	30	49	30	46	17	20	22	21	25	29	22	22	24	30	19	42	44	39	28	33	20	21	47	24	22	34	40
Fatty Acids, Lipids, and Isoprenoids	Fatty acids	Fatty_Acid_Biosynthesis_FASI	3-hydroxypalmitoyl-[acyl-carrier-protein] dehydratase of FASI (EC 4.2.1.61)	0	1	3	5	4	5	5	2	4	1	4	2	2	4	2	7	1	3	2	5	1	3	2	3	0	1	0	1	3	2	2	3	5	2	7	3	0	1	0	1	7
Metabolism of Aromatic Compounds	Peripheral pathways for catabolism of aromatic compounds	Phenylpropanoid_compound_degradation	3-hydroxyphenylpropionic acid transporter	0	0	0	0	0	0	0	0	0	0	0	0	0	0	0	0	0	0	0	0	0	0	0	0	0	0	0	0	0	0	0	0	0	0	0	0	0	0	0	0	0
Amino Acids and Derivatives	Branched-chain amino acids	Branched-Chain_Amino_Acid_Biosynthesis	3-isopropylmalate dehydratase large subunit (EC 4.2.1.33)	382	601	626	569	420	472	476	421	392	279	437	581	360	392	312	485	334	317	313	331	364	268	322	217	351	226	351	341	248	460	355	500	342	271	301	293	505	402	380	304	435
Amino Acids and Derivatives	Branched-chain amino acids	Leucine_Biosynthesis	3-isopropylmalate dehydratase small subunit (EC 4.2.1.33)	113	235	193	221	175	143	148	111	111	107	133	175	115	143	105	170	148	126	91	132	128	95	124	70	146	80	98	136	78	177	128	195	137	108	103	81	149	127	147	114	172
Amino Acids and Derivatives	Branched-chain amino acids	Branched-Chain_Amino_Acid_Biosynthesis	3-isopropylmalate dehydrogenase (EC 1.1.1.85)	202	300	330	311	201	231	240	161	189	157	195	205	160	174	162	219	151	154	140	174	139	121	146	119	149	119	117	172	109	255	252	304	181	128	157	130	212	207	210	200	212
Amino Acids and Derivatives	Lysine, threonine, methionine, and cysteine	Lysine_fermentation	3-keto-5-aminohexanoate cleavage enzyme	19	7	8	14	2	4	14	0	0	0	2	0	2	0	1	10	0	3	1	4	0	2	0	0	2	0	0	0	2	17	4	15	8	0	4	2	0	1	0	0	11
Cofactors, Vitamins, Prosthetic Groups, Pigments	Biotin	Biotin_biosynthesis	3-ketoacyl-CoA thiolase (EC 2.3.1.16)	542	533	601	689	432	454	809	379	269	353	290	682	361	462	400	466	330	250	286	308	509	247	368	246	422	199	355	430	329	684	498	694	447	277	411	281	632	522	467	391	673
Amino Acids and Derivatives	Branched-chain amino acids	Branched_chain_amino_acid_degradation_regulons	3-ketoacyl-CoA thiolase [isoleucine degradation] (EC 2.3.1.16)	32	23	31	23	33	14	57	7	5	3	3	8	6	5	4	16	7	7	1	27	1	3	4	2	3	0	8	6	6	61	19	30	15	11	36	4	10	5	3	4	61
Clustering-based subsystems	Clustering-based subsystems	CBSS-280355.3.peg.2835	3-methyl-2-oxobutanoate hydroxymethyltransferase (EC 2.1.2.11)	127	137	136	123	72	77	158	42	27	33	36	131	69	75	58	138	70	42	37	41	28	26	34	13	49	21	56	54	34	154	107	126	77	40	56	21	85	56	62	57	113
Fatty Acids, Lipids, and Isoprenoids	Fatty acids	Fatty_acid_metabolism_cluster	3-oxoacid CoA-transferase (EC 2.8.3.5)	0	0	0	0	0	0	0	0	0	0	0	0	0	0	0	0	0	0	0	0	0	0	0	0	0	0	0	0	0	0	0	1	0	0	0	0	0	0	0	0	0
Fatty Acids, Lipids, and Isoprenoids	Fatty acids	Phospholipid_and_Fatty_acid_biosynthesis_related_cluster	3-oxoacyl-[ACP] reductase (EC 1.1.1.100)	5	2	3	2	1	1	1	1	0	0	0	6	4	0	4	1	2	6	0	0	0	0	0	0	0	0	0	0	0	2	2	6	3	3	2	1	1	1	0	0	1
Fatty Acids, Lipids, and Isoprenoids	Fatty acids	Phospholipid_and_Fatty_acid_biosynthesis_related_cluster	3-oxoacyl-[ACP] synthase	32	40	32	48	26	19	55	18	18	13	28	37	23	28	15	32	10	29	7	22	26	11	19	10	23	4	26	25	10	36	42	68	31	7	10	11	29	18	22	16	29
Fatty Acids, Lipids, and Isoprenoids	Fatty acids	Phospholipid_and_Fatty_acid_biosynthesis_related_cluster	3-oxoacyl-[ACP] synthase (EC 2.3.1.41) FabV like	0	0	1	3	1	0	0	0	0	0	0	0	0	0	0	1	0	0	0	0	0	0	0	0	2	0	0	0	0	1	1	3	1	1	0	0	0	0	0	0	1
Fatty Acids, Lipids, and Isoprenoids	Fatty acids	Fatty_Acid_Biosynthesis_FASII	3-oxoacyl-[acyl-carrier protein] reductase (EC 1.1.1.100)	506	425	609	632	364	375	566	201	140	121	192	352	222	253	213	535	275	301	88	334	225	107	170	94	201	68	244	255	145	704	557	655	325	158	248	127	362	227	185	149	609
Clustering-based subsystems	Two related proteases	CBSS-257314.1.peg.676	3-oxoacyl-[acyl-carrier protein] reductase paralog (EC 1.1.1.100) in cluster with unspecified monosaccharide transporter	0	0	0	0	0	3	1	0	0	0	1	0	0	0	0	2	0	0	0	0	0	0	0	0	0	0	0	2	0	3	1	0	0	0	2	0	1	1	0	0	4
Fatty Acids, Lipids, and Isoprenoids	Fatty acids	Fatty_Acid_Biosynthesis_FASI	3-oxoacyl-[acyl-carrier-protein] reductase of FASI (EC 1.1.1.100)	78	285	245	256	168	232	218	113	172	114	123	133	99	103	90	356	228	202	137	216	73	85	88	97	88	86	41	78	110	149	156	218	232	150	144	74	101	124	126	111	183
Fatty Acids, Lipids, and Isoprenoids	Fatty acids	Fatty_Acid_Biosynthesis_FASI	3-oxoacyl-[acyl-carrier-protein] synthase of FASI (EC 2.3.1.41)	0	1	0	0	2	2	4	0	0	1	2	0	0	0	0	4	0	0	0	0	1	0	0	0	0	0	0	0	0	1	1	2	1	0	3	1	0	0	0	0	2
Fatty Acids, Lipids, and Isoprenoids	Fatty acids	Fatty_Acid_Biosynthesis_FASII	3-oxoacyl-[acyl-carrier-protein] synthase, KASI (EC 2.3.1.41)	53	59	108	123	68	40	67	27	13	2	11	57	35	28	34	102	55	66	5	46	13	5	15	1	24	1	20	28	10	58	60	71	76	44	55	7	65	34	25	13	78
Fatty Acids, Lipids, and Isoprenoids	Fatty acids	Fatty_Acid_Biosynthesis_FASII	3-oxoacyl-[acyl-carrier-protein] synthase, KASI, alternative (EC 2.3.1.41)	0	0	0	0	0	0	0	0	0	0	0	0	0	0	0	0	1	0	0	0	0	0	0	0	0	0	0	0	0	0	0	0	0	0	0	0	0	0	0	0	0
Fatty Acids, Lipids, and Isoprenoids	Fatty acids	Fatty_Acid_Biosynthesis_FASII	3-oxoacyl-[acyl-carrier-protein] synthase, KASII (EC 2.3.1.41)	427	352	426	557	223	260	443	199	139	108	207	445	246	265	208	388	256	213	67	278	143	56	163	65	195	68	239	239	136	400	362	492	240	119	218	93	376	222	241	137	363
Clustering-based subsystems	Fatty acid metabolic cluster	COG1399	3-oxoacyl-[acyl-carrier-protein] synthase, KASIII (EC 2.3.1.41)	112	105	134	185	69	72	123	64	56	34	79	115	76	89	76	137	66	83	33	99	65	20	37	16	54	11	56	67	44	127	86	128	70	45	62	44	132	75	72	40	129
Miscellaneous	Plant-Prokaryote DOE project	At1g52510_AT4G12830_(COG0596)	3-oxoacyl-[acyl-carrier-protein] synthase, KASIII in hypothetical gene cluster	1	1	0	3	0	1	2	0	0	0	0	2	0	0	0	1	0	0	0	0	0	0	0	0	0	0	0	0	1	2	1	7	2	0	1	0	7	0	3	0	0
Fatty Acids, Lipids, and Isoprenoids	Fatty acids	Fatty_Acid_Biosynthesis_FASI	3-oxoacyl-coenzyme A reductase of elongase (EC 1.1.1.62)	8	36	21	22	32	23	26	13	9	11	11	17	9	15	10	22	26	22	14	18	11	4	14	8	12	5	8	10	10	33	19	24	16	19	29	11	7	9	14	9	25
Metabolism of Aromatic Compounds	Peripheral pathways for catabolism of aromatic compounds	Chloroaromatic_degradation_pathway	3-oxoadipate CoA-transferase subunit A (EC 2.8.3.6)	32	34	62	49	34	12	48	6	4	6	10	17	13	15	19	45	41	30	4	11	5	3	15	3	22	6	14	11	11	42	32	35	30	12	13	12	28	11	10	10	38
Metabolism of Aromatic Compounds	Metabolism of central aromatic intermediates	Catechol_branch_of_beta-ketoadipate_pathway	3-oxoadipate CoA-transferase subunit B (EC 2.8.3.6)	15	16	47	44	23	20	30	9	1	2	3	20	6	10	6	38	15	23	2	23	1	1	6	4	6	2	7	7	6	35	25	16	15	13	11	3	16	7	10	5	18
Metabolism of Aromatic Compounds	Metabolism of central aromatic intermediates	Catechol_branch_of_beta-ketoadipate_pathway	3-oxoadipate enol-lactone hydrolase	0	0	0	0	0	0	0	0	0	0	0	0	0	0	0	0	0	0	0	1	0	0	0	0	0	0	0	0	0	0	0	0	0	0	1	0	1	0	0	0	1
Metabolism of Aromatic Compounds	Metabolism of central aromatic intermediates	Protocatechuate_branch_of_beta-ketoadipate_pathway	3-oxoadipate enol-lactone hydrolase/4-carboxymuconolactone decarboxylase	0	0	0	0	0	0	0	0	0	0	1	0	0	0	0	0	0	0	0	0	0	0	0	0	0	0	0	0	0	0	0	0	0	0	0	0	0	0	0	0	0
Secondary Metabolism	Biosynthesis of phenylpropanoids	Phenylpropionate_Degradation	3-phenylpropionate dioxygenase ferredoxin subunit	4	0	3	6	2	2	7	2	1	0	0	1	0	1	1	3	1	3	0	4	0	0	0	0	0	0	0	2	0	10	2	4	0	0	7	0	0	1	1	1	3
Secondary Metabolism	Aromatic amino acids and derivatives	Cinnamic_Acid_Degradation	3-phenylpropionate dioxygenase ferredoxin--NAD(+) reductase component (EC 1.18.1.3)	0	0	0	0	0	0	0	0	0	0	0	0	0	0	0	0	0	0	0	0	0	0	0	0	0	0	0	0	0	0	0	0	0	0	0	0	0	0	0	0	0
Stress Response	NULL	Flavohaemoglobin	3-phenylpropionate dioxygenase, alpha subunit (EC 1.14.12.19)	0	0	0	0	1	0	0	1	0	0	0	1	0	0	0	0	0	0	0	1	0	0	0	0	1	0	0	0	1	0	0	0	0	0	0	0	0	0	3	2	0
Miscellaneous	Plant-Prokaryote DOE project	Experimental-Ubiquinone_BiosynthesisVDC	3-polyprenyl-4-hydroxybenzoate carboxy-lyase (EC 4.1.1.-)	40	28	97	64	44	26	59	6	1	3	9	26	21	11	19	57	47	44	4	26	7	5	15	3	6	0	13	22	9	30	44	34	64	30	21	6	47	29	23	11	62
Cofactors, Vitamins, Prosthetic Groups, Pigments	Quinone cofactors	Ubiquinone_Biosynthesis	3-polyprenyl-4-hydroxybenzoate carboxy-lyase UbiX (EC 4.1.1.-)	22	10	27	37	6	7	13	2	0	1	8	18	4	4	1	15	14	23	1	2	11	1	11	2	1	1	2	6	6	21	28	15	10	5	11	3	14	8	5	6	28
Fatty Acids, Lipids, and Isoprenoids	Fatty acids	Fatty_Acid_Biosynthesis_FASII	4'-phosphopantetheinyl transferase (EC 2.7.8.-)	0	2	0	0	0	0	1	0	0	0	0	0	0	0	0	0	0	0	0	0	0	0	0	0	0	0	0	0	0	0	0	0	0	0	0	0	0	0	0	0	1
Fatty Acids, Lipids, and Isoprenoids	Fatty acids	Polyunsaturated_Fatty_Acids_synthesis	4'-phosphopantetheinyl transferase (EC 2.7.8.-), inferred for PFA pathway	0	0	0	0	0	0	0	0	0	0	0	1	0	0	0	0	0	0	0	0	0	0	0	0	0	0	0	0	0	0	0	0	0	0	0	0	0	0	0	0	0
Fatty Acids, Lipids, and Isoprenoids	Fatty acids	Fatty_Acid_Biosynthesis_FASI	4'-phosphopantetheinyl transferase of FASI (EC 2.7.8.7)	51	193	172	138	152	151	144	101	152	94	124	97	65	84	79	210	141	111	109	145	60	62	64	88	87	67	30	71	56	118	119	127	157	104	112	70	75	65	112	114	126
Fatty Acids, Lipids, and Isoprenoids	Isoprenoids	Carotenoids	4,4'-diapolycopene oxidase	4	1	18	15	6	8	8	2	1	0	5	1	2	4	2	7	3	3	2	10	0	0	3	0	1	0	3	3	1	13	7	16	6	1	2	3	2	0	1	0	4
Fatty Acids, Lipids, and Isoprenoids	Isoprenoids	Polyprenyl_Diphosphate_Biosynthesis	4,4'-diaponeurosporenoate glycosyltransferase (EC 2.4.1.-)	0	0	0	0	0	0	0	0	0	0	0	0	0	0	0	0	0	0	0	0	0	0	0	0	0	0	0	1	0	0	0	0	0	0	0	0	0	0	0	0	0
Carbohydrates	Polysaccharides	Glycogen_metabolism	4-alpha-glucanotransferase (amylomaltase) (EC 2.4.1.25)	97	77	176	179	78	72	122	44	11	9	19	157	76	70	64	90	93	121	3	104	21	7	19	12	52	5	60	73	47	119	117	100	92	58	55	19	97	45	54	23	108
Cofactors, Vitamins, Prosthetic Groups, Pigments	Folate and pterines	Pterin_biosynthesis	4-amino-4-deoxy-L-arabinose transferase and related glycosyltransferases of PMT family	0	0	1	0	0	1	0	1	0	0	0	0	2	0	0	1	2	2	0	0	0	0	0	0	0	0	0	0	0	1	3	3	0	0	2	0	0	1	4	0	0
Amino Acids and Derivatives	Aromatic amino acids and derivatives	Chorismate:_Intermediate_for_synthesis_of_Tryptophan,_PAPA_antibiotics,_PABA,_3-hydroxyanthranilate_and_more.	4-amino-4-deoxychorismate synthase, amidotransferase component , aminase component (EC 2.6.1.-)	0	0	0	0	0	0	1	0	0	0	0	0	0	0	1	0	0	0	0	0	0	0	0	0	0	0	0	0	0	0	0	0	0	0	0	0	0	0	0	0	0
Protein Metabolism	Protein processing and modification	N-linked_Glycosylation_in_Bacteria	4-amino-6-deoxy-N-Acetyl-D-hexosaminyl-(Lipid carrier) acetyltrasferase	1	1	0	0	0	0	0	0	0	0	0	0	0	0	0	1	0	1	0	0	0	0	0	0	0	0	0	1	0	0	1	0	0	0	0	0	0	0	0	0	0
Amino Acids and Derivatives	Arginine; urea cycle, polyamines	Polyamine_Metabolism	4-aminobutyraldehyde dehydrogenase (EC 1.2.1.19)	78	56	69	108	48	48	115	21	20	12	33	30	11	19	9	66	36	52	6	35	14	20	22	9	13	7	10	23	24	70	86	97	36	14	47	6	14	15	9	9	65
Metabolism of Aromatic Compounds	Metabolism of central aromatic intermediates	Protocatechuate_branch_of_beta-ketoadipate_pathway	4-carboxymuconolactone decarboxylase (EC 4.1.1.44)	11	8	26	13	17	13	14	17	11	10	11	9	9	10	12	14	12	4	7	12	6	6	13	6	5	11	6	12	11	21	17	13	6	6	11	8	11	16	16	14	13
Secondary Metabolism	Biosynthesis of phenylpropanoids	Caffeic_acid_derivatives	4-coumarate--CoA ligase 1 (EC 6.2.1.12)	11	19	18	22	22	22	33	17	17	17	11	23	25	26	12	14	11	21	10	14	14	16	11	11	19	7	16	10	7	18	25	16	14	6	16	7	26	18	16	10	14
Metabolism of Aromatic Compounds	NULL	Cresol_degradation	4-cresol dehydrogenase [hydroxylating] flavoprotein subunit (EC 1.17.99.1)	3	10	12	6	9	6	3	5	4	7	0	1	3	1	4	8	7	7	3	3	4	3	0	1	2	5	2	4	2	4	4	3	6	5	4	1	3	2	5	6	2
Carbohydrates	Monosaccharides	D-Galacturonate_and_D-Glucuronate_Utilization	4-deoxy-L-threo-5-hexosulose-uronate ketol-isomerase (EC 5.3.1.17)	4	16	24	27	22	9	28	5	1	2	5	51	43	41	32	18	11	23	2	28	1	2	11	0	33	13	53	27	5	14	14	8	36	26	5	3	42	33	28	43	13
Fatty Acids, Lipids, and Isoprenoids	Isoprenoids	Isoprenoid_Biosynthesis	4-diphosphocytidyl-2-C-methyl-D-erythritol kinase (EC 2.7.1.148)	39	27	40	74	22	15	38	35	32	14	53	47	23	28	34	39	22	28	21	25	31	17	26	16	30	13	22	28	28	39	35	50	32	15	14	20	39	16	18	22	30
Metabolism of Aromatic Compounds	NULL	carbazol_degradation_cluster	4-hydroxy-2-oxovalerate aldolase (EC 4.1.3.-)	16	12	16	12	5	22	16	0	4	1	2	14	8	5	5	13	3	0	0	8	3	0	5	0	10	0	4	9	6	19	19	43	11	3	6	0	17	8	6	6	16
Fatty Acids, Lipids, and Isoprenoids	Isoprenoids	polyprenyl_synthesis	4-hydroxy-3-methylbut-2-enyl diphosphate reductase (EC 1.17.1.2)	322	276	317	368	217	152	368	124	103	113	149	307	190	216	174	241	119	139	70	156	167	53	144	50	226	70	177	183	118	319	215	408	233	78	198	86	329	221	202	124	307
Miscellaneous	Plant-Prokaryote DOE project	COG1836	4-hydroxybenzoate polyprenyltransferase (EC 2.5.1.-)	20	17	14	18	8	4	13	6	4	2	6	10	6	10	2	14	12	11	3	10	5	0	9	3	6	1	1	5	13	15	11	14	13	5	23	3	12	1	4	1	13
Metabolism of Aromatic Compounds	Peripheral pathways for catabolism of aromatic compounds	Phenylpropanoid_compound_degradation	4-hydroxybenzoate transporter	7	10	39	29	17	13	19	2	0	1	1	3	1	1	4	21	18	16	1	17	1	1	3	0	1	0	2	0	1	16	23	27	13	1	9	2	1	0	2	1	12
Metabolism of Aromatic Compounds	NULL	Benzoate_transport_and_degradation_cluster	4-hydroxybenzoyl-CoA reductase, beta subunit (EC 1.3.99.20)	50	69	124	86	43	43	36	33	6	9	18	81	48	41	42	55	61	43	4	45	14	7	36	4	42	2	37	35	25	69	104	114	38	19	28	11	86	27	51	22	79
Metabolism of Aromatic Compounds	NULL	Benzoate_transport_and_degradation_cluster	4-hydroxybenzoyl-CoA reductase, gamma subunit (EC 1.3.99.20)	39	23	50	47	30	20	33	20	2	2	6	45	25	28	24	32	22	24	3	17	9	5	14	2	14	7	20	19	13	39	39	64	25	8	12	7	35	10	19	9	30
Membrane Transport	NULL	Ton_and_Tol_transport_systems	4-hydroxybenzoyl-CoA thioesterase family active site	4	7	5	8	6	6	9	4	0	0	4	8	3	1	8	10	10	6	0	5	0	1	4	2	1	1	4	6	4	7	5	7	5	3	1	0	12	7	3	3	11
Metabolism of Aromatic Compounds	Peripheral pathways for catabolism of aromatic compounds	Phenylpropanoid_compound_degradation	4-hydroxycinnamoyl CoA hydratase/lyase (Enoyl-CoA hydratase/lyase) (EC 4.2.1.17)	0	3	5	3	0	5	1	0	0	0	0	0	0	0	1	4	2	2	0	0	0	0	2	0	0	0	3	1	0	0	5	1	3	0	2	1	1	1	1	0	4
Metabolism of Aromatic Compounds	NULL	Aromatic_Amin_Catabolism	4-hydroxyphenylacetate 3-monooxygenase (EC 1.14.13.3)	6	4	10	17	2	2	13	0	0	0	0	0	0	0	1	5	2	3	0	6	2	0	0	0	0	0	0	0	0	3	11	4	2	2	5	0	0	0	0	0	15
Metabolism of Aromatic Compounds	Metabolism of central aromatic intermediates	4-Hydroxyphenylacetic_acid_catabolic_pathway	4-hydroxyphenylacetate 3-monooxygenase, reductase component (EC 1.6.8.-)	1	3	2	0	2	3	5	0	0	0	1	1	0	0	0	0	1	2	0	0	0	1	0	0	0	1	0	0	2	1	2	2	3	1	1	0	0	0	0	1	0
Metabolism of Aromatic Compounds	Metabolism of central aromatic intermediates	4-Hydroxyphenylacetic_acid_catabolic_pathway	4-hydroxyphenylacetate symporter, major facilitator superfamily (MFS)	2	2	4	4	1	1	4	2	4	0	2	0	3	2	0	2	4	2	1	2	1	0	2	0	0	0	0	3	0	3	1	5	1	1	2	0	0	2	0	1	4
Cofactors, Vitamins, Prosthetic Groups, Pigments	Folate and pterines	Pterin_metabolism_3	4-hydroxyphenylpyruvate dioxygenase (EC 1.13.11.27)	104	129	168	180	120	137	201	90	44	30	55	168	82	110	94	145	139	114	45	118	68	49	82	34	124	53	58	108	64	168	141	121	94	124	165	58	233	116	94	74	223
Amino Acids and Derivatives	Proline and 4-hydroxyproline	Proline,_4-hydroxyproline_uptake_and_utilization	4-hydroxyproline epimerase (EC 5.1.1.8)	13	16	6	10	3	4	16	8	2	5	7	8	5	5	7	16	4	14	2	12	6	6	10	0	9	0	0	2	2	16	5	18	2	0	13	2	11	2	13	6	16
Clustering-based subsystems	NULL	EC49-61	4-hydroxythreonine-4-phosphate dehydrogenase (EC 1.1.1.262)	35	37	75	74	45	28	41	20	22	19	19	50	28	28	30	39	40	11	24	35	28	21	28	12	23	19	27	20	34	33	37	61	66	23	50	13	43	28	28	10	51
Virulence, Disease and Defense	NULL	C_jejuni_colonization_of_chick_caeca	4-keto-6-deoxy-N-Acetyl-D-hexosaminyl-(Lipid carrier) aminotransferase	3	4	5	10	3	1	3	5	5	8	4	10	9	2	2	4	1	2	4	2	3	2	2	0	4	0	3	2	3	5	6	5	1	4	2	0	4	4	6	2	5
Metabolism of Aromatic Compounds	NULL	Benzoate_transport_and_degradation_cluster	4-oxalocrotonate decarboxylase (EC 4.1.1.77)	15	12	3	7	3	10	13	0	0	0	1	0	0	0	1	7	2	1	0	5	0	0	0	0	0	0	2	0	0	35	20	16	0	0	1	0	0	1	0	2	11
Metabolism of Aromatic Compounds	Metabolism of central aromatic intermediates	Central_meta-cleavage_pathway_of_aromatic_compound_degradation	4-oxalocrotonate tautomerase (EC 5.3.2.-)	0	0	3	2	0	1	2	0	0	0	0	0	0	0	0	4	0	0	0	0	0	0	0	0	0	0	0	0	0	9	0	0	0	0	2	0	0	0	0	0	2
Sulfur Metabolism	Inorganic sulfur assimilation	Inorganic_Sulfur_Assimilation	4Fe-4S ferredoxin, iron-sulfur binding	47	60	72	102	38	41	70	23	26	17	25	67	28	44	39	59	38	46	7	64	25	15	38	8	48	12	39	38	18	52	51	87	61	21	35	22	41	45	34	33	61
Nitrogen Metabolism	NULL	Nitrogen_fixation	4Fe-4S ferredoxin, nitrogenase-associated	0	0	0	0	0	1	0	0	0	0	0	0	0	0	0	0	0	0	0	0	0	0	0	0	0	0	0	0	0	0	0	0	0	0	0	0	0	0	0	0	0
Amino Acids and Derivatives	Arginine; urea cycle, polyamines	Polyamine_Metabolism	5'-methylthioadenosine nucleosidase (EC 3.2.2.16)	1	0	4	7	3	8	2	3	2	1	1	1	3	3	4	3	3	3	1	2	2	2	2	0	6	1	2	4	0	7	1	0	4	0	2	1	3	2	1	1	5
Amino Acids and Derivatives	Lysine, threonine, methionine, and cysteine	Methionine_Salvage	5'-methylthioadenosine phosphorylase (EC 2.4.2.28)	20	64	54	45	27	38	35	50	47	39	66	48	37	29	28	37	38	25	52	29	41	38	32	24	32	29	24	34	31	38	39	48	42	45	25	22	30	34	43	31	44
Nucleosides and Nucleotides	Purines	Purine_conversions	5'-nucleotidase (EC 3.1.3.5)	42	69	61	111	80	82	128	114	173	112	139	215	136	135	113	77	58	70	196	89	96	92	103	98	177	162	95	157	77	92	96	83	64	97	49	74	116	134	143	157	89
Nucleosides and Nucleotides	Detoxification	Housecleaning_nucleoside_triphosphate_pyrophosphatases	5'-nucleotidase YjjG (EC 3.1.3.5)	0	0	1	1	3	2	2	0	0	1	0	0	0	0	0	5	0	0	0	1	0	0	0	1	0	0	0	0	0	1	2	0	1	0	2	0	2	2	0	1	1
Cofactors, Vitamins, Prosthetic Groups, Pigments	Folate and pterines	5-FCL-like_protein	5,10-methylenetetrahydrofolate reductase (EC 1.5.1.20)	98	203	206	175	174	168	165	80	108	109	98	108	80	118	104	151	119	87	104	111	61	86	98	92	104	70	86	87	83	217	141	199	149	150	122	67	117	119	108	118	181
Cofactors, Vitamins, Prosthetic Groups, Pigments	Tetrapyrroles	Coenzyme_B12_biosynthesis	5,6-dimethylbenzimidazole synthase, flavin destructase family	4	2	4	2	1	3	2	0	0	0	0	3	0	0	0	2	0	0	1	2	0	0	0	0	0	0	1	0	0	1	5	6	3	0	0	0	3	0	2	0	1
Amino Acids and Derivatives	Aromatic amino acids and derivatives	Chorismate_Synthesis	5-Enolpyruvylshikimate-3-phosphate synthase (EC 2.5.1.19)	95	154	146	142	92	90	135	88	59	54	98	156	94	129	86	111	69	92	66	78	84	50	102	36	102	47	90	109	62	121	87	166	99	51	102	64	119	119	123	76	111
Carbohydrates	One-carbon Metabolism	One-carbon_metabolism_by_tetrahydropterines	5-FCL-like protein	0	0	0	1	1	0	0	0	1	0	0	0	0	0	0	1	2	0	0	0	0	0	0	0	0	0	0	0	0	0	0	0	0	0	0	0	0	0	3	0	0
Cofactors, Vitamins, Prosthetic Groups, Pigments	Riboflavin, FMN, FAD	Riboflavin,_FMN_and_FAD_metabolism	5-amino-6-(5-phosphoribosylamino)uracil reductase (EC 1.1.1.193)	47	30	47	51	36	26	39	21	25	8	20	45	32	21	18	36	13	16	7	9	22	12	16	3	22	10	28	32	25	37	36	57	24	14	27	17	35	30	21	16	32
Cofactors, Vitamins, Prosthetic Groups, Pigments	Tetrapyrroles	Heme_and_Siroheme_Biosynthesis	5-aminolevulinate synthase (EC 2.3.1.37)	83	174	166	125	155	174	136	94	116	152	120	124	94	140	75	153	107	81	218	96	136	117	128	139	172	106	111	149	125	202	134	149	155	137	105	114	136	167	162	131	170
Amino Acids and Derivatives	Lysine, threonine, methionine, and cysteine	Lysine_degradation	5-aminopentanamidase (EC 3.5.1.30)	0	2	8	12	5	2	6	2	0	2	1	1	0	0	0	6	4	0	0	2	0	1	1	0	1	1	3	2	1	1	7	2	10	2	1	0	2	1	2	0	4
Amino Acids and Derivatives	Lysine, threonine, methionine, and cysteine	Lysine_degradation	5-aminovalerate aminotransferase (EC 2.6.1.48)	2	11	24	22	15	6	8	1	1	0	0	5	3	0	1	18	15	13	1	9	1	0	3	2	0	0	4	0	1	12	7	4	19	5	6	2	8	2	5	0	10
RNA Metabolism	RNA processing and modification	tRNA_processing	5-carboxymethyl uridine and 5-carboxymethyl 2-thiouridine methyltransferase	1	2	0	2	0	3	1	0	1	0	0	1	0	0	2	2	1	0	0	3	1	0	1	0	2	2	0	0	1	4	1	0	2	3	2	1	3	3	1	2	4
Metabolism of Aromatic Compounds	Metabolism of central aromatic intermediates	Central_meta-cleavage_pathway_of_aromatic_compound_degradation	5-carboxymethyl-2-hydroxymuconate delta-isomerase (EC 5.3.3.10)	24	21	38	19	7	14	18	8	8	8	20	22	11	14	13	13	8	4	5	14	6	7	14	7	8	3	19	19	10	17	16	38	13	3	6	6	20	10	8	6	24
Metabolism of Aromatic Compounds	Metabolism of central aromatic intermediates	4-Hydroxyphenylacetic_acid_catabolic_pathway	5-carboxymethyl-2-hydroxymuconate semialdehyde dehydrogenase (EC 1.2.1.60)	8	23	28	25	15	12	21	32	4	7	17	38	16	22	9	16	13	9	8	8	8	5	11	9	24	7	6	22	27	21	16	29	10	7	10	6	22	14	16	10	19
Amino Acids and Derivatives	Aromatic amino acids and derivatives	Aromatic_amino_acid_degradation	5-carboxymethyl-2-oxo-hex-3- ene-1,7-dioate decarboxylase (EC 4.1.1.68)	14	15	26	31	9	12	21	9	4	1	8	12	6	24	12	18	7	9	1	14	3	8	4	6	5	1	10	8	1	21	10	25	13	2	11	5	20	7	5	5	26
Carbohydrates	Monosaccharides	D-Galacturonate_and_D-Glucuronate_Utilization	5-dehydro-4-deoxyglucarate dehydratase (EC 4.2.1.41)	5	53	160	118	65	27	67	15	5	3	6	53	36	27	22	93	98	79	0	34	5	5	23	5	18	2	18	24	11	50	54	42	81	31	31	12	54	22	20	9	118
Carbohydrates	Sugar alcohols	Inositol_catabolism	5-deoxy-glucuronate isomerase (EC 5.3.1.-)	19	20	26	25	13	9	25	6	4	1	10	5	4	7	10	21	12	5	2	13	6	6	1	3	3	1	4	4	5	13	19	15	15	12	8	3	4	1	7	3	10
Carbohydrates	One-carbon Metabolism	Serine-glyoxylate_cycle	5-formyltetrahydrofolate cyclo-ligase (EC 6.3.3.2)	13	14	18	17	10	17	16	14	12	4	16	24	13	10	5	23	7	5	3	12	18	9	12	3	8	2	6	11	3	14	19	26	17	3	15	5	18	12	7	6	15
Carbohydrates	Sugar alcohols	Inositol_catabolism	5-keto-2-deoxy-D-gluconate-6 phosphate aldolase (EC 4.1.2.29)	0	0	0	0	0	0	0	0	0	0	1	1	3	1	2	0	0	0	0	0	0	0	0	0	2	0	0	2	0	1	0	0	0	0	0	0	2	0	1	2	0
Carbohydrates	Sugar alcohols	Inositol_catabolism	5-keto-2-deoxy-D-gluconate-6 phosphate aldolase [form 2] (EC 4.1.2.29)	15	20	20	19	9	6	14	9	6	8	8	6	3	9	0	9	3	2	6	7	9	4	17	2	6	0	1	3	5	17	21	24	13	1	9	8	1	10	4	2	13
Carbohydrates	Sugar alcohols	Inositol_catabolism	5-keto-2-deoxygluconokinase (EC 2.7.1.92)	23	46	45	23	18	20	28	9	5	5	13	16	9	9	11	22	8	6	9	10	17	6	8	1	4	1	11	7	13	40	21	64	25	2	16	11	13	7	11	6	28
Carbohydrates	Monosaccharides	D-gluconate_and_ketogluconates_metabolism	5-keto-D-gluconate 5-reductase (EC 1.1.1.69)	2	6	17	15	13	7	8	6	1	4	5	12	5	6	5	10	7	1	0	4	4	1	4	0	3	1	6	6	6	11	9	16	11	6	3	0	11	1	7	2	11
Nucleosides and Nucleotides	Detoxification	Nudix_proteins_(nucleoside_triphosphate_hydrolases)	5-methyl-dCTP pyrophosphohydrolase (EC 3.6.1.-)	6	1	1	1	4	4	3	3	0	2	0	6	1	3	4	3	2	0	0	1	3	1	2	0	5	0	1	2	0	3	1	6	3	1	0	0	1	1	3	2	7
RNA Metabolism	RNA processing and modification	mnm5U34_biosynthesis_bacteria	5-methylaminomethyl-2-thiouridine-forming enzyme mnmC	0	0	3	10	6	1	1	1	0	0	0	1	1	1	0	2	1	4	0	4	0	1	1	1	0	0	0	0	0	2	3	1	10	2	2	0	4	2	0	2	5
Amino Acids and Derivatives	Lysine, threonine, methionine, and cysteine	Methionine_Biosynthesis	5-methyltetrahydrofolate--homocysteine methyltransferase (EC 2.1.1.13)	385	319	338	466	289	273	542	43	40	31	46	109	58	90	57	307	176	190	19	167	26	22	41	10	52	13	60	46	62	494	291	479	188	104	296	61	128	68	75	33	419
Amino Acids and Derivatives	Lysine, threonine, methionine, and cysteine	Methionine_Biosynthesis	5-methyltetrahydropteroyltriglutamate--homocysteine methyltransferase (EC 2.1.1.14)	237	1846	1590	914	992	1134	788	829	1315	1349	1271	876	714	710	671	955	811	750	1103	783	762	881	840	985	665	734	391	719	672	832	1193	751	1208	959	695	899	997	863	1208	982	781
Miscellaneous	Plant-Prokaryote DOE project	Omega-amidase	5-methylthioribose kinase (EC 2.7.1.100)	1	5	3	6	5	4	12	0	0	2	2	4	8	0	6	7	4	3	0	2	2	0	1	0	3	0	1	0	0	5	4	2	9	3	3	0	1	1	0	0	5
Clustering-based subsystems	NULL	CBSS-211586.1.peg.3133	5-nucleotidase SurE (EC 3.1.3.5)	8	10	23	32	11	18	9	12	5	6	4	32	12	21	5	18	18	28	1	22	1	2	4	2	13	0	4	6	20	23	23	17	16	5	10	2	57	13	24	3	21
Amino Acids and Derivatives	Aromatic amino acids and derivatives	Aromatic_amino_acid_degradation	5-oxopent-3-ene-1,2,5-tricarboxylate decarboxylase.	12	7	20	19	11	7	4	2	0	0	5	8	7	6	5	10	9	10	0	9	1	4	1	1	3	0	6	3	3	10	11	17	7	1	14	1	4	2	4	4	11
Stress Response	Oxidative stress	Glutathione:_Biosynthesis_and_gamma-glutamyl_cycle	5-oxoprolinase (EC 3.5.2.9)	50	336	234	207	254	287	197	173	197	248	203	200	155	141	199	180	218	154	406	224	236	196	232	224	198	157	121	187	176	218	223	172	198	211	172	196	147	271	267	246	234
Clustering-based subsystems	NULL	CBSS-176279.3.peg.868	50S ribosomal protein acetyltransferase	2	6	7	6	2	2	3	1	0	0	3	5	1	8	1	3	0	2	0	0	0	0	0	0	0	0	3	2	0	1	1	4	3	1	1	0	2	1	5	1	1
Miscellaneous	Plant-Prokaryote DOE project	COG0523	50S ribosomal subunit maturation GTPase RbgA (B. subtilis YlqF)	0	1	4	9	1	0	3	2	0	0	3	0	4	0	3	3	6	1	0	0	2	0	2	0	3	2	2	3	1	4	3	1	1	2	0	0	13	1	2	0	1
Protein Metabolism	Protein biosynthesis	rRNAs	5S rRNA	0	2	0	1	0	0	1	0	1	0	1	0	3	0	0	2	2	0	1	2	2	1	0	1	0	1	0	1	0	0	4	0	1	4	2	1	0	0	0	2	2
Membrane Transport	Protein translocation across cytoplasmic membrane	ESAT-6_proteins_secretion_system_in_Actinobacteria	6 kDa early secretory antigenic target ESAT-6 (EsxA)	0	0	0	0	0	0	0	0	0	0	0	0	0	0	0	0	0	0	3	0	0	0	0	0	0	0	0	0	0	0	0	0	0	0	0	0	0	0	0	0	0
Cofactors, Vitamins, Prosthetic Groups, Pigments	Riboflavin, FMN, FAD	Riboflavin,_FMN_and_FAD_metabolism	6,7-dimethyl-8-ribityllumazine synthase (EC 2.5.1.9)	34	87	109	96	78	74	76	58	60	54	58	95	61	74	53	92	61	69	60	51	81	50	80	53	77	53	87	59	56	99	59	68	89	60	58	56	104	77	63	41	100
Secondary Metabolism	Biosynthesis of phenylpropanoids	Salicylic_acid_biosynthesis1	6-Methyl salicylic acid synthase	2	11	33	9	11	23	14	7	0	4	8	1	3	2	6	39	30	7	8	8	8	5	7	5	5	4	2	3	9	15	9	19	20	15	17	5	7	11	6	3	6
Secondary Metabolism	Biosynthesis of phenylpropanoids	Phytoalexin_biosynthesis	6-deoxychalcone synthase	0	1	0	0	0	0	0	0	0	0	0	0	0	0	0	1	1	1	0	0	0	0	0	0	0	0	0	0	0	1	2	0	0	0	0	0	0	0	0	0	0
Carbohydrates	One-carbon Metabolism	Formaldehyde_assimilation:_Ribulose_monophosphate_pathway	6-phospho-3-hexuloisomerase	4	1	4	8	0	0	6	11	18	13	29	12	4	15	18	7	2	8	21	8	42	16	27	8	20	3	25	18	18	2	2	5	13	4	7	13	14	11	12	6	2
Carbohydrates	Di- and oligosaccharides	Lactose_and_Galactose_Uptake_and_Utilization	6-phospho-beta-galactosidase (EC 3.2.1.85)	0	0	2	0	0	1	0	0	0	0	0	0	0	0	0	0	0	0	0	0	0	0	0	0	0	0	1	0	0	0	0	0	1	0	0	0	0	0	0	0	0
Carbohydrates	Di- and oligosaccharides	Beta-Glucoside_Metabolism	6-phospho-beta-glucosidase (EC 3.2.1.86)	9	9	6	15	14	7	7	5	12	8	15	32	19	19	9	6	6	11	6	10	26	6	4	5	46	16	16	11	5	13	7	5	7	2	6	12	19	12	21	25	8
Carbohydrates	Di- and oligosaccharides	Beta-Glucoside_Metabolism	6-phospho-beta-glucosidase ascB (EC 3.2.1.86)	0	0	3	7	4	1	1	1	0	0	0	0	0	0	1	1	0	2	0	6	2	0	0	0	1	0	1	0	0	6	0	0	7	2	0	0	0	0	0	0	2
Carbohydrates	Aminosugars	N-Acetyl-Galactosamine_and_Galactosamine_Utilization	6-phosphofructokinase (EC 2.7.1.11)	142	149	109	196	109	131	196	77	70	63	100	202	110	132	109	116	74	75	69	123	83	61	60	61	118	70	97	112	68	242	140	116	113	95	65	45	124	110	113	87	141
Carbohydrates	Central carbohydrate metabolism	Glycolysis_and_Gluconeogenesis,_including_Archaeal_enzymes	6-phosphofructokinase class II (EC 2.7.1.11)	0	0	0	0	0	0	0	0	0	0	0	0	0	0	0	0	0	0	0	0	0	0	1	0	0	0	0	0	0	0	0	0	0	0	0	0	0	0	0	0	0
Carbohydrates	Central carbohydrate metabolism	Glycolysis_and_Gluconeogenesis	6-phosphofructokinase, eukaryotic type (EC 2.7.1.11)	3	1	4	5	2	2	4	1	1	2	0	1	1	1	2	2	4	2	1	5	3	2	2	1	0	1	2	0	3	3	4	4	4	1	0	2	1	3	2	1	3
Carbohydrates	Central carbohydrate metabolism	Pentose_phosphate_pathway	6-phosphogluconate dehydrogenase, decarboxylating (EC 1.1.1.44)	1124	2194	2241	1937	1606	1696	1778	1707	1555	1370	1679	1795	1294	1367	1244	1621	1453	1292	1435	1366	1497	1189	1298	1133	1221	1011	946	1305	1096	1916	1844	1850	1570	1311	1135	1204	1273	1302	1413	1353	1822
Carbohydrates	Central carbohydrate metabolism	Pentose_phosphate_pathway	6-phosphogluconolactonase (EC 3.1.1.31)	35	33	47	45	36	24	47	25	20	20	36	57	38	44	28	39	26	19	9	29	36	15	20	14	44	7	37	51	19	43	30	48	31	25	16	15	64	38	35	26	32
Carbohydrates	Central carbohydrate metabolism	Entner-Doudoroff_Pathway	6-phosphogluconolactonase (EC 3.1.1.31), eukaryotic type	77	140	140	96	102	97	109	81	98	92	105	112	82	92	77	81	74	60	135	83	133	91	112	106	139	119	89	134	97	127	108	117	76	83	65	79	109	133	123	148	114
Miscellaneous	Plant-Prokaryote DOE project	COG1565	6-pyruvoyl tetrahydrobiopterin synthase (EC 4.2.3.12)	18	10	3	2	4	2	1	2	2	0	3	0	0	0	1	3	1	0	0	2	0	0	4	0	0	0	1	0	7	7	6	8	3	0	4	1	1	2	0	0	7
RNA Metabolism	RNA processing and modification	eukaryotic_rRNA_modification_and_related_functions	60S ribosome subunit biogenesis protein NIP7	0	1	0	0	2	0	0	1	0	0	1	1	1	1	0	2	1	0	0	2	0	0	0	0	3	0	0	0	0	1	1	1	1	1	1	0	1	0	0	0	3
Cofactors, Vitamins, Prosthetic Groups, Pigments	Folate and pterines	Methanopterin_biosynthesis2	7,8 dihydropteroate synthase (methanopterin)	0	0	1	0	0	2	1	0	0	0	0	0	0	0	0	1	1	0	0	0	0	0	0	0	0	0	0	0	0	0	0	1	2	0	0	0	0	0	0	0	1
Cofactors, Vitamins, Prosthetic Groups, Pigments	Coenzyme F420	Coenzyme_F420_synthesis	7,8-didemethyl-8-hydroxy-5-deazariboflavin synthase subunit 1	37	14	29	34	11	24	43	4	2	1	4	5	8	7	5	29	4	9	0	21	2	2	2	1	7	0	5	1	3	34	26	43	12	6	15	3	6	2	9	2	44
Cofactors, Vitamins, Prosthetic Groups, Pigments	Coenzyme F420	Coenzyme_F420_synthesis	7,8-didemethyl-8-hydroxy-5-deazariboflavin synthase subunit 2	71	41	53	89	17	47	107	7	7	1	6	3	4	12	6	56	8	30	0	22	1	3	2	3	1	1	3	0	3	80	52	91	34	13	45	5	3	3	2	4	65
Miscellaneous	Plant-Prokaryote DOE project	Biotin_biosynthesis_Experimental	8-amino-7-oxononanoate synthase (EC 2.3.1.47)	25	19	26	20	19	18	10	4	5	4	9	24	12	20	6	45	14	12	4	12	2	0	5	2	4	2	5	6	9	26	31	29	8	4	23	2	6	15	16	3	29
Secondary Metabolism	Bacterial cytostatics, differentiation factors and antibiotics	2-isocapryloyl-3R-hydroxymethyl-gamma-butyrolactone_and_other_bacterial_morphogens	A-factor biosynthesis protein AfsA	0	1	0	0	0	0	0	0	0	0	0	0	0	0	0	0	0	0	0	0	0	0	0	0	0	0	0	0	0	0	0	0	0	0	0	0	0	0	0	0	0
Clustering-based subsystems	NULL	CBSS-176280.1.peg.1561	A/G-specific adenine glycosylase (EC 3.2.2.-)	21	28	31	32	17	19	29	16	14	19	10	40	22	31	23	19	13	45	9	13	7	11	13	11	18	3	20	23	10	23	16	37	24	15	27	10	45	28	20	11	34
Respiration	Electron accepting reactions	Terminal_AA3-600_quinol_oxidase	AA3-600 quinol oxidase subunit I	1	1	0	2	1	1	4	0	0	0	2	4	1	0	2	3	0	0	0	1	0	0	0	0	4	0	0	4	0	0	1	2	1	1	1	0	12	1	1	1	2
Respiration	Electron accepting reactions	Terminal_AA3-600_quinol_oxidase	AA3-600 quinol oxidase subunit II	0	0	0	0	0	0	1	0	0	0	0	0	1	0	0	0	0	0	0	0	0	0	0	0	0	0	0	0	0	0	0	0	0	0	0	0	0	0	0	0	0
Respiration	Electron accepting reactions	Terminal_cytochrome_oxidases	AA3-600 quinol oxidase subunit IIII	0	0	0	0	0	0	0	0	0	0	0	1	1	0	1	0	0	0	0	0	0	0	0	0	1	0	0	0	0	0	0	0	0	0	0	0	1	0	0	1	0
Membrane Transport	Protein translocation across cytoplasmic membrane	ESAT-6_proteins_secretion_system_in_Actinobacteria	AAA family ATPase, ESX-1 secretion system component Rv3868	2	0	0	0	0	3	1	0	0	0	0	0	0	0	0	1	1	0	0	0	0	0	0	0	0	0	0	0	0	0	1	0	0	0	0	1	0	0	0	0	0
Iron acquisition and metabolism	NULL	ABC-type_iron_transport_system	ABC Fe3+ siderophore transporter, inner membrane subunit	0	0	0	0	0	0	0	0	0	0	0	0	0	0	0	0	0	0	0	0	0	0	0	0	0	0	0	0	0	0	0	0	0	0	0	0	0	0	0	0	0
Membrane Transport	ABC transporters	Periplasmic-Binding-Protein-Dependent_Transport_System_for_&#945;-Glucosides	ABC alpha-glucoside transporter, inner membrane subunit AglF	20	11	18	63	23	9	20	20	14	8	12	142	70	72	35	10	10	13	13	45	13	8	11	4	65	7	47	74	13	36	53	20	10	3	11	7	56	39	67	34	16
Iron acquisition and metabolism	Siderophores	Siderophore_pyochelin	ABC efflux pump, fused inner membrane and ATPase subunits in pyochelin gene cluster	0	0	0	0	0	0	0	0	0	0	0	0	0	0	0	0	0	0	0	0	0	0	1	0	1	0	1	1	0	0	0	1	0	0	0	0	0	0	0	0	1
Membrane Transport	Protein secretion system, Type I	Type_I_protein_secretion_systems	ABC exporter for hemopore HasA, ATP-binding component HasD	0	1	3	3	1	2	2	0	0	0	0	0	1	0	1	6	2	4	0	2	0	1	0	0	1	0	0	1	2	0	1	1	5	1	1	0	2	1	1	1	1
Membrane Transport	Protein secretion system, Type I	Type_I_protein_secretion_systems	ABC exporter for hemopore HasA, membrane fusion protein (MFP) family component HasE	0	0	0	1	1	0	1	1	0	0	0	0	0	0	1	0	1	1	0	0	0	0	0	0	0	0	0	0	0	0	1	1	0	0	0	0	1	0	0	0	0
Membrane Transport	Protein secretion system, Type I	Type_I_protein_secretion_systems	ABC exporter for hemopore HasA, outer membrane component HasF	0	0	0	0	0	1	0	0	0	0	0	0	0	0	0	0	0	0	0	0	1	0	0	0	0	0	0	0	0	0	0	0	0	0	0	0	1	0	0	0	0
Membrane Transport	ABC transporters	ATP-dependent_efflux_pump_transporter_Ybh	ABC transport system, permease component YbhR	0	0	0	0	0	0	1	0	0	0	0	0	0	0	0	0	0	0	0	0	0	0	0	0	0	0	0	0	0	0	0	0	0	0	0	0	0	1	1	0	0
Membrane Transport	ABC transporters	ATP-dependent_efflux_pump_transporter_Ybh	ABC transport system, permease component YbhS	1	0	0	0	0	0	0	0	0	0	0	0	0	0	0	0	0	0	0	0	1	0	0	0	0	0	0	0	0	0	0	0	0	0	0	0	0	0	0	0	0
Miscellaneous	Plant-Prokaryote DOE project	COG3533	ABC transport system, sugar-binding protein	40	35	46	75	31	24	40	14	12	15	19	38	16	30	12	30	13	17	11	44	13	14	25	4	21	13	18	18	15	33	58	42	22	11	37	15	21	11	27	17	44
Iron acquisition and metabolism	NULL	ABC_transporter_[iron.B12.siderophore.hemin]	ABC transporter (iron.B12.siderophore.hemin) , ATP-binding component	0	0	6	7	0	0	0	0	0	0	0	4	3	3	2	2	1	2	3	2	0	0	0	0	1	0	2	2	0	0	2	1	1	1	2	0	1	0	3	3	0
Iron acquisition and metabolism	NULL	ABC_transporter_[iron.B12.siderophore.hemin]	ABC transporter (iron.B12.siderophore.hemin) , periplasmic substrate-binding component	0	1	1	1	1	0	1	1	1	0	0	1	3	1	1	3	0	1	0	2	4	1	2	0	0	0	3	1	2	0	1	0	5	3	1	0	8	8	4	1	1
Iron acquisition and metabolism	NULL	ABC_transporter_[iron.B12.siderophore.hemin]	ABC transporter (iron.B12.siderophore.hemin) , permease component	0	0	1	0	2	0	0	0	1	0	0	8	0	0	1	1	2	0	0	0	1	0	2	0	0	0	3	0	0	1	2	0	1	0	0	0	4	1	0	0	1
Clustering-based subsystems	NULL	USS-DB-6	ABC transporter ATP-binding protein USSDB6B	0	1	2	6	0	0	2	1	0	2	0	3	0	2	2	3	1	0	0	1	0	1	1	0	4	0	4	0	0	0	1	3	0	3	0	0	2	3	0	1	2
Virulence, Disease and Defense	Bacteriocins, ribosomally synthesized antibacterial peptides	Bacitracin_Stress_Response	ABC transporter ATP-binding protein YvcR	0	0	0	0	0	0	0	0	0	0	0	0	0	1	3	0	0	0	0	0	0	0	0	0	0	0	0	1	0	0	0	0	0	0	0	0	0	2	0	0	0
Clustering-based subsystems	Protein export?	CBSS-393121.3.peg.2760	ABC transporter ATP-binding protein uup	1	2	3	10	2	3	10	1	1	1	3	5	2	2	4	11	5	3	0	2	2	2	3	1	3	0	2	1	3	3	7	1	11	7	3	0	6	1	1	0	6
Iron acquisition and metabolism	Siderophores	Siderophore_Pyoverdine	ABC transporter in pyoverdin gene cluster, ATP-binding component	0	0	1	3	1	1	1	0	0	0	0	0	2	0	0	0	0	3	0	2	0	0	0	0	1	0	0	0	0	0	0	1	0	2	0	0	2	0	1	0	0
Iron acquisition and metabolism	Siderophores	Siderophore_Pyoverdine	ABC transporter in pyoverdin gene cluster, periplasmic component	0	1	0	1	0	0	0	0	0	0	0	2	0	0	1	0	1	1	0	0	0	0	0	0	0	0	0	2	0	0	1	0	4	1	2	0	4	0	1	0	1
Iron acquisition and metabolism	Siderophores	Siderophore_Pyoverdine	ABC transporter in pyoverdin gene cluster, permease component	0	0	0	1	2	0	1	0	0	0	0	1	1	0	3	1	0	2	0	1	0	0	0	0	0	0	0	1	0	0	0	0	2	0	0	0	1	0	3	1	0
Respiration	NULL	Biogenesis_of_c-type_cytochromes	ABC transporter involved in cytochrome c biogenesis, ATPase component CcmA	3	2	6	3	0	1	3	0	0	1	1	5	2	3	3	2	2	6	0	7	1	0	0	0	3	0	0	0	2	4	0	5	7	0	1	2	11	5	0	2	4
Respiration	NULL	Biogenesis_of_c-type_cytochromes	ABC transporter involved in cytochrome c biogenesis, CcmB subunit	1	7	7	9	3	3	2	1	0	0	0	2	1	6	2	6	8	2	1	1	1	0	0	0	0	0	1	0	2	2	2	6	5	1	5	0	5	3	0	0	6
Membrane Transport	ABC transporters	ATP-dependent_efflux_pump_transporter_Ybh	ABC transporter multidrug efflux pump, fused ATP-binding domains	1	1	3	2	1	0	2	1	1	3	1	4	0	1	0	1	1	0	0	1	3	0	2	0	2	0	0	0	1	4	0	4	2	0	2	0	1	2	1	1	0
Iron acquisition and metabolism	Siderophores	Salmochelin-mediated_Iron_Acquisition	ABC transporter protein IroC	1	1	0	1	1	0	0	0	0	0	0	0	0	0	0	0	0	0	0	0	0	0	0	0	0	0	0	0	0	0	0	1	0	0	1	0	0	0	0	0	0
Miscellaneous	Plant-Prokaryote DOE project	At5g48545_and_At3g56490_At1g31160	ABC transporter, ATP-binding protein EcsA	1	0	0	0	0	0	0	0	0	1	0	0	0	0	0	1	0	0	0	0	1	0	0	0	0	0	0	0	0	0	0	1	0	0	0	0	1	0	0	0	0
Miscellaneous	Plant-Prokaryote DOE project	COG0398	ABC transporter, ATP-binding protein YnjD	0	0	0	0	0	0	0	0	0	0	0	0	0	0	0	0	0	0	0	0	0	0	0	0	0	0	0	0	0	0	1	0	0	0	0	0	0	0	0	0	0
Amino Acids and Derivatives	Arginine; urea cycle, polyamines	Polyamine_Metabolism	ABC transporter, periplasmic spermidine putrescine-binding protein PotD (TC 3.A.1.11.1)	9	10	41	44	23	26	23	4	3	2	4	22	8	11	9	28	23	11	0	27	3	3	4	0	12	0	5	4	2	29	31	25	29	10	17	4	9	6	9	6	21
Miscellaneous	Plant-Prokaryote DOE project	COG0398	ABC transporter, periplasmic substrate-binding protein YnjB	0	0	2	0	1	0	0	0	0	0	0	1	0	0	3	1	1	0	0	0	0	0	0	0	0	1	0	0	0	0	1	0	4	0	0	1	2	2	1	1	0
Miscellaneous	Plant-Prokaryote DOE project	At5g48545_and_At3g56490_At1g31160	ABC transporter, permease protein EscB	0	0	0	0	0	0	0	0	0	0	0	0	0	0	0	0	0	0	0	0	0	0	0	0	0	0	0	0	0	0	0	0	0	0	0	0	1	0	0	0	0
Clustering-based subsystems	Putative GGDEF domain protein related to agglutinin secretion	CBSS-323850.3.peg.3284	ABC transporter, transmembrane region:ABC transporter:Peptidase C39, bacteriocin processing	1	3	7	13	6	1	5	0	1	0	1	2	2	1	4	7	5	10	0	1	0	0	1	0	0	0	0	2	0	4	4	3	5	3	1	0	10	2	2	1	4
Clustering-based subsystems	Molybdopterin oxidoreductase	CBSS-269799.3.peg.2220	ABC-type Fe3+ transport system protein	6	4	7	9	2	1	3	1	0	0	0	1	1	2	0	4	3	1	0	2	0	0	0	0	0	0	1	1	1	3	4	8	4	1	3	1	0	2	2	0	3
Iron acquisition and metabolism	NULL	ABC-type_iron_transport_system	ABC-type Fe3+ transport system, periplasmic component	2	7	11	14	8	3	5	4	1	0	2	2	5	7	3	12	10	6	0	8	0	0	1	1	1	0	2	0	2	2	3	3	6	3	4	1	5	4	4	0	3
Iron acquisition and metabolism	NULL	Heme,_hemin_uptake_and_utilization_systems_in_GramNegatives	ABC-type Fe3+-siderophore transport system permease component	0	0	0	0	0	0	0	0	0	0	0	0	0	0	0	0	0	1	0	0	0	0	0	0	0	0	0	0	0	0	0	0	0	0	0	0	0	0	0	1	0
Iron acquisition and metabolism	Siderophores	Siderophore_assembly_kit	ABC-type Fe3+-siderophore transport system, ATPase component	3	10	7	18	3	7	16	9	5	10	9	24	4	18	6	16	3	14	8	5	15	8	13	4	13	2	6	6	8	12	6	14	8	4	10	4	19	11	9	6	6
Iron acquisition and metabolism	Siderophores	Siderophore_assembly_kit	ABC-type Fe3+-siderophore transport system, periplasmic iron-binding component	6	6	2	30	2	3	16	7	5	3	9	22	12	25	3	6	1	8	4	4	6	0	8	1	8	4	5	6	7	9	3	13	4	2	3	3	15	15	10	7	1
Stress Response	NULL	Flavohaemoglobin	ABC-type Fe3+-siderophore transport system, permease 2 component	1	2	3	11	1	2	6	4	3	2	0	9	4	3	1	7	0	3	3	1	3	1	1	0	2	2	3	7	3	3	2	2	0	0	0	1	7	1	3	2	1
Iron acquisition and metabolism	Siderophores	Siderophore_assembly_kit	ABC-type Fe3+-siderophore transport system, permease component	4	5	8	20	4	3	6	5	5	4	9	19	5	14	3	8	2	4	6	2	5	2	3	1	4	1	4	2	4	8	4	15	5	1	8	2	11	3	13	2	6
Iron acquisition and metabolism	Siderophores	Siderophore_assembly_kit	ABC-type hemin transport system, ATPase component	0	0	4	0	0	0	2	0	0	0	0	0	2	0	1	5	3	1	0	0	0	0	0	0	0	0	0	0	0	1	0	1	1	0	0	1	3	1	0	0	1
Clustering-based subsystems	Cytochrome biogenesis	CBSS-196164.1.peg.1690	ABC-type multidrug transport system, ATPase component	82	70	111	107	54	54	82	59	37	31	76	159	60	92	70	84	28	63	33	52	57	31	58	15	72	36	73	80	42	82	75	140	63	26	71	35	136	93	82	74	78
Clustering-based subsystems	Cytochrome biogenesis	CBSS-196164.1.peg.1690	ABC-type multidrug transport system, permease component	22	34	38	55	19	21	42	19	14	10	19	21	11	15	9	33	17	27	7	31	9	9	12	5	14	3	19	12	11	39	29	44	31	4	31	9	16	21	9	14	43
Sulfur Metabolism	Organic sulfur assimilation	Alkanesulfonate_assimilation	ABC-type nitrate/sulfonate/bicarbonate transport system, ATPase component	26	4	22	20	13	5	15	6	4	3	8	15	5	12	2	15	8	7	0	6	1	4	5	2	10	2	8	7	5	20	17	26	10	4	12	4	6	2	7	1	14
Sulfur Metabolism	Organic sulfur assimilation	Alkanesulfonate_assimilation	ABC-type nitrate/sulfonate/bicarbonate transport system, permease component	10	5	16	19	6	6	11	1	1	0	3	5	2	2	1	12	1	3	1	1	0	1	1	1	3	0	5	4	0	13	11	19	5	4	2	0	2	2	2	2	8
Sulfur Metabolism	Organic sulfur assimilation	Alkanesulfonate_assimilation	ABC-type nitrate/sulfonate/bicarbonate transport systems, periplasmic components	24	20	30	62	9	13	24	2	3	2	7	9	4	3	3	34	16	13	0	23	3	2	3	2	1	3	3	4	4	35	35	41	13	9	19	1	12	3	4	1	30
Clustering-based subsystems	Translation	CBSS-326442.4.peg.1852	ABC-type polar amino acid transport system, ATPase component	24	13	30	37	18	18	28	11	8	5	16	70	12	32	25	24	11	26	4	14	5	9	16	3	34	7	21	7	3	27	24	37	27	10	12	3	57	19	26	9	18
Sulfur Metabolism	Inorganic sulfur assimilation	Inorganic_Sulfur_Assimilation	ABC-type probable sulfate transporter, ATPase component	7	4	7	6	2	3	8	0	0	0	0	1	0	0	1	9	0	1	0	3	0	0	0	0	0	0	0	1	1	7	5	9	2	0	1	0	0	0	1	0	7
Sulfur Metabolism	Inorganic sulfur assimilation	Inorganic_Sulfur_Assimilation	ABC-type probable sulfate transporter, periplasmic binding protein	0	3	4	4	2	1	3	0	0	0	0	0	0	0	0	4	0	1	0	2	0	0	0	0	0	0	0	0	0	13	2	8	3	1	1	0	0	0	0	0	11
Sulfur Metabolism	Inorganic sulfur assimilation	Inorganic_Sulfur_Assimilation	ABC-type probable sulfate transporter, permease protein	14	5	1	8	3	6	3	0	0	0	1	0	0	0	0	14	0	0	0	2	0	1	0	0	0	0	0	0	0	7	6	11	2	0	1	1	0	1	0	0	3
Membrane Transport	Protein secretion system, Type I	Type_I_protein_secretion_systems	ABC-type protease exporter, ATP-binding component PrtD/AprD	3	1	0	4	2	3	4	0	0	0	1	3	3	0	1	7	4	5	0	5	0	0	0	0	0	0	0	0	1	2	3	3	4	0	4	0	2	0	0	0	3
Membrane Transport	Protein secretion system, Type I	Type_I_protein_secretion_systems	ABC-type protease exporter, membrane fusion protein (MFP) family component PrtE/AprE	1	0	2	0	0	0	0	0	0	0	0	0	0	0	0	0	0	0	0	0	0	0	0	0	0	0	0	0	0	0	0	0	0	0	0	0	1	0	0	0	0
Membrane Transport	Protein secretion system, Type I	Type_I_protein_secretion_systems	ABC-type protease exporter, outer membrane component PrtF/AprF	0	0	0	0	0	0	0	0	0	0	0	0	0	0	0	0	0	0	0	1	0	0	0	0	0	0	1	0	0	0	1	0	0	0	0	0	1	0	0	0	0
Iron acquisition and metabolism	NULL	ABC-type_iron_transport_system	ABC-type spermidine/putrescine transport systems, ATPase components	3	0	17	6	5	2	0	1	2	0	1	1	4	3	0	5	4	4	0	4	0	0	1	0	2	0	0	1	1	7	6	5	2	4	1	2	5	1	1	3	9
Carbohydrates	Di- and oligosaccharides	Maltose_and_Maltodextrin_Utilization	ABC-type sugar transport system, periplasmic binding protein YcjN	4	0	2	6	6	1	5	0	0	0	0	0	0	0	0	1	2	0	0	4	0	0	1	0	0	0	0	0	0	3	4	2	1	0	2	0	0	1	0	0	8
Miscellaneous	Plant-Prokaryote DOE project	COG3533	ABC-type sugar transport system, permease component	29	34	62	89	52	26	66	63	72	53	112	182	68	103	76	48	32	50	71	47	88	50	60	48	63	29	66	70	44	38	44	87	21	22	19	44	74	50	89	54	33
Clustering-based subsystems	NULL	USS-DB-6	ABC-type transport system involved in resistance to organic solvents, periplasmic component USSDB6C	1	3	6	8	4	2	2	7	0	0	1	11	6	5	12	4	6	2	1	2	3	0	3	1	2	0	7	3	2	4	3	5	3	1	3	1	12	2	4	3	2
Clustering-based subsystems	NULL	USS-DB-6	ABC-type transport system involved in resistance to organic solvents, permease component USSDB6A	1	3	12	17	0	3	6	4	0	0	2	5	3	2	4	5	3	13	1	3	2	0	1	1	3	0	2	1	6	2	3	3	2	0	0	2	6	4	4	1	2
Membrane Transport	ABC transporters	ABC_transporter_tungstate_(TC_3.A.1.6.2)	ABC-type tungstate transport system, ATP-binding protein	1	0	2	1	0	1	0	0	0	0	0	2	0	0	1	1	2	1	0	0	1	0	1	0	0	0	1	1	0	3	1	3	0	0	0	0	0	0	0	0	1
Membrane Transport	ABC transporters	ABC_transporter_tungstate_(TC_3.A.1.6.2)	ABC-type tungstate transport system, periplasmic binding protein	1	2	9	12	2	2	5	4	1	2	3	5	3	5	1	8	6	9	0	6	5	2	4	1	0	0	6	0	0	10	13	0	11	2	3	3	4	4	3	2	7
Membrane Transport	ABC transporters	ABC_transporter_tungstate_(TC_3.A.1.6.2)	ABC-type tungstate transport system, permease protein	2	0	4	3	1	1	1	1	0	0	0	0	0	0	0	0	0	1	0	0	0	0	2	0	0	0	0	1	0	1	2	0	0	0	1	0	0	0	0	0	3
Clustering-based subsystems	Monosaccharides	Unspecified_monosaccharide_transport_cluster	ACT domain protein	1	0	6	6	1	1	1	0	0	0	0	2	1	1	4	2	3	2	0	0	0	0	1	0	0	0	1	1	0	0	5	1	4	0	0	0	7	2	1	0	2
Clustering-based subsystems	NULL	CBSS-393124.3.peg.2657	ADA regulatory protein	4	1	4	1	2	3	1	2	0	2	0	4	3	1	2	6	0	2	0	3	1	0	0	0	2	1	3	2	0	2	3	5	2	0	4	0	3	2	1	1	5
Nucleosides and Nucleotides	Detoxification	Nudix_proteins_(nucleoside_triphosphate_hydrolases)	ADP compounds hydrolase NudE (EC 3.6.1.-)	1	1	6	13	8	2	11	0	0	1	0	8	2	1	2	8	4	8	0	6	0	0	0	1	1	0	0	1	2	3	1	1	9	3	0	2	20	8	2	0	7
Cell Wall and Capsule	Gram-Negative cell wall components	Vibrio_Core_Oligosaccharide_Biosynthesis	ADP-L-glycero-D-manno-heptose-6-epimerase (EC 5.1.3.20)	1	8	19	16	17	9	17	4	2	2	3	3	3	3	8	22	13	15	0	12	1	0	1	1	2	2	4	8	3	19	9	13	21	16	3	3	7	4	5	2	13
Carbohydrates	Central carbohydrate metabolism	Entner-Doudoroff_Pathway	ADP-dependent glucokinase (EC 2.7.1.147)	0	0	0	0	0	0	0	0	0	0	0	0	0	0	0	0	0	0	0	0	0	0	0	0	0	0	0	0	0	0	0	0	0	0	0	0	0	0	0	0	0
Cell Wall and Capsule	Gram-Negative cell wall components	LOS_core_oligosaccharide_biosynthesis	ADP-heptose synthase (EC 2.7.-.-)	48	39	33	48	20	31	45	31	22	11	26	24	10	12	13	33	27	38	9	32	39	11	11	14	7	6	17	16	11	40	37	45	19	17	17	13	19	13	7	7	31
Miscellaneous	Plant-Prokaryote DOE project	COG0451	ADP-heptose--lipooligosaccharide heptosyltransferase II (EC 2.4.1.-)	18	13	26	33	22	15	17	4	2	1	1	16	8	4	3	28	7	11	2	10	4	1	5	2	3	1	3	7	2	18	13	17	18	11	11	4	27	5	9	0	27
RNA Metabolism	RNA processing and modification	tRNA_splicing	ADP-ribose 1"-phosphate phophatase	0	1	3	0	0	1	1	0	1	0	0	2	1	2	1	2	2	0	0	0	0	0	1	0	0	0	0	0	1	2	0	5	0	0	0	0	0	0	2	0	2
RNA Metabolism	RNA processing and modification	tRNA_splicing	ADP-ribose 1'',2''-cyclic phosphate phophodiesterase	1	1	1	0	0	0	0	0	0	0	0	0	0	0	0	0	0	0	0	0	0	0	0	0	0	0	0	0	0	0	0	0	0	0	0	0	0	0	0	0	0
Clustering-based subsystems	NULL	CBSS-342610.3.peg.1794	ADP-ribose pyrophosphatase (EC 3.6.1.13)	27	35	46	71	35	18	37	17	13	12	11	56	25	23	21	46	19	66	18	33	22	8	19	16	19	3	21	23	20	40	26	45	33	19	16	17	32	19	16	12	35
Nucleosides and Nucleotides	Detoxification	Nudix_proteins_(nucleoside_triphosphate_hydrolases)	ADP-ribose pyrophosphatase, mitochondrial precursor (EC 3.6.1.13)	0	0	0	0	0	0	0	0	0	0	0	0	0	0	1	1	0	0	0	0	0	0	1	0	0	0	0	0	0	0	0	0	0	0	0	0	1	1	1	0	3
Carbohydrates	NULL	Unknown_carbohydrate_utilization_(_cluster_Yeg_)	ADP-ribosylglycohydrolase YegU (EC 3.2.-.-)	0	0	0	0	0	0	0	0	0	0	0	0	0	0	0	0	0	0	0	0	4	0	0	0	0	0	0	0	0	0	0	0	0	0	0	0	0	0	0	0	0
Nucleosides and Nucleotides	Purines	Purine_conversions	AMP nucleosidase (EC 3.2.2.4)	10	22	40	49	12	19	24	9	3	4	8	31	8	16	22	21	21	21	1	13	3	4	4	0	24	1	15	10	4	24	25	21	14	12	17	2	36	20	17	13	31
Miscellaneous	NULL	ZZ_gjo_need_homes	AMP/CMP kinase AK6	1	6	9	6	8	10	5	11	17	6	13	9	9	7	4	10	13	5	9	4	5	9	8	5	8	10	8	6	7	7	7	1	3	6	8	5	6	8	9	15	4
Amino Acids and Derivatives	Histidine Metabolism	Histidine_Biosynthesis	ATP phosphoribosyltransferase (EC 2.4.2.17)	50	96	70	106	59	82	98	59	81	62	76	98	69	72	52	89	59	48	53	47	89	60	65	50	69	40	38	60	45	103	57	78	40	44	36	46	75	68	119	75	66
Amino Acids and Derivatives	Histidine Metabolism	Histidine_Biosynthesis	ATP phosphoribosyltransferase catalytic subunit (EC 2.4.2.17)	8	10	25	11	6	9	7	3	2	1	1	9	8	11	6	28	7	6	2	10	0	3	1	1	4	3	6	4	8	13	16	14	8	2	9	6	8	11	11	1	10
Amino Acids and Derivatives	Histidine Metabolism	Histidine_Biosynthesis	ATP phosphoribosyltransferase regulatory subunit (EC 2.4.2.17)	9	12	37	19	8	7	11	4	0	0	4	9	6	6	8	18	13	16	1	7	1	1	8	0	6	0	7	8	3	13	11	8	16	6	11	1	29	10	13	7	11
Respiration	ATP synthases	F0F1-type_ATP_synthase	ATP synthase A chain (EC 3.6.3.14)	147	812	428	391	665	659	485	693	617	1214	741	752	779	809	835	646	636	326	1188	631	739	661	494	803	716	623	544	574	644	910	632	411	441	812	674	759	611	741	612	834	976
Respiration	ATP synthases	F0F1-type_ATP_synthase	ATP synthase B chain (EC 3.6.3.14)	122	165	187	241	112	118	133	67	115	59	111	234	124	144	81	149	68	111	29	114	76	43	64	35	99	55	88	102	42	162	137	160	124	64	75	45	180	102	136	87	128
Respiration	ATP synthases	F0F1-type_ATP_synthase	ATP synthase B' chain (EC 3.6.3.14)	3	4	12	6	3	2	1	0	2	0	1	6	3	7	1	2	1	3	2	4	0	1	2	0	2	2	2	3	1	4	6	6	0	2	0	0	7	2	5	4	2
Miscellaneous	Plant-Prokaryote DOE project	Iojap	ATP synthase C chain (EC 3.6.3.14)	193	641	599	489	688	413	380	352	439	436	533	448	382	648	369	385	439	285	264	472	448	355	285	337	502	259	295	394	276	476	449	394	385	397	398	328	404	359	494	383	666
Respiration	ATP synthases	F0F1-type_ATP_synthase	ATP synthase alpha chain (EC 3.6.3.14)	1172	2828	2705	2759	2073	2272	2137	1525	1662	1361	1741	2445	1625	1885	1520	2261	1844	1773	1367	1823	1514	1104	1231	1182	1621	1148	932	1458	1135	2130	2369	2118	1923	1541	1623	1280	1824	1672	2078	1725	2234
Respiration	ATP synthases	F0F1-type_ATP_synthase	ATP synthase beta chain (EC 3.6.3.14)	908	1309	1524	1839	1176	1110	1175	1061	1064	917	1347	1978	936	1449	880	1511	812	1056	681	953	929	673	777	537	938	558	699	987	750	1137	942	1281	834	628	758	685	1394	1157	1474	1005	1266
Respiration	ATP synthases	F0F1-type_ATP_synthase	ATP synthase delta chain (EC 3.6.3.14)	65	180	158	155	137	136	124	66	90	57	85	86	106	99	68	137	135	104	55	126	45	73	61	44	56	91	61	47	59	134	143	108	144	136	87	75	112	64	100	75	115
Respiration	ATP synthases	F0F1-type_ATP_synthase	ATP synthase epsilon chain (EC 3.6.3.14)	66	84	119	153	74	66	105	54	40	19	77	103	70	100	81	124	60	79	17	63	36	24	42	13	80	33	68	67	28	83	96	101	69	40	63	22	105	96	92	52	82
Respiration	ATP synthases	F0F1-type_ATP_synthase	ATP synthase gamma chain (EC 3.6.3.14)	276	337	385	516	275	230	384	249	331	165	344	594	257	354	247	304	178	271	173	231	284	129	224	126	270	119	217	257	160	241	266	402	231	139	162	167	387	290	426	264	226
Respiration	ATP synthases	F0F1-type_ATP_synthase	ATP synthase protein I	9	11	12	18	9	6	16	3	2	0	3	7	6	5	3	7	11	14	0	2	1	2	1	0	4	4	8	4	3	8	7	10	11	6	9	3	6	4	4	3	7
Regulation and Cell signaling	NULL	The_Chv_regulatory_system_of_Alphaproteobacteria	ATP-binding protein ManX	1	0	3	2	1	0	3	1	0	1	0	3	3	10	1	1	3	1	0	2	0	0	3	0	3	0	2	3	1	3	0	2	1	0	0	0	2	1	0	3	3
Phosphorus Metabolism	NULL	Alkylphosphonate_utilization	ATP-binding protein PhnN	0	0	0	2	0	0	0	0	0	0	0	0	0	0	0	0	1	0	0	0	0	0	0	0	0	0	0	0	0	0	0	0	0	0	0	0	1	0	0	0	0
Phages, Prophages, Transposable elements, Plasmids	Transposable elements	Tn552	ATP-binding protein p271	0	2	0	0	1	0	0	0	0	0	1	0	2	1	1	0	1	0	0	1	0	0	1	0	3	0	0	4	0	0	0	0	0	0	0	1	1	2	1	0	0
Protein Metabolism	Protein degradation	Proteolysis_in_bacteria,_ATP-dependent	ATP-dependent Clp protease ATP-binding subunit ClpA	1719	1845	2481	3124	1785	1513	2739	866	526	377	734	1445	787	1055	888	1979	1461	1925	288	1329	763	328	931	274	664	177	774	873	755	2774	1840	2553	1684	849	1085	544	1605	973	1001	641	2596
Protein Metabolism	Protein degradation	Proteasome_bacterial	ATP-dependent Clp protease ATP-binding subunit ClpX	934	953	1184	1554	760	806	1499	321	218	211	336	766	437	546	495	1051	596	647	107	662	323	174	315	118	393	125	442	473	319	1486	1084	1369	806	459	581	211	726	513	470	262	1419
Clustering-based subsystems	NULL	ClpS__and_metallo-protease_cluster_in_Cyanos_	ATP-dependent Clp protease adaptor protein ClpS	87	85	141	166	85	63	144	31	17	14	30	66	42	41	50	100	102	142	7	71	31	8	36	10	35	4	35	28	33	101	98	90	97	48	69	28	73	46	44	33	174
Clustering-based subsystems	NULL	ClpS_cluster_with_hypothetical_protein_in_Cyanos	ATP-dependent Clp protease adaptor protein ClpS Cyano2	0	0	0	1	0	0	2	0	0	0	0	0	0	0	0	0	0	0	0	0	0	0	0	0	0	0	0	0	0	0	0	0	0	0	0	0	0	0	0	0	0
Clustering-based subsystems	NULL	ClpS_like_protein_and_vWFA-like_protein_cluster	ATP-dependent Clp protease adaptor protein ClpS like	1	0	0	0	0	0	0	0	0	0	0	0	0	0	0	0	0	0	0	0	0	0	1	0	0	0	0	0	0	0	0	1	0	0	0	0	0	0	0	0	0
Regulation and Cell signaling	NULL	cAMP_signaling_in_bacteria	ATP-dependent Clp protease proteolytic subunit (EC 3.4.21.92)	878	996	1210	1616	859	783	1345	709	564	394	623	1095	638	892	599	929	605	828	286	656	839	364	584	258	591	209	567	656	511	1612	992	1421	809	354	819	354	891	675	756	496	1161
Protein Metabolism	Protein degradation	Proteolysis_in_bacteria,_ATP-dependent	ATP-dependent Clp protease, ATP-binding subunit ClpC	1786	1518	1522	2440	1337	1331	2765	1067	937	739	1079	1415	780	1003	787	1316	692	898	462	966	1324	478	1106	413	842	266	866	878	852	2597	1308	2522	1295	512	1648	689	1255	897	1045	703	2091
DNA Metabolism	DNA replication	DNA-replication	ATP-dependent DNA helicase RecG (EC 3.6.1.-)	75	78	60	87	32	36	49	36	26	16	23	53	44	47	28	53	27	38	21	20	22	13	30	11	33	9	31	39	35	46	48	70	39	9	33	33	67	30	25	18	49
DNA Metabolism	DNA repair	DNA_repair,_bacterial_RecFOR_pathway	ATP-dependent DNA helicase RecQ	164	138	183	279	110	123	176	123	62	59	98	214	114	117	109	158	88	147	59	149	135	66	124	50	107	38	129	116	105	200	163	214	123	59	77	65	196	132	110	57	182
DNA Metabolism	DNA repair	DNA_repair,_bacterial_UvrD_and_related_helicases	ATP-dependent DNA helicase Rep	6	9	18	8	4	9	10	2	2	0	4	11	2	2	6	13	9	16	0	4	3	0	1	1	1	0	0	5	4	7	3	3	16	6	3	4	16	10	2	4	18
DNA Metabolism	DNA repair	DNA_repair,_bacterial_RecBCD_pathway	ATP-dependent DNA helicase SCO5183	38	19	15	19	7	9	31	3	6	7	10	10	4	12	14	16	2	7	8	13	6	3	4	3	5	3	9	9	6	23	20	33	7	3	16	1	12	12	15	2	10
DNA Metabolism	DNA repair	DNA_repair,_bacterial_RecBCD_pathway	ATP-dependent DNA helicase SCO5184	53	30	29	58	20	24	49	25	13	21	23	33	24	30	16	29	14	11	14	13	41	7	18	5	26	10	26	14	14	29	23	65	9	9	22	27	26	33	32	25	34
Clustering-based subsystems	NULL	CBSS-393121.3.peg.1913	ATP-dependent DNA helicase UvrD/PcrA	290	224	265	302	165	155	288	94	105	73	156	223	108	165	99	219	106	104	57	125	157	64	118	29	134	55	144	132	95	250	181	331	180	67	129	84	218	166	187	125	189
DNA Metabolism	DNA repair	DNA_repair,_bacterial_UvrD_and_related_helicases	ATP-dependent DNA helicase UvrD/PcrA/Rep, cyanobacterial paralog	0	0	0	1	0	0	0	0	0	0	0	0	0	0	0	0	0	0	0	0	0	0	0	0	0	0	0	0	0	0	0	0	0	0	0	0	0	0	0	0	0
DNA Metabolism	DNA repair	DNA_repair,_bacterial_UvrD_and_related_helicases	ATP-dependent DNA helicase pcrA (EC 3.6.1.-)	2	2	0	0	1	2	2	0	1	0	0	2	0	0	1	3	1	1	1	1	0	2	0	0	0	0	0	2	1	0	0	2	0	1	0	0	0	1	0	0	2
DNA Metabolism	DNA repair	DNA_repair,_bacterial_RecFOR_pathway	ATP-dependent DNA helicase, RecQ family	14	21	18	53	21	11	25	19	8	8	13	11	9	14	18	17	14	22	8	10	9	8	10	4	11	9	9	16	9	38	17	29	19	12	9	5	14	12	7	8	20
DNA Metabolism	DNA repair	DNA_Repair_Base_Excision	ATP-dependent DNA ligase (EC 6.5.1.1)	217	165	235	295	121	139	183	95	59	42	69	274	126	123	130	130	124	123	25	132	98	39	85	46	144	38	114	118	89	235	225	265	109	60	108	62	240	103	119	54	210
DNA Metabolism	DNA repair	Nonhomologous_End-Joining_in_Bacteria	ATP-dependent DNA ligase (EC 6.5.1.1) LigC	69	48	113	154	44	42	56	38	22	10	27	116	51	44	60	65	84	105	18	56	45	20	43	15	39	11	55	56	31	69	66	84	57	25	40	24	67	30	51	20	74
DNA Metabolism	DNA repair	DNA_Repair_Base_Excision	ATP-dependent DNA ligase (EC 6.5.1.1) clustered with Ku protein, LigD	66	64	200	229	75	49	89	73	15	17	35	180	93	63	76	117	138	158	8	88	43	24	55	28	89	23	68	80	49	141	142	122	97	41	40	32	144	71	74	29	164
RNA Metabolism	RNA processing and modification	ATP-dependent_RNA_helicases,_bacterial	ATP-dependent RNA helicase Atu1833	34	39	40	23	22	16	26	4	4	6	3	16	8	12	13	24	20	9	1	11	4	3	7	3	2	1	15	9	10	41	26	71	24	6	24	4	8	9	8	13	30
RNA Metabolism	RNA processing and modification	ATP-dependent_RNA_helicases,_bacterial	ATP-dependent RNA helicase BA2475	1	0	0	1	2	1	0	1	1	0	1	1	0	1	1	3	1	0	0	0	2	1	0	0	1	0	3	1	0	1	1	0	0	0	4	1	0	2	0	0	1
RNA Metabolism	RNA processing and modification	ATP-dependent_RNA_helicases,_bacterial	ATP-dependent RNA helicase Bcep18194_A5658	8	8	14	14	7	5	7	2	0	2	4	9	9	2	6	10	0	7	0	7	3	2	8	0	0	0	0	0	2	7	9	21	6	2	10	3	12	10	7	1	9
RNA Metabolism	RNA processing and modification	ATP-dependent_RNA_helicases,_bacterial	ATP-dependent RNA helicase DbpA	6	6	17	14	6	4	6	3	3	2	3	9	6	5	5	13	17	14	1	5	1	1	4	2	3	1	1	4	2	6	10	8	19	5	5	2	14	13	11	11	15
RNA Metabolism	RNA processing and modification	ATP-dependent_RNA_helicases,_bacterial	ATP-dependent RNA helicase NGO0650	11	35	55	30	14	13	18	11	3	1	13	36	7	9	18	34	22	40	0	9	10	3	36	3	4	1	14	15	22	36	35	29	31	6	29	10	64	56	25	22	51
RNA Metabolism	RNA processing and modification	ATP-dependent_RNA_helicases,_bacterial	ATP-dependent RNA helicase PA3950	5	7	7	14	8	4	1	1	0	1	2	9	2	3	3	6	5	12	0	3	0	0	0	2	0	0	2	1	1	1	1	1	9	1	0	0	16	1	2	2	3
RNA Metabolism	RNA processing and modification	ATP-dependent_RNA_helicases,_bacterial	ATP-dependent RNA helicase RhlB	2	5	31	37	23	15	23	0	0	1	0	4	8	7	1	31	27	13	0	15	5	0	9	2	0	1	0	9	0	6	13	2	47	14	6	3	35	5	14	0	23
RNA Metabolism	RNA processing and modification	ATP-dependent_RNA_helicases,_bacterial	ATP-dependent RNA helicase RhlE	116	185	165	108	101	76	148	18	20	13	32	63	31	46	52	124	59	70	23	35	24	10	49	10	37	7	33	42	39	190	129	268	118	43	104	25	148	67	74	42	226
RNA Metabolism	RNA processing and modification	ATP-dependent_RNA_helicases,_bacterial	ATP-dependent RNA helicase SO1501	1	0	0	0	0	0	0	0	0	0	0	0	1	0	0	0	0	0	0	0	0	0	0	0	0	0	0	0	0	0	1	1	0	0	0	0	0	0	0	0	1
RNA Metabolism	RNA processing and modification	ATP-dependent_RNA_helicases,_bacterial	ATP-dependent RNA helicase SrmB	3	7	22	21	16	9	12	6	4	4	1	7	12	8	4	19	11	17	3	15	3	1	3	2	2	0	4	3	3	15	4	4	28	8	3	1	28	9	7	1	25
RNA Metabolism	RNA processing and modification	ATP-dependent_RNA_helicases,_bacterial	ATP-dependent RNA helicase VC1407	1	2	0	0	0	3	0	1	0	0	0	0	2	1	0	0	0	1	0	0	0	0	0	0	0	0	0	0	1	3	2	1	0	0	0	0	1	0	0	0	0
RNA Metabolism	RNA processing and modification	ATP-dependent_RNA_helicases,_bacterial	ATP-dependent RNA helicase VCA0061	0	2	0	0	0	0	0	1	0	0	0	0	0	0	1	1	0	0	1	0	0	0	0	0	1	1	0	0	0	0	0	0	0	0	0	0	1	1	1	0	0
RNA Metabolism	RNA processing and modification	ATP-dependent_RNA_helicases,_bacterial	ATP-dependent RNA helicase VCA0768	0	0	1	2	0	1	0	0	1	0	0	1	0	0	0	0	0	0	0	0	0	1	0	0	0	0	0	0	0	1	0	0	0	0	0	0	1	0	1	0	1
RNA Metabolism	RNA processing and modification	ATP-dependent_RNA_helicases,_bacterial	ATP-dependent RNA helicase VCA0990	0	0	0	0	0	0	0	0	0	0	0	0	0	0	0	0	0	0	0	0	0	0	0	0	0	0	0	0	0	0	1	0	0	0	0	0	0	0	0	0	1
RNA Metabolism	RNA processing and modification	ATP-dependent_RNA_helicases,_bacterial	ATP-dependent RNA helicase VF1437	0	0	0	0	0	1	1	0	0	0	0	0	0	1	0	0	0	0	0	0	0	0	0	0	0	0	0	0	0	0	0	0	0	0	0	0	0	1	0	0	0
RNA Metabolism	RNA processing and modification	ATP-dependent_RNA_helicases,_bacterial	ATP-dependent RNA helicase VVA0939	1	0	0	0	0	0	0	0	0	1	0	0	0	1	0	0	0	0	1	0	0	1	0	0	0	0	0	0	0	1	0	0	0	0	0	1	3	0	1	0	0
RNA Metabolism	RNA processing and modification	ATP-dependent_RNA_helicases,_bacterial	ATP-dependent RNA helicase YfmL	0	0	0	0	0	0	0	0	1	1	1	5	1	1	0	0	0	0	0	1	0	0	0	0	0	0	1	0	1	0	0	2	0	0	1	0	2	2	1	2	0
RNA Metabolism	RNA processing and modification	ATP-dependent_RNA_helicases,_bacterial	ATP-dependent RNA helicase YqfR	0	0	0	0	0	0	0	0	1	1	1	9	1	1	4	1	2	0	0	1	6	0	1	0	7	4	0	3	1	0	0	0	0	0	0	2	6	1	2	1	0
RNA Metabolism	RNA processing and modification	ATP-dependent_RNA_helicases,_bacterial	ATP-dependent RNA helicase YxiN	0	0	0	0	1	0	1	0	0	0	0	5	4	0	1	1	0	0	0	0	0	0	0	0	3	2	0	1	0	2	2	0	0	1	0	0	4	3	1	0	0
DNA Metabolism	DNA repair	DNA_repair,_bacterial_DinG_and_relatives	ATP-dependent helicase DinG/Rad3	0	8	12	13	7	4	7	2	1	0	1	7	7	2	3	8	8	7	0	3	1	1	2	0	1	0	1	3	2	3	4	2	17	1	4	1	16	2	1	1	9
Membrane Transport	Protein secretion system, Type II	Widespread_colonization_island	ATP-dependent helicase, DEAD/DEAH box family, associated with Flp pilus assembly	4	7	8	8	5	4	5	3	0	1	2	16	7	13	9	4	2	2	1	2	1	1	4	1	9	0	19	2	7	4	5	13	4	2	6	2	5	2	9	2	6
Protein Metabolism	Protein degradation	Proteasome_bacterial	ATP-dependent hsl protease ATP-binding subunit HslU	69	118	167	208	125	70	131	42	10	23	23	135	91	78	82	203	126	120	4	82	32	11	66	6	77	1	78	77	42	112	133	117	133	78	62	37	160	85	101	64	170
DNA Metabolism	DNA repair	ATP-dependent_Nuclease	ATP-dependent nuclease, subunit A	0	3	0	1	1	3	1	0	1	2	0	2	1	1	1	1	0	0	0	1	0	0	0	0	0	1	1	0	1	1	2	7	1	0	0	0	3	0	0	0	3
DNA Metabolism	DNA repair	ATP-dependent_Nuclease	ATP-dependent nuclease, subunit B	0	0	0	0	0	0	0	0	0	1	1	1	0	0	0	0	0	0	0	0	0	0	0	0	0	0	0	0	0	1	0	0	0	0	0	0	2	0	3	0	0
Protein Metabolism	Protein degradation	Proteasome_bacterial	ATP-dependent protease HslV (EC 3.4.25.-)	45	43	84	111	70	32	53	33	8	11	7	127	73	88	61	111	55	72	1	45	14	9	20	5	55	7	55	39	19	69	37	52	59	37	45	16	98	46	55	53	64
Protein Metabolism	Protein degradation	Proteolysis_in_bacteria,_ATP-dependent	ATP-dependent protease La (EC 3.4.21.53)	350	265	407	436	281	277	373	88	38	52	62	152	103	119	127	337	231	216	37	161	55	40	83	34	87	24	78	92	82	281	245	444	260	139	234	57	175	128	104	76	488
Protein Metabolism	Protein degradation	Proteasome_bacterial	ATP-dependent protease La (EC 3.4.21.53) LonB Type I	0	0	0	0	0	0	0	0	0	0	0	0	0	0	0	0	0	0	0	0	0	0	0	0	0	0	0	0	0	0	0	0	0	0	0	0	1	0	0	0	0
Protein Metabolism	Protein degradation	Proteasome_bacterial	ATP-dependent protease La (EC 3.4.21.53) Type I	949	1107	1359	1484	970	875	1367	443	296	311	323	855	520	560	510	1141	844	885	408	721	416	312	463	321	571	326	558	634	401	1333	939	1547	908	665	836	371	975	654	647	527	1569
Protein Metabolism	Protein degradation	Proteasome_bacterial	ATP-dependent protease La (EC 3.4.21.53) Type II	0	0	0	0	0	0	0	0	0	0	0	0	0	0	0	0	0	0	0	0	0	0	0	0	0	0	0	0	0	0	0	0	0	0	0	0	0	1	0	0	0
Protein Metabolism	Protein degradation	Proteolysis_in_bacteria,_ATP-dependent	ATP-dependent protease domain protein (EC 3.4.21.-)	2	0	3	3	0	1	2	0	1	0	0	0	0	0	0	3	3	0	0	2	1	0	0	0	0	0	0	1	1	0	5	4	0	0	0	2	0	0	0	0	0
Miscellaneous	Plant-Prokaryote DOE project	At5g38900	ATP-energized glutathione S-conjugate pump, putative	67	403	417	238	300	381	280	295	269	280	273	264	209	206	247	266	281	226	534	213	359	295	298	421	345	256	181	294	242	295	271	238	293	278	256	241	206	349	270	305	313
Clustering-based subsystems	NULL	CBSS-176299.4.peg.1996A	ATP/GTP-binding site motif A	21	15	23	16	8	5	19	2	10	1	10	11	5	9	8	15	4	3	1	6	8	3	5	4	9	2	9	6	3	16	10	17	9	3	10	3	9	3	7	1	9
Cell Wall and Capsule	NULL	YjeE	ATPase YjeE, predicted to have essential role in cell wall biosynthesis	16	14	14	26	12	15	5	7	8	2	8	17	14	9	6	17	11	14	11	8	13	2	11	1	5	7	4	9	7	17	19	29	13	11	6	9	20	9	9	1	28
Cofactors, Vitamins, Prosthetic Groups, Pigments	Biotin	Biotin_biosynthesis	ATPase component BioM of energizing module of biotin ECF transporter	6	2	1	1	3	0	0	0	0	0	0	1	0	0	0	4	2	2	0	3	0	0	0	0	2	1	0	0	0	3	2	2	0	1	4	0	1	0	0	0	0
Membrane Transport	NULL	ECF_class_transporters	ATPase component CbiO of energizing module of cobalt ECF transporter	0	0	0	5	1	0	1	1	1	0	1	3	2	0	0	0	0	2	0	0	2	0	1	0	0	0	1	1	0	3	4	6	3	0	0	0	2	1	0	2	2
Membrane Transport	NULL	ECF_class_transporters	ATPase component NikO of energizing module of nickel ECF transporter	6	1	2	8	3	2	7	2	1	0	1	2	1	0	0	4	0	1	0	0	0	1	1	0	0	0	1	1	1	1	3	1	0	1	5	0	1	0	2	2	6
Membrane Transport	NULL	ECF_class_transporters	ATPase component STY3232 of energizing module of queuosine-regulated ECF transporter	0	0	0	0	0	0	0	0	0	0	0	0	0	0	0	0	0	0	0	0	0	0	0	0	1	0	0	0	0	0	0	0	0	0	0	0	0	0	0	0	0
Membrane Transport	NULL	ECF_class_transporters	ATPase component STY3233 of energizing module of queuosine-regulated ECF transporter	0	0	0	0	0	0	0	0	0	0	0	0	0	0	0	1	0	0	0	1	0	0	0	0	0	0	0	0	0	0	0	0	0	0	1	0	0	0	0	0	0
Cofactors, Vitamins, Prosthetic Groups, Pigments	NULL	Thiamin_biosynthesis	ATPase component YkoD of energizing module of thiamin-regulated ECF transporter for HydroxyMethylPyrimidine	5	2	4	5	1	3	4	14	18	7	19	7	8	9	11	4	2	2	10	2	21	9	17	5	2	4	6	11	15	3	0	5	4	0	0	9	14	6	12	2	4
Membrane Transport	NULL	ECF_class_transporters	ATPase component of general energizing module of ECF transporters	0	0	0	1	0	0	2	1	1	1	0	2	3	5	0	0	0	0	0	0	3	0	0	0	4	1	0	3	0	0	0	0	0	0	1	0	2	3	0	1	0
Miscellaneous	Plant-Prokaryote DOE project	At1g14345	ATPase of the AAA+ family protein associated with FIG137771 hypothetical protein	0	0	0	1	1	0	2	0	0	0	0	0	0	0	0	0	0	0	0	0	0	0	0	0	0	0	0	1	0	0	0	1	0	0	0	0	0	0	0	0	3
Membrane Transport	Protein and nucleoprotein secretion system, Type IV	Vir-like_type_4_secretion_system	ATPase required for both assembly of type IV secretion complex and secretion of T-DNA complex, VirB11	3	0	0	3	0	3	0	0	0	0	0	7	0	0	2	0	2	0	0	0	0	0	1	0	2	1	0	1	0	0	0	3	0	0	2	0	0	0	0	1	2
Membrane Transport	Protein and nucleoprotein secretion system, Type IV	Vir-like_type_4_secretion_system	ATPase required for both assembly of type IV secretion complex and secretion of T-DNA complex, VirB4	3	1	6	3	7	0	2	1	1	1	0	3	3	2	5	5	8	4	0	2	0	0	0	0	6	4	1	0	1	1	2	2	3	0	2	0	8	0	4	4	4
Membrane Transport	Protein secretion system, Type II	Widespread_colonization_island	ATPase with chaperone activity, associated with Flp pilus assembly	0	0	0	0	1	0	0	0	0	0	0	0	0	0	0	0	0	0	0	0	0	0	0	0	0	0	0	0	0	0	0	0	0	0	0	0	0	0	0	0	0
Protein Metabolism	Protein degradation	Proteolysis_in_bacteria,_ATP-dependent	ATPase, AFG1 family	0	4	6	6	6	1	4	1	1	1	2	6	2	3	7	2	5	13	0	3	0	0	2	1	1	0	0	4	0	0	3	0	12	6	2	2	14	6	1	4	9
Virulence, Disease and Defense	Adhesion	Accessory_colonization_factor	Accessory colonization factor AcfC	0	0	1	0	0	0	0	0	0	0	0	6	0	2	1	0	0	0	0	0	0	0	0	0	2	0	5	1	0	0	0	0	0	0	0	0	10	1	2	2	1
Virulence, Disease and Defense	Adhesion	Accessory_colonization_factor	Accessory colonization factor AcfD precursor	0	2	1	0	0	0	0	0	0	0	0	2	0	0	0	0	0	0	0	0	0	0	0	0	0	0	0	1	0	0	0	0	0	0	1	0	0	0	0	0	0
Regulation and Cell signaling	Quorum sensing and biofilm formation	Biofilm_formation_in_Staphylococcus	Accumulation-associated protein AAP	0	0	0	0	0	0	0	0	0	0	0	1	1	0	0	0	3	0	0	0	0	0	0	0	0	0	0	0	0	0	0	0	0	0	0	0	1	1	0	0	0
Carbohydrates	Fermentation	Acetone_Butanol_Ethanol_Synthesis	Acetaldehyde dehydrogenase (EC 1.2.1.10)	9	3	14	22	23	14	26	3	1	3	2	8	0	2	6	21	20	18	0	23	11	0	2	3	4	2	1	0	1	21	15	8	20	32	11	9	16	2	3	1	16
Carbohydrates	Fermentation	Butanol_Biosynthesis	Acetaldehyde dehydrogenase (acetylating) (EC 1.2.1.10)	0	0	0	0	0	0	0	0	0	0	0	0	0	0	0	0	1	0	0	0	0	0	0	0	0	0	0	0	0	0	0	0	0	0	0	0	0	0	0	0	0
Metabolism of Aromatic Compounds	Peripheral pathways for catabolism of aromatic compounds	Biphenyl_Degradation	Acetaldehyde dehydrogenase, acetylating, (EC 1.2.1.10) in gene cluster for degradation of phenols, cresols, catechol	16	10	20	16	9	22	16	5	1	0	2	4	0	1	1	11	7	0	0	9	0	0	4	0	0	0	1	2	8	16	19	28	6	4	3	4	6	3	3	0	13
Carbohydrates	Sugar alcohols	Ethanolamine_utilization	Acetaldehyde dehydrogenase, ethanolamine utilization cluster	1	0	0	0	0	0	0	0	0	0	0	0	0	0	0	0	0	0	0	0	0	0	0	0	0	0	0	0	0	1	3	1	0	0	0	0	0	0	0	0	0
Carbohydrates	Sugar alcohols	Ethanolamine_utilization	Acetate kinase (EC 2.7.2.1)	65	54	59	76	66	58	66	57	38	44	53	146	67	84	77	48	36	47	52	44	122	47	57	50	120	38	67	90	55	83	36	83	53	28	23	31	96	90	82	84	67
Protein Metabolism	Protein processing and modification	Protein_Acetylation_and_Deacetylation_in_Bacteria	Acetate permease ActP (cation/acetate symporter)	26	39	137	104	54	25	47	23	9	9	30	135	35	55	71	80	37	78	3	58	8	11	33	5	30	6	39	46	34	41	61	37	95	45	39	11	74	38	24	21	75
Metabolism of Aromatic Compounds	NULL	Phenylacetyl-CoA_catabolic_pathway_(core)	Acetate permease ActP (cation/acetate symporter) PaaL	0	0	0	1	0	0	0	1	0	0	0	0	0	0	0	0	0	0	0	1	0	0	0	0	0	0	0	0	2	0	0	0	0	0	0	0	0	1	0	0	0
Carbohydrates	Fermentation	Acetone_Butanol_Ethanol_Synthesis	Acetoacetate decarboxylase (EC 4.1.1.4)	0	1	0	1	4	0	0	0	0	0	0	0	0	0	0	1	2	1	0	2	0	0	0	0	0	0	0	0	0	1	0	0	0	0	0	0	0	0	0	0	0
Carbohydrates	Fermentation	Acetone_Butanol_Ethanol_Synthesis	Acetoacetate metabolism regulatory protein AtoC	1	0	0	2	0	1	1	0	0	0	1	0	0	0	1	2	1	0	0	2	0	0	0	0	0	0	0	0	0	3	2	0	1	1	0	0	0	0	1	0	1
Carbohydrates	Fermentation	Acetyl-CoA_fermentation_to_Butyrate	Acetoacetyl-CoA reductase (EC 1.1.1.36)	121	108	191	178	94	82	187	24	20	7	29	79	43	74	50	108	75	75	15	165	23	28	41	10	28	3	44	33	48	170	158	167	93	43	136	27	66	45	28	24	150
Carbohydrates	Central carbohydrate metabolism	Ethylmalonyl-CoA_pathway_of_C2_assimilation	Acetoacetyl-CoA reductase (EC 1.1.1.36) of ethylmalonyl-CoA pathway	0	0	0	0	0	1	0	0	0	0	0	0	0	0	0	0	0	0	0	0	0	0	0	0	0	0	0	0	0	0	0	0	0	0	0	0	0	0	0	0	0
Amino Acids and Derivatives	Branched-chain amino acids	Branched_chain_amino_acid_degradation_regulons	Acetoacetyl-CoA synthetase (EC 6.2.1.16)	66	57	52	107	40	57	99	15	7	7	12	11	14	20	16	36	22	26	4	63	4	7	11	9	4	3	9	12	4	74	55	77	23	16	55	12	8	15	8	3	82
Amino Acids and Derivatives	Branched-chain amino acids	HMG_CoA_Synthesis	Acetoacetyl-CoA synthetase [leucine] (EC 6.2.1.16)	0	5	3	2	3	1	0	2	1	2	0	6	4	3	2	6	4	0	0	4	3	2	2	0	4	1	1	4	3	8	3	3	2	2	1	3	2	4	0	3	6
Carbohydrates	Fermentation	Acetoin,_butanediol_metabolism	Acetoin (diacetyl) reductase (EC 1.1.1.5)	1	3	6	6	6	3	6	2	4	2	1	0	0	2	3	4	4	2	1	4	2	2	0	0	2	1	0	1	2	5	4	2	8	6	1	2	2	0	1	0	4
Carbohydrates	Fermentation	Acetoin,_butanediol_metabolism	Acetoin catabolism protein X	0	1	0	0	0	0	1	0	0	0	0	0	0	0	0	0	0	0	0	1	0	0	0	0	0	0	0	0	0	0	0	0	0	0	0	0	0	0	0	0	2
Carbohydrates	Central carbohydrate metabolism	Dehydrogenase_complexes	Acetoin dehydrogenase E1 component alpha-subunit (EC 1.2.4.-)	5	9	9	11	3	12	17	0	2	0	3	7	1	3	0	14	2	2	0	14	5	0	1	0	10	2	5	3	0	2	17	20	6	4	7	1	6	3	2	3	11
Carbohydrates	Fermentation	Acetoin,_butanediol_metabolism	Acetoin dehydrogenase E1 component beta-subunit (EC 1.2.4.-)	17	10	18	5	6	9	22	1	1	0	3	5	2	2	4	12	2	0	0	14	3	1	1	0	7	0	0	5	1	11	9	13	3	7	11	1	2	0	0	4	17
Carbohydrates	Fermentation	Acetoin,_butanediol_metabolism	Acetolactate synthase large subunit (EC 2.2.1.6)	423	590	631	523	392	352	570	222	233	248	323	446	256	337	235	411	299	281	203	260	233	169	244	163	328	132	243	280	223	553	337	565	341	232	311	160	445	315	370	228	502
Carbohydrates	Fermentation	Acetoin,_butanediol_metabolism	Acetolactate synthase small subunit (EC 2.2.1.6)	128	140	183	139	95	105	125	77	74	62	93	116	63	92	50	89	87	84	51	83	56	33	62	43	68	39	53	77	52	140	101	125	75	74	53	46	108	61	87	59	135
Carbohydrates	Fermentation	Acetoin,_butanediol_metabolism	Acetolactate synthase, catabolic (EC 2.2.1.6)	5	10	17	16	14	14	12	23	21	17	22	13	2	8	8	11	14	10	17	17	14	13	8	10	3	3	4	5	10	18	19	11	13	16	6	11	9	5	18	8	13
Metabolism of Aromatic Compounds	Anaerobic degradation of aromatic compounds	Anaerobic_toluene_and_ethylbenzene_degradation	Acetophenone carboxylase subunit Apc1	0	0	0	1	0	0	0	0	0	0	0	0	0	0	0	0	0	0	0	0	0	0	0	0	0	0	0	0	0	0	0	0	0	0	0	0	0	0	0	0	0
Metabolism of Aromatic Compounds	Anaerobic degradation of aromatic compounds	Anaerobic_toluene_and_ethylbenzene_degradation	Acetophenone carboxylase subunit Apc3	0	0	0	1	0	0	1	0	0	0	0	0	0	0	0	0	0	0	0	0	0	0	0	0	0	0	0	0	0	0	0	0	0	0	0	0	0	0	0	0	1
Metabolism of Aromatic Compounds	Anaerobic degradation of aromatic compounds	Acetophenone_carboxylase_1	Acetophenone carboxylase subunit Apc4	0	0	0	2	0	0	0	0	0	0	0	0	0	0	0	0	0	0	0	1	0	0	0	0	0	0	0	0	0	3	0	0	0	0	0	0	0	0	0	0	0
Carbohydrates	NULL	Sugar_utilization_in_Thermotogales	Acetyl xylan esterase (EC 3.1.1.41)	8	5	11	13	6	6	9	10	7	8	11	20	7	14	1	6	0	3	1	7	14	8	11	3	7	5	14	5	4	5	2	10	5	0	3	5	12	5	3	6	11
Metabolism of Aromatic Compounds	Peripheral pathways for catabolism of aromatic compounds	Benzoate_catabolism	Acetyl-CoA C-acyltransferase (EC 2.3.1.16)	14	15	23	29	21	12	11	3	4	1	1	18	5	6	6	20	6	20	1	15	6	4	4	3	8	7	16	16	3	12	14	13	12	3	6	6	16	13	20	6	15
Carbohydrates	Fermentation	Acetone_Butanol_Ethanol_Synthesis	Acetyl-CoA acetyltransferase (EC 2.3.1.9)	780	656	850	980	552	647	967	231	160	131	194	405	217	331	249	688	408	380	110	488	174	127	147	106	254	85	208	198	186	915	633	937	506	324	595	155	532	283	230	197	883
Carbohydrates	Central carbohydrate metabolism	Ethylmalonyl-CoA_pathway_of_C2_assimilation	Acetyl-CoA acetyltransferase (EC 2.3.1.9) of ethylmalonyl-CoA pathway	2	1	1	0	1	1	0	0	0	0	1	3	1	1	1	0	0	0	1	1	0	0	0	0	0	0	1	1	0	0	0	0	0	0	0	0	1	0	1	0	0
Respiration	NULL	Carbon_monoxide_induced_hydrogenase	Acetyl-CoA synthase corrinoid iron-sulfur protein, small subunit	1	0	0	1	0	0	1	0	0	0	0	0	0	0	0	0	0	1	0	0	0	0	0	0	0	0	0	0	0	0	1	1	0	0	0	0	0	0	0	0	0
Carbohydrates	Central carbohydrate metabolism	Pyruvate_metabolism_II:_acetyl-CoA,_acetogenesis_from_pyruvate	Acetyl-CoA synthetase (ADP-forming) alpha and beta chains, putative	7	7	12	11	4	3	3	1	1	1	2	3	0	0	0	8	1	1	1	4	0	2	1	0	9	0	3	4	2	4	8	8	4	2	6	2	13	1	4	1	9
Carbohydrates	Central carbohydrate metabolism	Pyruvate_metabolism_II:_acetyl-CoA,_acetogenesis_from_pyruvate	Acetyl-CoA synthetase (ADP-forming) alpha chain (EC 6.2.1.13)	0	0	0	0	0	0	0	0	0	0	0	0	0	0	0	0	1	1	0	1	0	0	0	0	0	0	0	0	0	0	0	0	0	0	0	0	0	0	0	0	0
Carbohydrates	Central carbohydrate metabolism	Pyruvate_metabolism_II:_acetyl-CoA,_acetogenesis_from_pyruvate	Acetyl-CoA synthetase (ADP-forming) beta chain (EC 6.2.1.13)	0	0	1	2	0	0	0	0	0	0	0	1	0	0	0	0	0	0	0	0	0	0	0	0	0	0	0	0	0	0	0	2	0	0	0	0	0	1	0	0	0
Stress Response	Oxidative stress	Glutathione_analogs:_mycothiol	Acetyl-CoA:Cys-GlcN-Ins acetyltransferase, mycothiol synthase MshD	5	14	4	15	4	7	10	5	4	0	5	6	4	4	9	4	0	1	2	4	5	0	6	3	10	1	5	4	2	16	6	7	8	2	8	0	10	3	4	5	3
Carbohydrates	Fermentation	Acetyl-CoA_fermentation_to_Butyrate	Acetyl-CoA:acetoacetyl-CoA transferase, alpha subunit (EC 2.8.3.8)	3	10	25	11	8	6	9	6	4	2	11	6	2	8	3	10	3	8	4	11	1	3	4	1	2	3	2	1	7	14	17	21	7	5	4	3	5	6	6	2	3
Carbohydrates	Fermentation	Acetyl-CoA_fermentation_to_Butyrate	Acetyl-CoA:acetoacetyl-CoA transferase, beta subunit (EC 2.8.3.8)	1	11	11	6	3	4	6	10	9	7	8	11	12	7	7	5	4	9	12	12	16	12	7	6	16	13	8	17	5	8	9	5	8	4	3	7	10	21	20	18	13
Fatty Acids, Lipids, and Isoprenoids	Fatty acids	Fatty_Acid_Biosynthesis_FASII	Acetyl-coenzyme A carboxyl transferase alpha chain (EC 6.4.1.2)	116	125	142	191	94	95	108	128	107	55	121	214	117	176	119	130	67	92	36	88	116	44	96	56	115	36	116	133	76	119	109	178	91	47	80	63	175	117	110	102	123
Fatty Acids, Lipids, and Isoprenoids	Fatty acids	Fatty_Acid_Biosynthesis_FASII	Acetyl-coenzyme A carboxyl transferase beta chain (EC 6.4.1.2)	71	57	81	143	66	56	82	20	9	6	14	72	19	31	29	106	54	60	6	56	20	7	26	7	32	6	42	26	17	83	83	70	66	36	67	12	98	50	54	22	90
Protein Metabolism	Protein processing and modification	Protein_Acetylation_and_Deacetylation_in_Bacteria	Acetyl-coenzyme A synthetase (EC 6.2.1.1)	603	975	1349	1235	1163	993	1302	803	955	591	1006	1930	1194	1438	957	1116	663	701	744	809	665	691	762	552	1294	862	878	1284	699	1138	1130	950	873	745	760	589	1540	1164	1338	1623	1080
Amino Acids and Derivatives	Lysine, threonine, methionine, and cysteine	Lysine_biosynthesis_AAA_pathway_2	Acetylaminoadipate kinase (EC 2.7.2.-)	1	0	0	0	0	0	0	0	0	0	0	0	0	0	0	0	0	0	0	0	0	0	0	0	0	0	0	0	0	0	0	0	0	0	1	0	0	0	0	0	0
Amino Acids and Derivatives	Arginine; urea cycle, polyamines	Arginine_Biosynthesis_extended	Acetylglutamate kinase (EC 2.7.2.8)	128	354	237	268	173	169	188	158	155	135	172	173	143	126	122	242	169	164	134	171	134	107	150	113	130	95	90	130	119	229	206	204	183	126	149	115	166	157	165	135	215
Miscellaneous	Plant-Prokaryote DOE project	PROSC	Acetylornithine aminotransferase (EC 2.6.1.11)	185	122	138	147	80	92	113	43	45	43	83	114	74	87	58	116	77	61	42	89	64	29	64	32	50	18	58	64	43	133	108	178	64	29	104	37	107	79	71	66	166
Amino Acids and Derivatives	Arginine; urea cycle, polyamines	Arginine_Biosynthesis_extended	Acetylornithine aminotransferase 1 (EC 2.6.1.11)	0	0	0	0	0	0	0	0	0	0	0	0	0	1	0	2	0	0	0	0	0	0	0	0	0	0	0	0	0	0	0	0	0	0	0	0	0	0	0	0	0
Amino Acids and Derivatives	Arginine; urea cycle, polyamines	Arginine_Biosynthesis_extended	Acetylornithine aminotransferase 2 (EC 2.6.1.11)	0	0	1	0	0	0	0	0	0	0	1	1	0	2	0	0	0	0	0	0	0	0	0	1	0	0	0	0	0	3	0	1	0	0	0	0	0	0	0	2	1
Amino Acids and Derivatives	Arginine; urea cycle, polyamines	Arginine_Biosynthesis_extended	Acetylornithine aminotransferase, mitochondrial precursor (EC 2.6.1.11) (ACOAT)	11	100	37	39	31	36	20	23	29	36	42	34	21	32	22	36	51	31	28	27	26	35	20	29	18	29	25	35	25	54	46	27	25	31	30	24	25	23	40	35	37
Amino Acids and Derivatives	Arginine; urea cycle, polyamines	Arginine_Biosynthesis_extended	Acetylornithine deacetylase (EC 3.5.1.16)	32	27	57	62	29	19	35	12	6	4	9	18	4	6	18	49	34	26	4	23	9	7	14	6	7	1	7	7	13	52	40	47	33	17	29	8	23	8	17	11	40
Carbohydrates	Central carbohydrate metabolism	Pyruvate_metabolism_II:_acetyl-CoA,_acetogenesis_from_pyruvate	Acetyltransferase AcuA, acetyl-CoA synthetase inhibitor	0	0	0	0	1	0	0	0	0	0	0	0	0	1	0	0	0	0	0	0	0	0	0	0	0	0	0	1	0	0	0	0	1	0	0	0	4	0	0	0	0
Regulation and Cell signaling	Quorum sensing and biofilm formation	Symbiotic_colonization_and_sigma-dependent_biofilm_formation_gene_cluster	Acetyltransferase SypM	0	0	0	0	0	0	0	0	0	0	0	0	0	0	0	0	0	0	0	0	0	0	0	0	0	0	0	2	0	0	0	0	0	0	0	0	0	0	0	0	0
Clustering-based subsystems	NULL	Conserved_cluster_around_acetyltransferase_YpeA_in_Enterobacteria	Acetyltransferase YpeA	0	0	0	6	3	0	1	0	0	0	0	0	1	0	4	1	0	4	0	0	0	0	0	0	0	0	0	0	0	4	1	0	3	7	1	1	0	0	0	0	1
Iron acquisition and metabolism	Siderophores	Siderophore_Achromobactin	Achromobactin biosynthesis protein AcsA	0	0	1	0	0	0	0	0	0	0	0	0	0	0	0	0	0	0	0	0	0	0	0	0	0	0	0	0	0	0	0	0	0	1	0	0	0	0	0	0	0
Iron acquisition and metabolism	Siderophores	Siderophore_Achromobactin	Achromobactin biosynthesis protein AcsC	0	0	0	0	1	0	0	0	0	0	0	0	0	0	0	0	0	0	0	0	0	0	0	0	0	0	0	0	0	0	0	0	0	0	0	0	0	0	0	0	0
Iron acquisition and metabolism	Siderophores	Siderophore_Achromobactin	Achromobactin biosynthesis protein AcsD	0	0	0	1	0	0	0	0	0	0	0	0	0	0	0	0	0	0	0	0	0	0	0	0	0	0	0	0	0	0	0	0	0	0	0	0	0	0	0	0	0
Iron acquisition and metabolism	Siderophores	Siderophore_Achromobactin	Achromobactin biosynthesis protein AcsE, Orn/DAP/Arg decarboxylase family	0	0	0	1	0	0	0	0	0	0	0	0	0	0	0	0	0	0	0	0	0	0	0	0	0	0	0	0	0	0	0	0	0	0	0	0	0	0	0	0	0
Iron acquisition and metabolism	Siderophores	Siderophore_Achromobactin	Achromobactin biosynthesis protein AcsF	0	0	0	1	1	1	2	0	0	0	0	0	0	0	0	0	0	0	0	0	0	0	2	0	0	0	0	0	0	0	0	0	0	0	0	0	0	0	0	1	1
Carbohydrates	Organic acids	Propionate-CoA_to_Succinate_Module	Aconitate hydratase (EC 4.2.1.3)	1128	2986	2854	2495	2604	2741	2727	1939	1950	1610	2003	2711	1749	2047	1593	2735	2619	1737	1949	2156	1588	1434	1664	1567	1747	1435	1119	1756	1273	2569	2395	2189	2109	2253	1659	1513	2474	1960	2223	2125	2738
Carbohydrates	Central carbohydrate metabolism	Glyoxylate_bypass	Aconitate hydratase 2 (EC 4.2.1.3)	16	54	99	140	79	39	77	16	6	6	14	56	12	26	32	139	64	67	4	34	10	4	10	8	28	3	24	19	13	44	57	32	105	48	58	7	113	34	35	17	59
Carbohydrates	Central carbohydrate metabolism	TCA_Cycle	Aconitate hydratase X, predicted	0	0	0	1	0	0	0	0	0	0	0	0	0	0	0	0	0	0	0	0	0	0	0	0	0	0	0	0	0	0	0	0	0	0	0	0	0	0	0	0	0
Virulence, Disease and Defense	Resistance to antibiotics and toxic compounds	Multidrug_Resistance_Efflux_Pumps	Acriflavin resistance protein	116	144	192	202	85	114	124	70	41	31	85	115	64	102	107	152	88	90	20	102	61	26	46	26	48	20	90	87	86	133	118	225	82	36	114	40	80	48	74	39	141
Amino Acids and Derivatives	Aromatic amino acids and derivatives	Tryptophan_synthesis	Acting phosphoribosylanthranilate isomerase (EC 5.3.1.24)	10	8	19	18	6	8	10	11	10	8	11	30	13	25	16	7	4	12	5	3	14	6	10	5	9	5	15	15	7	12	11	19	10	7	8	7	27	20	15	5	4
Fatty Acids, Lipids, and Isoprenoids	Isoprenoids	Acyclic_terpenes_utilization	Acyclic terpenes utilization regulator AtuR, TetR family	0	0	0	1	0	0	0	0	0	0	0	0	0	0	0	0	0	0	0	0	0	0	0	0	0	0	0	0	0	0	0	0	0	0	0	0	0	0	0	0	0
Fatty Acids, Lipids, and Isoprenoids	Phospholipids	Glycerolipid_and_Glycerophospholipid_Metabolism_in_Bacteria	Acyl carrier protein	242	331	380	502	303	285	390	295	230	182	317	583	340	408	312	382	265	262	121	373	306	176	236	114	304	112	367	282	198	326	315	350	238	174	194	169	439	290	292	215	368
Fatty Acids, Lipids, and Isoprenoids	Fatty acids	Phospholipid_and_Fatty_acid_biosynthesis_related_cluster	Acyl carrier protein (ACP1)	0	0	1	0	0	0	0	0	0	0	0	1	0	0	0	0	0	0	0	0	0	0	0	0	0	0	0	0	0	0	0	0	0	0	0	0	0	0	0	0	0
Fatty Acids, Lipids, and Isoprenoids	Fatty acids	Phospholipid_and_Fatty_acid_biosynthesis_related_cluster	Acyl carrier protein (ACP2)	0	1	0	0	1	0	0	0	0	0	0	0	0	0	0	0	0	0	0	0	0	0	0	0	0	0	0	0	0	0	0	0	0	0	0	0	1	0	0	0	0
Fatty Acids, Lipids, and Isoprenoids	Fatty acids	Fatty_Acid_Biosynthesis_FASI	Acyl carrier protein of FASI	0	0	0	0	2	0	9	1	2	1	1	1	0	1	2	5	4	0	0	2	1	0	1	0	0	0	0	0	1	0	0	0	0	0	0	1	0	2	1	1	6
Secondary Metabolism	Bacterial cytostatics, differentiation factors and antibiotics	2-isocapryloyl-3R-hydroxymethyl-gamma-butyrolactone_and_other_bacterial_morphogens	Acyl coenzyme A dehydrogenase, BldA, contributes to the proper timing of aerial mycelium formation and antibiotic production	1	0	1	3	1	2	3	0	0	0	0	0	0	0	0	0	0	0	0	0	0	0	0	0	0	0	0	0	0	0	1	0	0	0	0	0	0	0	0	0	1
Clustering-based subsystems	Fatty acid metabolic cluster	CBSS-246196.1.peg.364	Acyl dehydratase	59	54	56	70	38	26	50	9	5	6	8	25	12	8	8	31	18	25	5	25	8	1	8	0	12	4	14	13	9	55	34	56	35	16	28	6	17	10	10	7	38
Fatty Acids, Lipids, and Isoprenoids	NULL	Cholesterol_catabolic_operon_in_Mycobacteria	Acyl-CoA dehydrogenase IgrB	1	0	0	0	0	1	2	0	0	0	0	0	0	0	0	0	0	0	0	0	0	0	0	0	0	0	0	0	0	0	0	0	0	0	0	0	0	0	0	0	0
Fatty Acids, Lipids, and Isoprenoids	NULL	Cholesterol_catabolic_operon_in_Mycobacteria	Acyl-CoA dehydrogenase IgrC	0	0	2	0	0	3	1	0	0	0	0	0	0	0	0	1	0	0	0	0	1	0	0	0	0	0	0	0	0	1	1	2	0	0	1	0	0	0	0	0	1
Amino Acids and Derivatives	Branched-chain amino acids	Isoleucine_degradation	Acyl-CoA dehydrogenase, short-chain specific (EC 1.3.99.2)	227	214	315	326	288	250	349	149	109	123	96	229	155	168	144	228	142	118	126	140	105	91	120	84	138	67	104	156	113	357	277	305	170	155	203	94	306	202	190	180	318
Clustering-based subsystems	NULL	CBSS-176280.1.peg.1561	Acyl-CoA hydrolase (EC 3.1.2.20)	0	2	1	4	2	0	2	1	0	0	2	4	3	0	4	3	1	2	0	1	0	0	3	1	2	0	2	4	1	5	3	4	2	1	2	1	9	4	1	1	2
Miscellaneous	Plant-Prokaryote DOE project	At1g52510_AT4G12830_(COG0596)	Acyl-CoA synthetase (AMP-forming)/AMP-acid ligase/Peptide synthase	1	0	0	1	0	0	0	0	0	0	0	1	0	0	0	0	0	0	0	0	0	0	0	0	1	0	0	0	0	4	1	0	0	0	0	0	2	0	0	0	4
Miscellaneous	Plant-Prokaryote DOE project	At5g04520_AT1G06240	Acyl-CoA thioesterase II (EC 3.1.2.-)	52	36	49	50	33	31	43	20	31	4	28	36	24	24	18	31	30	31	4	14	17	10	12	11	7	7	24	15	12	27	36	73	32	14	17	10	29	18	11	11	29
Cell Division and Cell Cycle	NULL	Intracellular_septation_in_Enterobacteria	Acyl-CoA thioesterase YciA, involved in membrane biogenesis	1	1	1	2	3	0	2	0	0	0	0	0	0	0	1	2	0	1	0	0	0	0	0	0	0	0	1	0	0	0	0	0	2	0	1	0	1	0	0	0	1
Fatty Acids, Lipids, and Isoprenoids	Phospholipids	Sphingolipid_biosynthesis	Acyl-CoA-dependent ceramide synthase (EC 2.3.1.24)	3	15	8	3	4	4	6	7	6	6	9	11	11	8	3	8	3	4	12	3	5	5	5	7	4	5	5	4	4	6	10	6	11	8	4	6	10	2	6	8	9
Cell Wall and Capsule	Gram-Negative cell wall components	KDO2-Lipid_A_biosynthesis	Acyl-[acyl-carrier-protein]--UDP-N-acetylglucosamine O-acyltransferase (EC 2.3.1.129)	4	27	33	47	21	11	24	5	2	5	12	25	11	13	14	43	21	12	0	19	3	1	5	0	10	1	10	11	9	13	21	23	18	24	17	6	31	11	10	7	24
Iron acquisition and metabolism	Siderophores	Siderophore_Pyoverdine	Acyl-homoserine lactone acylase PvdQ (EC 3.5.1.-), quorum-quenching	0	0	0	1	0	0	1	0	0	0	0	0	3	0	0	1	0	4	0	0	0	0	0	0	0	0	1	0	0	0	0	0	0	1	0	0	0	1	0	0	0
Fatty Acids, Lipids, and Isoprenoids	Phospholipids	Glycerolipid_and_Glycerophospholipid_Metabolism_in_Bacteria	Acyl-phosphate:glycerol-3-phosphate O-acyltransferase PlsY	8	5	8	12	14	2	5	4	2	0	2	9	6	5	11	17	8	8	0	12	4	1	1	0	5	0	6	4	4	15	9	22	9	9	9	5	6	7	15	3	13
Protein Metabolism	Protein degradation	Omega_peptidases_(EC_3.4.19.-)	Acylamino-acid-releasing enzyme (EC 3.4.19.1)	8	12	15	13	4	3	19	11	4	11	9	29	7	17	12	13	8	7	4	5	16	5	2	4	12	3	5	10	7	11	11	13	5	2	13	5	22	7	12	4	13
Carbohydrates	Central carbohydrate metabolism	Pyruvate_metabolism_II:_acetyl-CoA,_acetogenesis_from_pyruvate	Acylphosphate phosphohydrolase (EC 3.6.1.7), putative	4	6	4	4	9	1	3	3	5	8	2	2	3	1	3	5	4	6	1	7	3	3	3	3	7	1	6	2	1	7	6	15	1	4	3	2	1	5	1	0	8
Carbohydrates	Central carbohydrate metabolism	Ethylmalonyl-CoA_pathway_of_C2_assimilation	Acyltransferase family protein associated with ethylmalonyl-CoA pathway	0	0	0	0	0	0	0	0	0	0	0	2	1	1	0	0	0	0	0	0	0	0	0	0	0	3	1	0	0	0	0	0	0	0	0	0	0	2	1	0	0
Membrane Transport	NULL	Transport_of_Nickel_and_Cobalt	Additional periplasmic component NikK of nickel ECF transporter	0	0	0	0	0	0	0	0	0	0	0	0	0	0	0	0	1	1	0	0	0	0	0	0	0	0	0	0	0	1	1	0	0	0	0	1	0	0	0	0	0
Cofactors, Vitamins, Prosthetic Groups, Pigments	NULL	Thiamin_biosynthesis	Additional substrate-binding component of thiamin-regulated ECF transporter for HydroxyMethylPyrimidine	0	0	0	0	0	0	0	0	0	1	0	2	0	0	1	0	0	0	1	1	1	0	1	2	0	1	0	1	1	0	1	0	0	0	1	0	1	1	0	2	0
Cofactors, Vitamins, Prosthetic Groups, Pigments	Tetrapyrroles	Coenzyme_B12_biosynthesis	Additional substrate-specific component CbiN of cobalt ECF transporter	1	0	0	5	0	0	1	0	0	0	0	0	0	0	0	0	0	0	0	0	0	0	0	0	0	0	0	0	0	0	3	0	0	0	0	0	0	0	0	0	0
Membrane Transport	NULL	Transport_of_Nickel_and_Cobalt	Additional substrate-specific component NikN of nickel ECF transporter	2	0	2	4	0	0	0	0	0	0	0	0	0	0	1	5	0	0	0	3	0	1	0	0	0	0	0	0	0	1	0	1	1	0	1	1	0	0	1	0	2
Phages, Prophages, Transposable elements, Plasmids	Phages, Prophages	Phage_DNA_synthesis	Adenine DNA methyltransferase, phage-associated	1	0	0	1	0	0	1	0	0	0	0	0	1	1	0	0	0	0	0	0	0	0	0	0	0	0	0	0	0	1	0	0	0	0	0	0	0	0	0	0	0
Nucleosides and Nucleotides	Purines	Purine_conversions	Adenine deaminase (EC 3.5.4.2)	3	6	6	9	7	3	5	4	0	0	3	15	7	4	3	10	3	3	0	3	0	3	0	1	5	6	7	10	4	9	1	12	2	1	7	0	5	8	6	4	3
Regulation and Cell signaling	NULL	cAMP_signaling_in_bacteria	Adenine phosphoribosyltransferase (EC 2.4.2.7)	43	43	56	51	34	28	37	29	32	21	34	36	24	26	22	62	24	26	25	20	29	18	33	23	34	18	17	24	24	47	43	41	38	18	33	15	45	25	40	30	53
Clustering-based subsystems	NULL	CBSS-257314.1.peg.752	Adenine-specific methyltransferase (EC 2.1.1.72)	0	5	4	1	0	1	0	3	0	0	0	2	3	1	3	2	1	3	1	0	4	0	1	0	7	1	1	0	1	0	0	2	1	0	2	1	3	2	0	1	0
Nucleosides and Nucleotides	Detoxification	Nudix_proteins_(nucleoside_triphosphate_hydrolases)	Adenosine (5')-pentaphospho-(5'')-adenosine pyrophosphohydrolase (EC 3.6.1.-)	10	16	47	43	20	13	20	7	0	3	9	31	9	16	25	31	24	48	1	29	7	4	17	3	4	3	13	18	8	30	21	22	34	14	16	5	51	28	13	12	46
Nucleosides and Nucleotides	Purines	Purine_conversions	Adenosine deaminase (EC 3.5.4.4)	108	96	116	146	61	52	107	87	77	40	80	159	108	109	84	87	60	73	47	70	76	29	69	28	114	38	120	104	58	90	82	107	77	42	88	37	143	109	87	104	87
Nucleosides and Nucleotides	Purines	Purine_conversions	Adenosine kinase (EC 2.7.1.20)	58	262	228	126	171	188	103	94	139	171	144	102	93	81	109	129	137	87	163	100	95	106	115	89	101	114	68	79	123	182	175	133	130	155	130	99	121	147	151	143	173
Cofactors, Vitamins, Prosthetic Groups, Pigments	Tetrapyrroles	Coenzyme_B12_biosynthesis	Adenosylcobinamide amidohydrolase (EC 3.5.1.90)	0	0	0	0	0	0	1	0	0	0	0	0	0	0	0	0	0	0	0	0	0	0	0	0	0	0	0	0	0	0	0	0	0	0	0	0	0	0	0	0	0
Cofactors, Vitamins, Prosthetic Groups, Pigments	Tetrapyrroles	Cobalamin_synthesis	Adenosylcobinamide-phosphate guanylyltransferase (EC 2.7.7.62)	3	2	7	15	1	3	5	0	0	0	0	0	0	3	2	5	1	3	0	6	1	2	3	0	2	0	1	0	0	8	1	0	0	1	8	0	1	0	0	0	3
Cofactors, Vitamins, Prosthetic Groups, Pigments	Tetrapyrroles	Coenzyme_B12_biosynthesis	Adenosylcobinamide-phosphate synthase	11	7	9	7	4	3	8	1	1	0	0	4	0	1	1	7	5	6	1	2	2	0	1	1	0	0	5	1	1	15	10	5	5	2	7	2	6	1	0	0	15
Amino Acids and Derivatives	Lysine, threonine, methionine, and cysteine	Methionine_Biosynthesis	Adenosylhomocysteinase (EC 3.3.1.1)	1097	2212	2023	1689	1460	1532	1871	810	896	1112	1098	970	707	877	760	1375	1038	873	821	862	796	789	844	763	833	606	623	847	841	2037	1723	1968	1416	848	1310	786	1199	935	1169	918	1782
Cofactors, Vitamins, Prosthetic Groups, Pigments	Biotin	Biotin_biosynthesis	Adenosylmethionine-8-amino-7-oxononanoate aminotransferase (EC 2.6.1.62)	33	37	53	44	30	25	60	14	12	14	12	37	17	24	15	45	26	22	9	29	10	8	15	7	14	4	18	13	11	39	45	38	24	16	23	12	34	21	16	17	37
Clustering-based subsystems	Nucleotidyl-phosphate metabolic cluster	CBSS-222523.1.peg.1311	Adenylate cyclase	51	41	48	60	22	31	59	18	14	13	20	42	21	21	22	55	15	26	5	29	27	20	17	15	22	10	14	21	25	58	43	62	35	16	20	25	22	26	15	8	43
Miscellaneous	Plant-Prokaryote DOE project	Iojap	Adenylate cyclase (EC 4.6.1.1)	71	132	151	137	120	121	132	57	53	45	53	142	73	73	75	124	112	109	106	83	62	59	76	54	66	49	47	83	58	174	126	113	123	78	86	46	109	94	84	56	174
Nucleosides and Nucleotides	Purines	Purine_conversions	Adenylate kinase (EC 2.7.4.3)	162	288	300	317	215	245	260	166	183	149	244	245	179	185	167	289	227	168	146	197	167	146	145	110	215	148	120	191	163	318	299	340	158	185	182	166	236	172	218	192	324
Regulation and Cell signaling	NULL	cAMP_signaling_in_bacteria	Adenylate/guanylate cyclase (EC 4.6.1.2)	1	0	1	0	1	2	1	0	0	0	0	0	0	0	0	1	2	0	0	1	0	0	0	0	0	0	0	0	0	2	0	0	0	0	9	0	0	0	0	0	1
Nucleosides and Nucleotides	Purines	Purine_conversions	Adenylosuccinate lyase (EC 4.3.2.2)	97	169	170	201	114	120	124	133	132	99	136	224	118	172	112	162	111	108	93	118	110	101	116	93	165	76	101	131	89	148	151	153	104	106	86	72	173	149	164	106	153
Clustering-based subsystems	Clustering-based subsystems	CBSS-262719.3.peg.410	Adenylosuccinate synthetase (EC 6.3.4.4)	256	436	449	479	369	302	389	277	284	296	314	500	295	384	278	390	287	281	245	243	313	223	329	199	367	232	244	315	263	403	363	452	342	230	243	247	477	372	392	265	396
Sulfur Metabolism	Inorganic sulfur assimilation	Inorganic_Sulfur_Assimilation	Adenylyl-sulfate reductase [thioredoxin] (EC 1.8.4.10)	54	44	37	64	27	28	70	5	2	2	1	5	4	5	6	39	13	9	2	5	0	0	8	1	4	1	6	3	0	51	28	42	20	15	43	3	2	3	1	1	46
Amino Acids and Derivatives	Lysine, threonine, methionine, and cysteine	Cysteine_Biosynthesis	Adenylylsulfate kinase (EC 2.7.1.25)	159	761	573	436	369	502	369	267	295	416	389	243	169	180	207	399	310	293	313	331	262	298	312	345	228	194	137	211	268	394	512	397	393	392	315	226	323	277	333	321	392
Virulence, Disease and Defense	Adhesion	Adhesins_in_Staphylococcus	Adhesin of unknown specificity SdrC	0	0	0	0	0	1	0	0	0	0	0	0	0	0	0	0	0	0	0	0	0	0	0	0	0	0	0	0	0	0	0	1	0	0	0	0	0	0	0	0	0
Virulence, Disease and Defense	Adhesion	Adhesins_in_Staphylococcus	Adhesin of unknown specificity SdrD	1	1	0	4	0	0	4	0	0	0	0	1	0	1	1	3	0	0	0	3	0	0	0	0	0	0	0	0	0	1	2	0	1	0	0	0	0	0	1	0	1
Iron acquisition and metabolism	Siderophores	Siderophore_Aerobactin	Aerobactin siderophore receptor IutA	0	0	0	0	0	0	0	0	0	0	0	0	0	0	0	0	0	0	0	0	1	0	1	0	0	0	0	0	0	0	0	0	3	0	0	0	0	0	0	0	0
Amino Acids and Derivatives	Glutamine, glutamate, aspartate, asparagine; ammonia assimilation	Glutamate_and_Aspartate_uptake_in_Bacteria	Aerobic C4-dicarboxylate transporter for fumarate, L-malate, D-malate, succunate, aspartate	25	42	138	85	38	16	53	14	15	0	10	17	8	12	12	68	58	48	0	44	4	3	12	4	15	1	16	17	6	38	65	53	32	19	28	6	23	19	14	13	68
Cofactors, Vitamins, Prosthetic Groups, Pigments	Tetrapyrroles	Coenzyme_B12_biosynthesis	Aerobic cobaltochelatase CobS subunit (EC 6.6.1.2)	56	51	97	71	64	49	82	29	16	14	6	46	26	47	24	55	48	26	0	32	10	19	26	2	44	9	40	31	17	69	71	115	39	8	44	9	26	14	23	18	57
Cofactors, Vitamins, Prosthetic Groups, Pigments	Tetrapyrroles	Coenzyme_B12_biosynthesis	Aerobic cobaltochelatase CobT subunit (EC 6.6.1.2)	31	33	50	47	30	18	51	23	8	4	6	46	15	32	15	37	21	12	0	6	1	7	11	1	19	5	18	8	11	48	32	80	14	9	20	4	9	10	21	5	42
Carbohydrates	Sugar alcohols	Glycerol_and_Glycerol-3-phosphate_Uptake_and_Utilization	Aerobic glycerol-3-phosphate dehydrogenase (EC 1.1.5.3)	8	36	86	129	63	43	88	12	1	4	10	55	19	17	25	105	62	168	3	40	26	3	12	7	37	7	15	12	12	62	39	19	126	55	21	5	48	23	20	12	85
Stress Response	Oxidative stress	Regulation_of_Oxidative_Stress_Response	Aerobic respiration control protein arcA	0	7	14	21	12	14	20	3	0	0	1	0	0	1	8	23	10	13	0	13	5	0	0	0	0	0	0	0	0	9	3	1	24	10	5	3	3	1	1	0	11
Stress Response	Oxidative stress	Regulation_of_Oxidative_Stress_Response	Aerobic respiration control sensor protein arcB (EC 2.7.3.-)	1	4	6	10	5	5	3	1	0	1	0	0	0	2	2	8	1	3	0	7	4	1	0	2	0	1	1	3	3	2	4	3	7	1	3	2	1	1	1	0	3
Motility and Chemotaxis	NULL	Bacterial_Chemotaxis	Aerotaxis sensor receptor protein	1	1	2	1	0	0	1	0	0	0	2	0	2	0	1	2	1	2	0	0	0	0	1	0	1	0	1	0	0	2	1	2	1	0	1	1	1	0	1	0	1
Clustering-based subsystems	Putative GGDEF domain protein related to agglutinin secretion	CBSS-323850.3.peg.3284	Agglutination protein	2	5	17	17	4	3	5	1	2	0	1	2	3	0	3	16	11	26	0	3	1	1	2	0	1	0	0	0	1	4	13	7	5	2	5	0	4	2	0	2	6
Amino Acids and Derivatives	Arginine; urea cycle, polyamines	Arginine_and_Ornithine_Degradation	Agmatinase (EC 3.5.3.11)	85	275	175	265	207	253	163	126	132	80	140	64	65	48	104	108	160	167	189	199	138	123	119	103	83	81	35	81	111	208	265	194	181	191	171	115	43	103	104	152	211
Amino Acids and Derivatives	Arginine; urea cycle, polyamines	Arginine_and_Ornithine_Degradation	Agmatine deiminase (EC 3.5.3.12)	3	20	28	18	8	5	12	2	2	3	1	17	13	4	3	26	20	15	0	7	2	0	4	2	5	0	11	0	2	8	13	11	19	5	5	2	19	9	14	3	18
Amino Acids and Derivatives	Arginine; urea cycle, polyamines	Polyamine_Metabolism	Agmatine/putrescine antiporter, associated with agmatine catabolism	1	0	1	0	0	0	0	0	0	0	0	0	0	0	0	0	0	0	0	0	0	0	0	0	0	0	0	0	0	0	1	0	0	0	0	0	0	0	0	0	0
Membrane Transport	NULL	Agrobacterium_opine_transport	Agropine transporter permease protein AgtC	0	0	0	0	0	0	0	0	0	0	0	0	0	0	0	0	0	0	0	1	0	0	0	0	0	0	0	0	0	0	0	0	0	0	0	0	0	0	0	0	0
Membrane Transport	NULL	Agrobacterium_opine_transport	Agropinic acid transporter ATP-binding protein AgaD	0	0	0	0	0	1	0	0	0	0	0	1	0	0	0	0	0	0	0	0	0	0	0	0	0	0	0	0	0	0	0	0	0	0	0	0	0	0	0	0	1
Membrane Transport	NULL	Agrobacterium_opine_transport	Agropinic acid transporter periplasmic substrate-binding protein AgaA	0	0	0	0	0	0	0	0	0	0	0	0	0	0	0	0	0	0	0	0	0	0	0	0	0	0	0	0	0	0	0	0	0	0	0	0	0	0	0	0	0
Membrane Transport	NULL	Agrobacterium_opine_transport	Agropinic acid transporter permease protein AgaB	0	1	0	0	0	0	1	0	0	0	0	0	0	0	0	0	0	0	0	0	0	0	0	0	0	0	0	0	0	0	0	2	0	1	0	0	1	0	0	0	0
Carbohydrates	Central carbohydrate metabolism	Pyruvate_Alanine_Serine_Interconversions	Alanine dehydrogenase (EC 1.4.1.1)	125	85	99	123	51	66	131	50	65	25	62	126	54	46	48	119	54	53	24	68	53	32	59	25	50	11	63	66	53	148	116	138	63	31	75	20	86	41	32	40	95
Amino Acids and Derivatives	Alanine, serine, and glycine	Alanine_biosynthesis	Alanine racemase (EC 5.1.1.1)	49	32	49	78	24	21	43	8	12	12	26	35	15	30	26	48	11	36	12	15	12	9	21	1	27	9	36	23	11	58	33	48	33	9	22	7	49	25	11	22	43
Amino Acids and Derivatives	Alanine, serine, and glycine	Alanine_biosynthesis	Alanine racemase, biosynthetic (EC 5.1.1.1)	0	0	0	1	0	0	0	0	0	0	0	0	0	1	0	1	0	0	0	1	0	0	0	0	0	0	0	0	0	0	0	0	0	0	0	0	0	0	0	0	1
Carbohydrates	Central carbohydrate metabolism	Pyruvate_Alanine_Serine_Interconversions	Alanine racemase, catabolic (EC 5.1.1.1)	3	7	6	10	3	6	6	5	1	0	4	3	4	0	5	16	8	9	0	5	3	0	1	2	0	0	3	2	3	6	4	4	9	7	3	3	6	4	3	1	5
Protein Metabolism	Protein biosynthesis	tRNA_aminoacylation,_Ala	Alanyl-tRNA synthetase (EC 6.1.1.7)	329	415	440	500	288	279	423	251	221	188	274	427	313	340	235	376	238	276	155	252	249	139	276	121	288	167	300	260	172	394	294	424	290	165	231	167	425	298	329	244	392
Protein Metabolism	Protein biosynthesis	tRNA_aminoacylation,_Ala	Alanyl-tRNA synthetase (EC 6.1.1.7), mitochondrial	11	81	51	26	47	55	36	47	31	23	29	25	21	25	13	70	52	36	20	39	19	30	29	19	20	19	9	27	24	48	38	27	38	46	47	26	22	19	27	30	61
Protein Metabolism	Protein biosynthesis	tRNA_aminoacylation,_Ala	Alanyl-tRNA synthetase domain protein	4	4	1	7	1	3	4	1	0	0	0	0	0	0	0	7	1	0	0	0	0	0	0	0	0	0	0	0	0	2	2	2	1	3	1	0	4	1	0	0	1
Protein Metabolism	Protein biosynthesis	tRNA_aminoacylation,_Ala	Alanyl-tRNA synthetase family protein	0	1	0	1	1	0	1	0	1	2	1	0	1	3	0	1	0	0	1	0	1	2	0	1	0	0	0	1	0	0	0	0	0	0	0	0	0	2	2	0	1
Protein Metabolism	Protein biosynthesis	tRNA_aminoacylation,_Ala	Alanyl-tRNA synthetase, carboxy-terminal half (EC 6.1.1.7)	0	0	0	0	0	0	0	0	0	0	0	0	0	0	0	0	0	0	0	0	0	0	1	0	0	0	0	1	0	0	0	0	0	0	0	0	0	0	0	0	0
Carbohydrates	Fermentation	Fermentations:_Mixed_acid	Alcohol dehydrogenase (EC 1.1.1.1)	611	773	989	1186	902	825	1136	605	572	589	598	760	564	563	562	801	589	660	790	787	645	628	581	665	754	549	646	684	518	1001	1072	934	700	654	584	501	788	735	735	647	915
Carbohydrates	Fermentation	Butanol_Biosynthesis	Alcohol dehydrogenase (EC 1.1.1.1); Acetaldehyde dehydrogenase (EC 1.2.1.10)	0	0	0	0	0	0	1	0	0	0	0	0	0	0	0	0	0	0	0	0	0	0	0	0	0	0	0	0	0	1	0	0	0	0	0	0	0	0	1	0	0
Stress Response	Osmotic stress	Choline_and_Betaine_Uptake_and_Betaine_Biosynthesis	Alcohol dehydrogenase GbsB (type III ), essential for the utilization of choline (EC 1.1.1.1)	0	0	0	0	1	0	0	0	0	0	0	0	0	0	0	0	0	0	0	0	0	0	0	0	0	0	0	0	0	0	0	0	0	0	0	0	0	0	0	0	0
Carbohydrates	NULL	Sugar_utilization_in_Thermotogales	Alcohol dehydrogenase, zinc-containing	17	38	117	125	51	22	71	12	9	2	7	59	35	30	35	85	82	106	2	29	6	2	7	2	8	0	15	14	6	81	31	33	80	22	42	8	84	28	26	11	159
Secondary Metabolism	Biologically active compounds in metazoan cell defence and differentiation	Steroid_sulfates	Alcohol sulfotransferase (EC 2.8.2.2)	0	0	0	0	0	0	0	0	0	0	0	0	0	0	0	0	0	0	0	0	0	0	0	0	0	0	0	0	0	1	0	0	0	0	0	0	0	0	0	0	0
Carbohydrates	Central carbohydrate metabolism	Methylglyoxal_Metabolism	Aldehyde dehydrogenase (EC 1.2.1.3)	1745	4878	5309	3575	5619	4473	4101	3355	4426	4228	4029	4191	3090	3033	3058	4574	3503	2644	4611	2702	4056	3727	4216	3505	3432	3097	2062	3719	3305	4588	4585	4228	3746	4107	3235	3630	4225	3585	3946	4356	4243
Amino Acids and Derivatives	Proline and 4-hydroxyproline	Proline,_4-hydroxyproline_uptake_and_utilization	Aldehyde dehydrogenase (EC 1.2.1.3) in 4-hydroxyproline catabolic gene cluster	0	0	0	1	0	0	0	0	1	0	1	0	0	0	0	1	0	0	0	0	0	2	0	0	0	0	0	0	1	1	0	0	0	0	0	0	0	4	0	0	2
Metabolism of Aromatic Compounds	NULL	Aromatic_Amin_Catabolism	Aldehyde dehydrogenase (EC 1.2.1.3), PaaZ	11	3	4	6	3	7	6	0	2	0	1	4	4	2	1	1	2	1	0	3	1	2	2	0	7	0	0	1	0	9	1	6	3	0	7	0	2	3	0	2	7
Carbohydrates	Central carbohydrate metabolism	Methylglyoxal_Metabolism	Aldehyde dehydrogenase 2B4, mitochondrial precursor (EC 1.2.1.3) (ALDH2a)	2	43	6	2	83	2	4	2	0	2	2	2	4	3	4	6	3	1	9	1	5	3	1	0	32	0	4	28	0	4	5	15	2	1	4	3	0	2	13	5	13
Carbohydrates	Central carbohydrate metabolism	Methylglyoxal_Metabolism	Aldehyde dehydrogenase A (EC 1.2.1.22)	3	9	46	14	19	9	13	5	1	8	9	19	6	5	18	32	17	11	3	11	5	1	6	3	8	15	10	14	7	25	17	8	15	11	6	2	29	9	19	11	22
Carbohydrates	Central carbohydrate metabolism	Methylglyoxal_Metabolism	Aldehyde dehydrogenase B (EC 1.2.1.22)	39	50	60	67	47	28	65	35	19	21	25	56	34	53	45	91	28	17	10	41	12	19	33	12	30	12	29	29	22	79	73	68	14	20	51	21	43	44	32	21	63
Clustering-based subsystems	Methylamine utilization	CBSS-265072.7.peg.546	Aldehyde dehydrogenase in Methylamine utilization cluster	3	27	28	32	4	22	14	41	60	85	16	15	23	36	19	23	9	29	40	15	33	31	28	35	5	30	16	20	60	14	26	8	19	35	15	32	43	40	53	60	16
Clustering-based subsystems	Catabolism of an unknown compound	CBSS-262316.1.peg.2929	Aldehyde dehydrogenase in hypothetical Actinobacterial gene cluster	19	26	19	34	10	19	24	10	5	5	13	26	14	11	5	18	9	6	1	9	8	10	6	0	8	1	10	5	4	35	30	46	10	5	13	0	4	8	7	9	20
Carbohydrates	Central carbohydrate metabolism	Methylglyoxal_Metabolism	Aldehyde dehydrogenase, mitochondrial precursor (EC 1.2.1.3)	2	4	15	9	13	8	7	20	12	18	7	10	14	9	16	9	19	8	11	5	15	12	8	7	7	8	2	13	21	16	3	7	9	8	7	9	6	11	24	18	29
Cofactors, Vitamins, Prosthetic Groups, Pigments	Folate and pterines	Pterin_biosynthesis	Aldo-keto reductase family 1 member B10 (EC 1.1.1.-)	1	17	9	9	16	12	6	6	7	0	6	4	5	7	5	9	21	10	5	12	3	7	2	5	5	1	1	2	5	10	23	13	5	18	12	6	2	5	6	6	26
Stress Response	Dessication stress	O-antigen_capsule_important_for_environmental_persistence	Aldolase YihT	0	0	0	0	0	0	0	0	0	0	0	0	0	0	0	0	0	0	0	0	0	0	0	0	0	0	0	0	0	0	0	0	0	0	0	0	0	0	0	0	0
Carbohydrates	Di- and oligosaccharides	Lactose_and_Galactose_Uptake_and_Utilization	Aldose 1-epimerase (EC 5.1.3.3)	11	25	38	42	21	18	23	20	4	2	9	27	19	12	22	32	18	23	4	20	10	8	8	7	9	0	11	14	5	32	24	28	14	7	13	11	16	21	18	4	27
Carbohydrates	NULL	Unknown_carbohydrate_utilization_(_cluster_Ydj_)	Aldose 1-epimerase family protein YeaD	0	1	2	1	1	1	0	0	0	0	0	1	0	0	0	10	1	0	0	1	0	0	0	0	0	0	0	0	0	2	3	0	5	5	1	0	1	1	0	0	3
Stress Response	Dessication stress	O-antigen_capsule_important_for_environmental_persistence	Aldose-ketose isomerase YihS	0	1	0	0	0	0	0	0	0	0	0	0	0	0	0	0	0	0	0	0	0	0	0	0	0	0	0	0	0	0	0	0	0	0	0	0	1	0	0	0	0
Carbohydrates	Monosaccharides	L-rhamnose_utilization	Alfa-L-rhamnosidase (EC 3.2.1.40)	30	98	201	107	133	116	82	66	79	39	52	129	88	101	74	85	100	125	52	113	47	53	39	42	80	197	54	94	43	44	147	72	46	63	51	42	100	49	70	132	50
Cell Wall and Capsule	Capsular and extracellular polysacchrides	Alginate_metabolism	Alginate biosynthesis protein Alg8	3	4	50	28	4	4	14	4	0	0	6	0	0	0	0	46	40	24	0	12	0	3	7	3	0	0	2	0	1	12	14	14	30	8	5	0	2	2	0	0	3
Cell Wall and Capsule	Capsular and extracellular polysacchrides	Alginate_metabolism	Alginate biosynthesis protein AlgX	0	14	64	51	19	8	26	0	5	1	5	1	0	0	0	71	71	57	0	43	3	0	7	2	0	0	0	0	4	30	34	2	81	25	14	9	1	0	0	2	49
Cell Wall and Capsule	Capsular and extracellular polysacchrides	Alginate_metabolism	Alginate biosynthesis transcriptional activator	1	3	21	20	12	7	6	1	2	1	1	9	5	5	15	13	15	14	0	14	0	0	2	0	3	1	4	3	0	8	4	2	14	5	2	0	27	6	4	1	12
Cell Wall and Capsule	Capsular and extracellular polysacchrides	Alginate_metabolism	Alginate lyase precursor (EC 4.2.2.3)	6	16	76	93	39	24	52	8	1	1	5	1	3	1	2	41	61	83	1	36	1	0	7	0	0	0	0	0	4	24	26	4	67	28	7	2	1	1	1	0	46
Miscellaneous	Plant-Prokaryote DOE project	At4g17370	Aliphatic sulfonate monooxygenase family, FMNH2- or F420-dependent	0	0	0	0	0	0	0	0	0	0	0	3	2	2	0	1	1	0	0	0	0	0	0	0	0	0	2	2	0	0	0	0	0	0	0	0	0	1	0	1	0
Phosphorus Metabolism	NULL	Phosphate_metabolism	Alkaline phosphatase (EC 3.1.3.1)	33	98	147	116	188	119	141	164	320	341	205	602	467	371	292	94	94	96	274	120	122	292	307	262	392	390	151	406	221	108	106	95	90	131	115	177	488	486	489	545	100
Clustering-based subsystems	CRISPRs and associated hypotheticals	CBSS-216592.1.peg.3534	Alkaline phosphatase isozyme conversion protein precursor (EC 3.4.11.-)	0	0	0	0	0	0	0	0	0	0	0	1	0	0	0	1	1	0	0	0	0	0	1	0	0	0	0	0	0	0	1	0	0	0	0	0	0	0	0	0	1
Phosphorus Metabolism	NULL	Phosphate_metabolism	Alkaline phosphatase like protein	0	0	2	1	1	0	1	1	2	1	0	2	1	2	4	2	0	0	0	1	0	0	2	0	2	1	0	0	2	3	1	2	1	0	0	0	0	0	0	0	0
Phosphorus Metabolism	NULL	High_affinity_phosphate_transporter_and_control_of_PHO_regulon	Alkaline phosphatase synthesis transcriptional regulatory protein PhoP	0	0	0	0	0	1	2	0	1	0	0	1	0	1	1	2	0	0	1	2	0	0	0	0	0	0	1	0	1	1	1	0	1	0	1	0	0	0	0	0	0
Membrane Transport	Protein secretion system, Type I	Type_I_protein_secretion_systems	Alkaline proteinase inhibitor precursor	0	0	0	1	0	0	0	0	0	0	0	0	0	0	0	0	0	0	0	0	0	0	0	0	0	0	0	0	0	0	0	0	0	0	0	0	0	0	0	0	0
Sulfur Metabolism	Organic sulfur assimilation	Alkanesulfonate_assimilation	Alkanesulfonate monooxygenase (EC 1.14.14.5)	48	30	72	43	27	30	43	13	8	4	11	6	5	10	9	93	34	21	3	14	2	1	7	0	2	0	1	2	3	130	61	53	21	9	26	6	0	1	2	5	51
Regulation and Cell signaling	NULL	DNA-binding_regulatory_proteins,_strays	Alkanesulfonate utilization operon LysR-family regulator CbI	1	3	8	4	1	2	2	4	0	0	1	5	1	0	0	10	5	7	0	6	0	1	3	0	0	0	4	1	1	2	4	0	4	2	2	0	1	2	1	0	6
Sulfur Metabolism	Organic sulfur assimilation	Alkanesulfonates_Utilization	Alkanesulfonates ABC transporter ATP-binding protein	9	11	27	23	8	8	8	2	2	2	2	6	5	6	0	19	10	7	1	5	1	2	1	1	6	0	2	2	2	33	22	20	3	5	8	1	6	6	1	2	8
Sulfur Metabolism	Organic sulfur assimilation	Alkanesulfonate_assimilation	Alkanesulfonates transport system permease protein	12	13	24	15	7	10	14	5	2	2	7	18	6	11	4	32	12	8	8	3	4	1	9	0	21	2	9	8	4	34	12	33	21	8	6	1	12	4	0	8	12
Clustering-based subsystems	NULL	Putative_sulfate_assimilation_cluster	Alkanesulfonates-binding protein	10	12	35	20	12	7	15	13	8	3	8	13	3	7	4	38	8	15	2	14	10	5	7	1	6	0	3	5	7	24	12	25	15	3	12	6	2	7	5	3	26
Sulfur Metabolism	NULL	Thioredoxin-disulfide_reductase	Alkyl hydroperoxide reductase protein C (EC 1.6.4.-)	179	389	767	821	442	381	529	128	44	53	105	575	323	271	189	942	599	741	18	389	91	41	128	39	146	30	180	132	99	434	295	236	450	256	191	127	713	382	301	143	734
Sulfur Metabolism	NULL	Thioredoxin-disulfide_reductase	Alkyl hydroperoxide reductase protein F (EC 1.6.4.-)	46	142	321	373	232	115	232	32	26	19	52	191	97	87	78	439	264	374	16	157	42	14	55	20	54	6	62	51	49	165	122	78	254	85	107	52	292	191	151	57	315
Stress Response	Oxidative stress	Rubrerythrin	Alkyl hydroperoxide reductase subunit C-like protein	125	216	240	257	237	174	235	140	90	102	120	320	111	146	102	413	250	178	76	201	137	75	103	84	132	49	82	108	91	288	209	212	145	128	175	95	487	136	123	74	363
DNA Metabolism	DNA repair	DNA_repair,_bacterial	Alkylated DNA repair protein AlkB	8	7	14	14	5	3	11	1	2	1	0	5	2	1	1	7	9	12	0	3	1	1	1	1	2	1	2	1	3	6	6	5	8	5	9	0	7	2	6	0	9
Sulfur Metabolism	NULL	Thioredoxin-disulfide_reductase	Alkylhydroperoxidase protein D	15	5	5	10	14	23	16	2	0	0	0	18	5	6	4	21	2	11	0	6	1	1	5	0	4	0	10	5	7	6	7	6	7	2	9	1	11	3	5	3	11
Phosphorus Metabolism	NULL	Alkylphosphonate_utilization	Alkylphosphonate utilization operon protein PhnA	0	4	8	8	4	6	6	0	1	1	1	10	3	2	2	8	5	10	0	0	5	1	2	0	1	0	5	4	3	8	4	8	7	5	5	0	9	2	0	1	9
Nitrogen Metabolism	NULL	Allantoin_Utilization	Allantoate amidohydrolase (EC 3.5.3.9)	4	0	3	1	0	0	3	1	0	0	2	3	0	0	1	4	3	2	1	1	1	0	0	1	0	0	0	2	2	1	0	1	1	0	0	2	0	0	1	0	1
Nitrogen Metabolism	NULL	Allantoin_Utilization	Allantoicase (EC 3.5.3.4)	19	20	29	27	10	13	16	7	15	10	12	8	9	4	13	27	14	5	10	12	9	5	5	8	6	12	3	4	11	25	15	10	10	11	11	10	11	8	10	10	11
Nitrogen Metabolism	NULL	Allantoin_Utilization	Allantoin permease	0	1	0	0	0	0	0	0	0	0	0	0	0	0	0	0	0	0	2	0	0	0	0	0	1	0	0	1	0	0	0	0	0	0	0	0	0	0	0	0	0
Nitrogen Metabolism	NULL	Allantoin_Utilization	Allantoinase (EC 3.5.2.5)	14	20	21	26	15	11	24	13	6	3	8	26	12	6	5	16	11	6	2	9	8	6	4	3	10	2	7	13	3	29	19	39	7	6	7	3	7	9	8	17	14
Secondary Metabolism	Plant Octadecanoids	Octadecanoids	Allene oxide synthase, chloroplast precursor (EC 4.2.1.92)	0	0	0	0	0	0	0	0	0	0	0	0	1	0	5	0	0	0	0	0	0	0	0	0	0	0	0	0	0	1	0	1	0	0	0	0	0	0	0	0	0
Secondary Metabolism	Plant Octadecanoids	Octadecanoids	Allene-oxide cyclase	0	0	0	0	0	0	0	0	0	0	0	1	0	0	0	0	0	0	0	0	0	0	0	0	0	0	0	0	0	0	0	0	0	0	0	0	0	0	0	0	0
Nucleosides and Nucleotides	Pyrimidines	Novel_non-oxidative_pathway_of_Uracil_catabolism	Allophanate hydrolase (EC 3.5.1.54)	16	19	10	22	9	8	10	4	1	0	9	5	1	3	2	15	15	2	1	7	5	3	2	2	3	0	8	2	5	12	19	14	10	3	5	2	1	1	1	2	9
Clustering-based subsystems	NULL	EC699-706	Allophanate hydrolase 2 subunit 1 (EC 3.5.1.54)	5	10	24	21	10	10	13	10	5	3	11	14	6	9	6	21	12	14	3	10	4	3	6	3	11	2	8	7	8	12	8	10	11	7	9	11	10	6	10	1	12
Clustering-based subsystems	NULL	Allophanate_hydrolase_2_and_Biotin_carboxylase_cluster	Allophanate hydrolase 2 subunit 2 (EC 3.5.1.54)	18	21	28	33	14	18	23	23	16	10	26	15	7	16	13	20	13	26	16	18	23	9	11	11	11	7	11	15	11	26	20	20	12	13	14	8	16	15	7	7	16
Photosynthesis	Light-harvesting complexes	Phycobilisome	Allophycocyanin alpha chain	19	0	0	12	3	0	9	0	0	0	0	0	0	0	0	0	0	5	0	0	0	0	0	0	0	0	0	0	2	0	0	0	0	0	21	0	0	0	0	0	3
Photosynthesis	Light-harvesting complexes	Phycobilisome	Allophycocyanin beta chain	6	0	0	15	0	0	12	0	0	0	0	0	0	0	0	0	0	4	0	0	0	0	1	0	0	0	0	0	0	0	0	0	2	0	29	0	0	0	0	0	5
Photosynthesis	Light-harvesting complexes	Phycobilisome	Allophycocyanin-B	7	0	0	3	1	0	2	0	0	0	0	0	0	0	0	0	0	1	0	0	0	0	0	0	0	0	0	0	0	0	0	0	0	0	11	0	0	0	0	0	2
Carbohydrates	Di- and oligosaccharides	Trehalose_Biosynthesis	Alpha,alpha-trehalose-phosphate synthase [UDP-forming] (EC 2.4.1.15)	319	1286	951	694	788	1009	725	512	465	452	487	706	569	520	466	646	712	494	701	639	485	452	432	488	571	460	409	634	395	877	909	759	599	749	533	389	669	596	631	570	858
Carbohydrates	Monosaccharides	Mannose_Metabolism	Alpha-1,2-mannosidase	55	64	87	107	44	37	38	102	84	61	79	244	100	89	101	56	36	57	58	42	52	44	67	34	125	42	88	135	74	81	73	53	49	24	34	54	136	87	134	53	69
Clustering-based subsystems	NULL	CBSS-296591.1.peg.2330	Alpha-1,3-N-acetylgalactosamine transferase PglA (EC 2.4.1.-)	0	1	1	4	1	0	0	0	0	0	0	0	0	0	1	1	0	0	0	0	0	0	1	0	0	0	0	1	1	1	3	1	1	0	0	0	0	0	0	0	0
Protein Metabolism	Protein processing and modification	N-linked_Glycosylation_in_Bacteria	Alpha-1,4-N-acetylgalactosamine transferase PglH (EC 2.4.1.-)	0	0	0	1	0	0	0	0	0	0	0	0	0	0	0	1	1	0	0	0	0	0	0	0	0	0	0	0	0	0	0	0	0	0	1	1	0	0	0	0	0
Protein Metabolism	Protein processing and modification	N-linked_Glycosylation_in_Bacteria	Alpha-1,4-N-acetylgalactosamine transferase PglJ (EC 2.4.1.-)	0	0	0	0	0	0	0	0	0	0	0	0	0	0	0	0	0	0	0	0	0	0	0	0	0	0	0	0	0	0	2	0	0	0	0	0	0	0	0	0	0
Carbohydrates	Monosaccharides	D-Galacturonate_and_D-Glucuronate_Utilization	Alpha-1,4-digalacturonate ABC transporter, permease protein 1	1	0	0	0	0	0	0	0	0	0	1	0	0	0	0	0	0	0	0	0	0	0	0	0	0	0	0	0	0	0	1	0	0	0	0	0	0	0	0	0	0
Carbohydrates	NULL	Sugar_utilization_in_Thermotogales	Alpha-1,4-digalacturonate ABC transporter, permease protein 2	1	0	2	0	0	1	2	0	0	0	0	0	0	1	0	0	2	0	0	0	0	0	0	0	0	0	0	0	0	2	1	0	0	0	1	0	0	0	0	0	0
Carbohydrates	NULL	Sugar_utilization_in_Thermotogales	Alpha-1,4-digalacturonate ABC transporter, substrate-binding protein	0	0	0	0	0	0	0	0	0	0	0	0	0	0	0	1	0	0	0	0	0	0	0	0	0	0	0	0	0	0	0	0	0	0	0	0	0	0	0	0	0
Clustering-based subsystems	NULL	CBSS-316273.3.peg.227	Alpha-2-macroglobulin	6	4	11	11	4	2	5	5	2	1	1	5	4	1	7	9	28	12	2	1	2	2	7	0	3	0	0	2	3	6	4	3	17	3	4	5	13	1	5	2	10
Regulation and Cell signaling	Proteolytic pathway	Coagulation_cascade	Alpha-2-macroglobulin, protease inhibitor I39.001	0	0	0	0	0	0	0	0	0	0	0	0	0	0	0	0	0	0	0	0	0	0	0	0	0	0	0	0	0	0	0	0	0	1	0	0	0	0	0	0	0
Cell Wall and Capsule	Capsular and extracellular polysacchrides	Rhamnose_containing_glycans	Alpha-D-GlcNAc alpha-1,2-L-rhamnosyltransferase (EC 2.4.1.-)	7	10	6	10	5	15	12	4	7	3	6	10	0	5	5	20	6	4	3	5	5	4	3	0	3	0	3	1	6	15	13	31	11	5	7	2	1	0	0	0	11
Cell Wall and Capsule	Capsular and extracellular polysacchrides	Rhamnose_containing_glycans	Alpha-L-Rha alpha-1,2-L-rhamnosyltransferase/alpha-L-Rha alpha-1,3-L- rhamnosyltransferase (EC 2.4.1.-)	0	0	2	0	1	0	0	0	0	0	0	0	0	0	0	0	0	1	0	0	0	0	0	0	1	0	0	0	0	0	0	2	0	0	0	0	0	0	0	0	0
Cell Wall and Capsule	Capsular and extracellular polysacchrides	Rhamnose_containing_glycans	Alpha-L-Rha alpha-1,3-L-rhamnosyltransferase (EC 2.4.1.-)	1	2	4	3	0	0	0	0	0	0	0	1	0	0	0	1	1	2	0	1	0	0	0	0	0	0	0	0	0	1	0	1	2	0	0	0	0	0	0	0	1
Miscellaneous	Plant-Prokaryote DOE project	COG3533	Alpha-L-arabinofuranosidase II precursor (EC 3.2.1.55)	16	60	65	56	129	107	87	105	114	89	118	70	55	77	72	34	35	61	132	57	95	87	54	118	52	74	39	70	60	71	55	35	83	95	75	104	85	68	93	74	45
Carbohydrates	Monosaccharides	L-fucose_utilization_temp	Alpha-L-fucosidase (EC 3.2.1.51)	5	11	31	19	22	12	21	13	12	6	22	16	8	38	16	30	8	14	5	10	16	8	13	10	10	5	13	22	17	12	12	17	9	6	7	10	7	10	13	14	15
Carbohydrates	Aminosugars	Chitin_and_N-acetylglucosamine_utilization	Alpha-N-acetylglucosaminidase (EC 3.2.1.50)	0	2	1	3	2	0	1	3	0	0	2	3	4	2	2	3	2	2	0	1	0	0	1	0	2	0	1	0	0	1	2	1	0	1	0	1	0	2	0	1	2
Carbohydrates	Monosaccharides	L-Arabinose_utilization	Alpha-N-arabinofuranosidase (EC 3.2.1.55)	171	343	580	428	664	586	472	673	1422	1012	1154	1310	907	990	835	271	260	386	1573	428	974	1097	662	1104	1036	1584	552	1259	473	213	446	256	334	437	230	701	1145	814	1395	1948	183
Miscellaneous	Plant-Prokaryote DOE project	COG3533	Alpha-N-arabinofuranosidase 2 (EC 3.2.1.55)	8	17	41	26	8	5	24	14	10	5	14	42	13	34	31	10	8	33	3	8	8	5	9	8	10	3	30	17	15	15	17	39	9	8	19	9	15	15	18	15	11
Carbohydrates	Organic acids	Alpha-acetolactate_operon	Alpha-acetolactate decarboxylase (EC 4.1.1.5)	0	0	0	0	1	0	1	0	1	0	1	0	0	0	0	4	0	4	0	0	0	0	0	0	0	0	0	0	0	1	0	0	0	1	0	0	0	0	0	0	1
Amino Acids and Derivatives	Lysine, threonine, methionine, and cysteine	Lysine_biosynthesis_AAA_pathway_2	Alpha-aminoadipate aminotransferase (EC 2.6.1.39)	0	0	1	0	0	0	1	0	0	0	0	0	0	0	0	0	0	0	0	0	0	0	0	0	0	0	0	0	0	0	2	2	0	0	0	0	0	0	0	0	0
Carbohydrates	Di- and oligosaccharides	Maltose_and_Maltodextrin_Utilization	Alpha-amylase (EC 3.2.1.1)	249	303	610	542	307	292	374	220	111	105	175	640	290	406	270	315	339	340	84	305	166	85	172	74	281	64	206	304	177	434	488	499	320	139	186	127	438	258	295	173	460
Carbohydrates	Polysaccharides	Cellulosome	Alpha-amylase (Neopullulanase) SusA (EC 3.2.1.135)	0	0	0	0	0	0	0	0	0	0	0	0	0	0	0	0	0	0	0	0	0	0	0	0	0	0	0	0	1	0	0	0	0	0	0	0	0	0	0	0	0
Carbohydrates	Polysaccharides	Cellulosome	Alpha-amylase SusG (EC 3.2.1.1)	0	0	0	0	0	0	0	0	0	0	0	0	0	0	0	0	0	0	0	0	0	0	0	0	0	0	0	0	1	0	0	0	0	0	0	0	0	0	0	0	0
Miscellaneous	Plant-Prokaryote DOE project	COG3533	Alpha-arabinosides ABC transport system, permease protein 1	1	0	2	0	0	1	1	1	0	0	0	0	1	0	1	0	0	0	0	0	0	0	0	0	0	0	0	1	0	2	1	1	0	0	0	0	0	0	0	0	0
Miscellaneous	Plant-Prokaryote DOE project	COG3533	Alpha-arabinosides ABC transport system, permease protein 2	0	0	1	0	1	0	0	0	0	0	0	1	1	1	0	0	0	0	0	0	0	0	0	0	0	0	0	2	0	0	0	0	0	0	0	0	0	0	0	2	0
Miscellaneous	Plant-Prokaryote DOE project	COG3533	Alpha-arabinosides ABC transport system, substrate-binding protein	0	1	0	1	0	0	0	2	0	0	0	0	0	0	0	0	0	0	0	3	0	0	0	0	0	0	0	0	0	0	0	0	0	1	0	1	1	1	0	0	1
Protein Metabolism	Protein degradation	Dipeptidases_(EC_3.4.13.-)	Alpha-aspartyl dipeptidase Peptidase E (EC 3.4.13.21)	5	1	1	3	2	3	1	1	0	0	0	1	2	4	0	1	0	2	0	3	0	1	0	0	2	0	1	1	0	5	2	4	0	0	1	0	3	0	0	0	6
Membrane Transport	Protein secretion system, Type VII (Chaperone/Usher pathway, CU)	alpha-Fimbriae	Alpha-fimbriae usher protein	0	0	0	0	0	0	0	0	0	0	0	0	0	0	0	0	0	0	0	0	0	0	0	0	0	0	0	0	0	2	0	0	0	0	0	0	0	0	0	0	0
Carbohydrates	NULL	Sugar_utilization_in_Thermotogales	Alpha-galactosidase (EC 3.2.1.22)	66	84	150	122	109	83	87	65	117	62	121	86	64	104	84	58	52	68	95	67	75	56	77	66	62	67	47	67	49	49	88	82	56	66	52	81	96	60	109	84	49
Sulfur Metabolism	NULL	Galactosylceramide_and_Sulfatide_metabolism	Alpha-galactosidase precursor (EC 3.2.1.22)	12	28	50	21	14	22	26	36	30	40	41	20	27	21	19	27	26	19	31	16	33	30	35	29	10	8	13	21	41	23	24	20	15	23	17	65	12	19	7	9	33
Carbohydrates	Monosaccharides	D-Galacturonate_and_D-Glucuronate_Utilization	Alpha-glucosidase (EC 3.2.1.20)	120	165	140	239	86	149	170	138	150	159	172	273	160	220	117	138	79	113	137	128	147	100	122	75	166	87	120	138	109	153	148	154	123	90	98	84	151	156	173	136	152
Membrane Transport	ABC transporters	Periplasmic-Binding-Protein-Dependent_Transport_System_for_&#945;-Glucosides	Alpha-glucosidase AglA	6	5	4	9	3	6	4	2	2	2	0	17	7	6	10	4	5	2	3	6	1	1	4	0	7	1	13	4	2	4	6	8	4	2	4	2	8	3	14	9	6
Carbohydrates	Polysaccharides	Cellulosome	Alpha-glucosidase SusB (EC 3.2.1.20)	0	2	0	0	1	0	1	0	0	0	0	3	7	1	1	1	1	0	0	0	0	0	0	0	1	0	1	3	2	3	3	4	1	0	1	0	2	1	2	3	2
Carbohydrates	Polysaccharides	Glycogen_metabolism	Alpha-glucosidase, family 31 of glycosyl hydrolases, COG1501	6	11	7	3	2	2	1	2	0	0	0	7	2	3	4	7	9	0	0	8	0	0	1	0	2	0	0	1	1	3	6	5	0	0	2	1	7	1	1	0	10
Membrane Transport	ABC transporters	Periplasmic-Binding-Protein-Dependent_Transport_System_for_&#945;-Glucosides	Alpha-glucoside transport ATP-binding protein AglK	22	12	23	41	18	16	27	23	23	8	22	53	19	32	35	23	11	18	12	11	38	15	23	16	19	5	32	30	21	17	14	34	17	7	11	13	18	19	22	15	22
Membrane Transport	ABC transporters	Periplasmic-Binding-Protein-Dependent_Transport_System_for_&#945;-Glucosides	Alpha-glucoside transport system permease protein AglG	21	21	19	66	16	18	35	35	21	4	19	138	76	84	38	18	11	20	9	41	29	22	19	8	57	24	53	62	14	26	75	34	13	8	12	13	60	41	67	30	21
Membrane Transport	ABC transporters	Periplasmic-Binding-Protein-Dependent_Transport_System_for_&#945;-Glucosides	Alpha-glucosides-binding periplasmic protein AglE precursor	87	77	79	280	105	73	147	165	63	61	93	428	259	253	152	102	44	54	38	159	98	54	72	24	157	54	163	238	67	144	232	146	73	30	89	76	177	106	159	80	97
Carbohydrates	NULL	Sugar_utilization_in_Thermotogales	Alpha-glucuronidase (EC 3.2.1.139)	1	4	5	5	13	6	10	27	41	25	29	19	20	14	23	5	5	3	47	2	34	37	31	37	15	34	11	29	13	5	2	1	4	3	5	16	17	17	20	37	3
Carbohydrates	Sugar alcohols	Glycerol_and_Glycerol-3-phosphate_Uptake_and_Utilization	Alpha-glycerophosphate oxidase (EC 1.1.3.21)	0	0	0	0	0	0	0	0	0	0	3	6	9	3	2	0	0	0	2	0	24	0	0	1	18	3	2	3	4	0	0	0	0	0	0	0	11	1	5	9	0
Sulfur Metabolism	Organic sulfur assimilation	Taurine_Utilization	Alpha-ketoglutarate-dependent taurine dioxygenase (EC 1.14.11.17)	27	22	40	24	37	22	26	1	1	1	2	9	3	12	9	45	25	12	0	13	0	5	2	4	2	1	4	1	2	48	24	38	11	13	17	2	18	8	3	3	39
Carbohydrates	NULL	Sugar_utilization_in_Thermotogales	Alpha-mannosidase (EC 3.2.1.24)	38	85	119	57	106	101	83	99	114	87	121	107	77	92	72	60	52	47	136	52	87	87	82	68	75	71	49	72	63	75	66	58	60	67	49	79	73	95	121	93	58
Cofactors, Vitamins, Prosthetic Groups, Pigments	Tetrapyrroles	Cobalamin_synthesis	Alpha-ribazole-5'-phosphate phosphatase (EC 3.1.3.73)	2	0	0	1	4	0	0	0	0	0	0	0	0	0	0	0	0	2	0	0	0	0	1	0	0	0	0	0	0	0	1	0	0	2	0	1	3	0	0	0	1
Carbohydrates	Monosaccharides	Xylose_utilization	Alpha-xylosidase (EC 3.2.1.-)	41	265	320	178	370	430	235	223	300	231	247	282	220	256	226	186	225	179	323	195	179	183	184	240	203	284	131	219	188	142	204	118	249	302	199	235	195	217	256	312	196
Respiration	Electron accepting reactions	Terminal_cytochrome_C_oxidases	Alternative cytochrome c oxidase polypeptide CoxM (EC 1.9.3.1)	4	4	3	4	3	2	1	0	0	0	1	0	1	5	1	6	2	1	1	6	0	0	2	1	1	0	2	1	2	5	3	2	2	0	1	0	0	1	0	1	4
Respiration	Electron accepting reactions	Terminal_cytochrome_C_oxidases	Alternative cytochrome c oxidase polypeptide CoxN (EC 1.9.3.1)	18	41	35	33	30	23	17	26	9	11	11	8	8	15	21	31	35	4	2	30	5	7	14	1	4	1	21	20	15	33	29	43	16	6	13	6	11	11	15	4	26
Respiration	Electron accepting reactions	Terminal_cytochrome_C_oxidases	Alternative cytochrome c oxidase polypeptide CoxO (EC 1.9.3.1)	0	1	0	0	0	0	0	1	1	1	0	0	1	0	0	0	0	0	0	1	0	0	0	0	0	0	0	0	0	0	0	0	0	0	0	0	0	0	0	1	0
Respiration	Electron accepting reactions	Terminal_cytochrome_C_oxidases	Alternative cytochrome c oxidase polypeptide CoxP (EC 1.9.3.1)	10	24	27	23	14	13	11	13	8	6	8	18	11	29	10	23	36	2	2	8	5	7	11	0	7	0	20	20	9	24	32	28	11	2	11	4	10	11	15	1	17
Cofactors, Vitamins, Prosthetic Groups, Pigments	Folate and pterines	5-FCL-like_protein	Alternative dihydrofolate reductase 2	0	0	0	0	0	0	0	0	0	0	0	0	0	0	0	0	0	0	0	0	0	0	0	0	0	0	0	0	0	1	0	0	0	0	0	0	0	0	0	0	0
Miscellaneous	Plant-Prokaryote DOE project	COG4319	Alternative dihydrofolate reductase 3	0	0	1	0	0	1	0	0	0	0	0	1	0	1	1	1	0	0	0	0	0	0	0	0	0	0	0	0	0	2	0	2	0	0	0	0	1	0	0	0	2
Carbohydrates	Monosaccharides	D-Galacturonate_and_D-Glucuronate_Utilization	Altronate hydrolase (EC 4.2.1.7)	52	61	106	104	48	44	70	29	15	5	13	43	14	18	25	70	41	40	2	32	6	8	19	7	11	2	31	21	17	80	56	97	61	29	33	17	49	19	33	11	70
Carbohydrates	Monosaccharides	D-Galacturonate_and_D-Glucuronate_Utilization	Altronate oxidoreductase (EC 1.1.1.58)	1	7	7	11	7	2	6	4	1	0	1	4	1	1	2	8	7	5	0	1	0	0	0	1	1	0	3	7	2	2	7	4	4	1	1	3	2	6	6	3	4
Nitrogen Metabolism	NULL	Amidase_clustered_with_urea_and_nitrile_hydratase_functions	Amidase clustered with urea ABC transporter and nitrile hydratase functions	15	8	9	51	19	9	27	3	7	10	4	4	2	1	1	19	13	3	9	7	4	3	3	7	3	3	2	2	5	24	23	17	6	3	18	10	2	5	3	4	9
Cofactors, Vitamins, Prosthetic Groups, Pigments	NAD and NADP	NAD_and_NADP_cofactor_biosynthesis_global	Amidases related to nicotinamidase	6	13	15	14	15	11	17	4	2	3	6	29	9	9	12	16	9	4	1	7	7	0	5	6	11	1	12	11	11	15	15	18	8	9	8	0	13	7	6	9	17
Miscellaneous	Plant-Prokaryote DOE project	At5g04520_AT1G06240	Amidophosphoribosyltransferase (EC 2.4.2.14)	277	337	309	397	212	239	409	136	121	123	145	227	133	174	116	366	163	164	98	161	127	83	139	79	126	66	132	127	153	408	278	391	242	131	225	111	259	155	171	118	379
Miscellaneous	Plant-Prokaryote DOE project	DOE_COG3533	Amino acid permease in 4-hydroxyproline catabolic gene cluster	0	0	1	0	1	0	0	0	0	0	0	0	0	0	0	0	0	0	0	0	0	0	0	0	0	0	0	0	2	0	0	0	1	0	0	0	0	0	0	0	0
Clustering-based subsystems	Catabolism of an unknown compound	CBSS-262316.1.peg.2929	Amino acid permease in hypothetical Actinobacterial gene cluster	1	4	7	12	2	2	2	3	2	2	13	34	21	8	2	11	7	4	0	5	3	3	12	1	12	0	15	8	16	9	11	11	3	2	2	3	8	4	3	5	1
Clustering-based subsystems	NULL	CBSS-235.1.peg.567	Amino acid regulated cytosolic protein	1	2	4	2	3	0	1	0	0	0	0	2	1	1	0	2	1	2	0	2	0	0	0	0	0	1	1	0	0	1	2	5	2	1	1	0	3	1	0	0	1
Clustering-based subsystems	Catabolism of an unknown compound	CBSS-262316.1.peg.2929	Amino acid/metabolite permease in hypothetical Actinobacterial gene cluster	1	1	3	8	2	4	1	1	0	0	0	0	0	0	0	3	2	1	1	7	0	0	0	0	0	0	0	0	1	4	4	3	1	1	2	1	0	0	0	0	1
Virulence, Disease and Defense	Adhesion	Adhesion_of_Campylobacter	Amino-acid ABC transporter ATP-binding protein PebC	0	0	0	0	0	0	0	0	0	0	0	0	0	0	0	0	0	0	0	0	0	0	0	1	0	0	0	0	0	0	0	0	0	0	0	0	0	0	1	0	0
Protein Metabolism	Protein processing and modification	Inteins	Amino-terminal intein-mediated trans-splice	0	0	1	0	0	0	0	0	0	0	0	1	0	0	0	0	0	0	0	0	0	0	0	0	0	0	0	0	0	0	0	0	0	0	0	0	0	0	0	0	0
Protein Metabolism	Protein degradation	Dipeptidases_(EC_3.4.13.-)	Aminoacyl-histidine dipeptidase (Peptidase D) (EC 3.4.13.3)	0	1	9	19	10	3	17	2	0	0	1	5	0	0	3	16	4	13	0	14	2	1	0	1	3	0	0	0	2	1	9	0	11	15	4	1	9	0	0	1	16
Cofactors, Vitamins, Prosthetic Groups, Pigments	Folate and pterines	p-Aminobenzoyl-Glutamate_Utilization	Aminobenzoyl-glutamate transport protein	1	0	0	0	0	1	0	0	1	1	2	3	5	2	0	4	1	0	0	2	0	0	0	0	2	1	2	1	0	1	1	0	1	0	2	0	0	0	0	1	5
Clustering-based subsystems	Fatty acid metabolic cluster	COG1399	Aminodeoxychorismate lyase (EC 4.1.3.38)	7	14	14	15	6	10	8	8	8	1	8	19	12	11	10	20	8	12	7	1	7	5	4	4	8	6	7	11	6	13	5	19	9	5	3	6	9	15	12	4	9
Carbohydrates	CO2 fixation	Photorespiration_(oxidative_C2_cycle)	Aminomethyl transferase, THF-dependent (glycine cleavage system T protein) (EC 2.1.2.10), mitochondrial	0	2	1	1	3	0	0	0	0	0	0	1	0	0	4	0	0	1	0	0	0	0	0	0	0	0	0	0	0	0	0	3	1	1	2	1	0	1	0	0	0
Carbohydrates	CO2 fixation	Photorespiration_(oxidative_C2_cycle)	Aminomethyltransferase (glycine cleavage system T protein) (EC 2.1.2.10)	86	89	125	153	98	95	127	82	59	63	72	113	62	72	62	114	88	83	70	66	60	41	58	38	66	69	63	74	57	138	89	134	99	69	69	64	131	81	82	63	99
Protein Metabolism	Protein degradation	Protein_degradation	Aminopeptidase C (EC 3.4.22.40)	11	13	15	21	18	14	22	11	22	13	10	13	20	12	7	15	24	9	12	18	12	9	20	10	5	10	1	5	17	38	19	16	14	14	21	12	7	12	20	10	35
Protein Metabolism	Protein degradation	Aminopeptidases_(EC_3.4.11.-)	Aminopeptidase S (Leu, Val, Phe, Tyr preference) (EC 3.4.11.24)	15	11	16	14	8	14	11	1	2	2	1	14	10	1	7	10	8	6	2	14	7	4	3	0	16	5	17	9	1	9	13	31	11	0	4	5	18	4	5	13	20
Protein Metabolism	Protein degradation	Aminopeptidases_(EC_3.4.11.-)	Aminopeptidase Y (Arg, Lys, Leu preference) (EC 3.4.11.15)	38	156	103	286	307	312	292	386	733	652	454	276	303	326	323	89	115	193	1357	287	852	647	523	575	457	587	247	456	612	206	311	96	226	381	72	506	322	500	417	650	99
Protein Metabolism	Protein degradation	Protein_degradation	Aminopeptidase YpdF (MP-, MA-, MS-, AP-, NP- specific)	10	1	7	30	5	8	18	0	1	4	5	1	6	6	1	7	1	1	3	9	2	1	0	0	6	5	2	4	1	11	7	7	4	4	9	1	1	0	1	2	8
Sulfur Metabolism	Organic sulfur assimilation	DMSP_breakdown	Aminotransferase involved in DMSP breakdown	0	1	0	0	0	0	0	0	0	0	0	0	0	0	0	0	0	0	0	0	0	0	0	0	0	0	0	0	0	0	0	0	0	0	0	0	0	0	0	0	0
Membrane Transport	NULL	Tricarboxylate_transport_system	Ammonia monooxygenase	5	5	6	12	6	1	7	4	0	1	0	4	0	1	2	6	2	5	0	5	0	2	2	0	0	0	0	0	0	4	9	1	2	2	12	0	4	0	1	1	7
Nitrogen Metabolism	NULL	Ammonia_assimilation	Ammonium transporter	612	831	816	1885	700	735	811	551	513	265	687	867	553	576	428	1129	770	413	545	601	533	502	608	375	473	392	324	545	438	1203	1279	1273	639	328	299	436	142	502	380	483	818
Nitrogen Metabolism	NULL	Ammonia_assimilation	Ammonium transporter family	5	2	2	10	6	5	6	1	1	0	0	4	3	3	1	2	3	0	0	3	0	0	0	0	0	0	2	1	1	4	4	4	5	0	2	0	1	0	0	0	6
Cell Wall and Capsule	NULL	Recycling_of_Peptidoglycan_Amino_Acids	AmpG permease	2	7	16	17	4	5	7	2	0	0	3	4	1	0	4	12	6	3	0	2	1	2	2	0	2	0	2	1	1	1	6	4	13	0	2	0	8	2	2	4	5
Respiration	Electron accepting reactions	Anaerobic_respiratory_reductases	Anaerobic dehydrogenases, typically selenocysteine-containing	30	24	57	61	25	29	29	11	4	0	14	10	1	7	10	38	16	20	5	12	7	3	5	3	1	0	7	12	7	46	39	43	16	8	21	7	11	5	4	2	40
Respiration	Electron accepting reactions	Anaerobic_respiratory_reductases	Anaerobic dimethyl sulfoxide reductase chain A (EC 1.8.99.-)	3	5	5	10	3	1	8	0	0	0	1	0	0	1	0	3	0	4	0	4	0	0	0	0	0	0	0	0	1	2	5	9	1	1	3	5	0	0	0	0	6
Respiration	Electron accepting reactions	Anaerobic_respiratory_reductases	Anaerobic dimethyl sulfoxide reductase chain B (EC 1.8.99.-)	1	2	0	1	0	0	1	0	0	0	0	0	0	0	0	2	0	1	0	1	0	0	0	0	0	0	0	0	0	2	2	1	3	0	0	0	0	0	0	0	2
Respiration	Electron accepting reactions	Anaerobic_respiratory_reductases	Anaerobic dimethyl sulfoxide reductase chain C (EC 1.8.99.-)	1	0	0	0	0	2	0	0	0	0	0	0	0	0	0	0	0	0	0	0	0	0	0	0	0	0	0	0	0	1	0	0	0	0	0	0	0	0	0	0	0
Respiration	Electron donating reactions	Respiratory_dehydrogenases_1	Anaerobic glycerol-3-phosphate dehydrogenase subunit A (EC 1.1.5.3)	1	0	3	1	0	0	2	0	0	0	0	0	0	0	0	0	0	0	0	0	0	0	0	0	0	0	0	0	0	2	0	0	0	0	1	0	0	0	0	0	0
Respiration	Electron donating reactions	Respiratory_dehydrogenases_1	Anaerobic glycerol-3-phosphate dehydrogenase subunit B (EC 1.1.5.3)	0	0	0	0	0	0	0	0	0	0	0	0	0	1	0	0	0	0	0	0	0	0	0	0	0	0	0	0	0	0	0	0	0	0	0	0	0	0	0	0	0
Respiration	Electron donating reactions	Respiratory_dehydrogenases_1	Anaerobic glycerol-3-phosphate dehydrogenase subunit C (EC 1.1.5.3)	2	0	0	0	1	0	1	0	0	0	0	0	0	0	0	0	0	1	0	1	0	0	0	0	0	0	0	0	0	0	0	0	0	0	0	0	0	0	0	0	0
Nitrogen Metabolism	NULL	Nitrosative_stress	Anaerobic nitric oxide reductase flavorubredoxin	2	0	0	3	0	0	0	0	0	0	0	0	0	0	0	0	0	0	0	2	0	0	0	0	0	0	0	0	0	2	2	1	0	0	0	0	0	0	0	0	0
Cell Wall and Capsule	NULL	Recycling_of_Peptidoglycan_Amino_Sugars	Anhydro-N-acetylmuramic acid kinase (EC 2.7.1.-)	17	29	51	46	38	21	37	9	5	20	6	17	7	14	6	30	24	33	18	31	9	7	11	7	18	4	12	9	9	25	15	17	28	27	18	4	17	14	8	6	45
Iron acquisition and metabolism	Siderophores	Siderophore_Anthrachelin	Anthrachelin biosynthesis protein AsbB	0	0	0	0	0	0	0	0	0	0	0	1	0	1	0	0	0	0	0	0	0	0	0	0	0	0	0	0	0	0	0	0	0	0	0	0	0	0	0	0	0
Amino Acids and Derivatives	Aromatic amino acids and derivatives	Aromatic_amino_acid_degradation	Anthranilate dioxygenase reductase	0	2	3	0	1	0	2	0	0	0	0	0	0	1	0	1	0	1	0	1	0	0	0	0	0	1	0	0	0	0	2	2	0	3	2	0	0	0	0	0	2
Amino Acids and Derivatives	Aromatic amino acids and derivatives	Chorismate:_Intermediate_for_synthesis_of_Tryptophan,_PAPA_antibiotics,_PABA,_3-hydroxyanthranilate_and_more.	Anthranilate phosphoribosyltransferase (EC 2.4.2.18)	75	72	99	99	50	54	85	65	43	46	52	118	52	83	54	74	36	35	45	59	81	43	50	30	64	42	43	57	41	81	71	74	52	27	57	34	61	58	55	49	67
Amino Acids and Derivatives	Aromatic amino acids and derivatives	Chorismate:_Intermediate_for_synthesis_of_Tryptophan,_PAPA_antibiotics,_PABA,_3-hydroxyanthranilate_and_more.	Anthranilate synthase, amidotransferase component (EC 4.1.3.27)	44	78	77	68	61	68	70	64	48	44	36	68	48	59	40	54	43	42	58	39	57	54	62	28	48	38	23	56	50	77	51	58	53	66	50	29	40	48	50	61	70
Amino Acids and Derivatives	Aromatic amino acids and derivatives	Tryptophan_synthesis	Anthranilate synthase, aminase component (EC 4.1.3.27)	79	62	93	93	43	55	104	73	60	38	68	114	50	58	44	51	28	56	40	57	73	26	63	26	58	27	37	53	33	70	56	92	47	31	43	38	91	57	49	52	80
Virulence, Disease and Defense	Adhesion	Adhesins_in_Staphylococcus	Antiadhesin Pls, binding to squamous nasal epithelial cells	2	0	2	1	2	1	2	0	0	0	0	0	0	1	1	2	1	0	0	0	0	0	0	0	0	0	0	0	0	2	1	1	0	0	2	0	0	0	0	0	0
Iron acquisition and metabolism	Siderophores	Siderophore_Anthrachelin	Antibiotic biosynthesis monooxygenase domain-containing protein	0	0	0	0	0	0	0	0	0	0	0	0	0	0	0	0	0	0	0	0	0	0	0	0	0	0	0	0	0	0	0	0	0	0	0	0	0	0	0	0	0
Clustering-based subsystems	NULL	CBSS-83332.1.peg.3803	Antigen 85-A precursor (85A) (Antigen 85 complex A) (Ag85A) (Mycolyl transferase 85A) (EC 2.3.1.-)	3	2	4	1	4	2	2	1	1	0	0	1	0	0	0	1	0	1	0	0	2	0	1	0	1	0	0	0	0	0	2	1	3	0	4	0	0	0	0	0	0
Clustering-based subsystems	NULL	CBSS-83332.1.peg.3803	Antigen 85-B precursor (85B) (Extracellular alpha-antigen) (Antigen 85 complex B) (Ag85B) (Mycolyl transferase 85B) (EC 2.3.1.-)	1	0	1	0	0	1	1	1	0	0	0	0	1	1	0	0	0	0	0	0	0	0	0	0	0	1	0	0	0	0	0	0	0	0	1	1	1	0	0	0	0
Clustering-based subsystems	NULL	CBSS-83332.1.peg.3803	Antigen 85-C precursor (85C) (Antigen 85 complex C) (Ag85C) (Mycolyl transferase 85C) (EC 2.3.1.-)	1	3	5	3	0	6	2	1	1	0	1	0	0	0	0	0	0	3	0	1	0	1	2	0	0	0	0	0	0	0	1	0	0	1	0	0	0	0	0	0	0
Regulation and Cell signaling	Programmed Cell Death and Toxin-antitoxin Systems	Murein_hydrolase_regulation_and_cell_death	Antiholin-like protein LrgA	2	0	1	2	1	2	2	0	0	2	0	2	0	0	2	2	0	6	0	2	0	0	1	0	2	0	1	0	2	8	2	0	5	4	2	0	1	0	1	0	3
Iron acquisition and metabolism	Siderophores	Siderophore_Pyoverdine	Antisigma transmembrane sensor FpvR	0	0	0	0	0	0	0	0	0	0	0	0	0	0	0	0	0	1	0	0	0	0	0	0	0	0	0	0	0	0	0	0	0	0	0	0	0	0	0	0	0
Regulation and Cell signaling	Programmed Cell Death and Toxin-antitoxin Systems	Toxin-Antitoxin_MT1	Antitoxin 1	0	0	0	0	0	0	0	0	0	0	0	0	0	0	0	0	0	1	0	0	0	0	0	0	0	0	0	0	0	1	0	0	0	0	0	0	0	0	0	0	0
Regulation and Cell signaling	Programmed Cell Death and Toxin-antitoxin Systems	Toxin-antitoxin_systems_(other_than_RelBE_and_MazEF)	Antitoxin YgiT	0	0	2	3	2	0	3	0	0	0	0	1	0	0	0	0	0	4	0	3	0	0	0	0	0	0	0	0	0	0	0	0	0	0	0	0	0	0	0	0	1
Clustering-based subsystems	NULL	EC49-61	ApaG protein	12	10	29	34	12	14	15	5	1	0	9	6	7	14	15	29	19	22	0	13	1	2	11	0	6	3	16	9	7	19	26	25	19	11	6	5	9	13	17	4	37
Iron acquisition and metabolism	Siderophores	Siderophore_Enterobactin	Apo-aryl carrier domain of EntB	0	0	1	1	0	0	0	0	0	0	0	0	0	0	0	1	0	0	0	0	0	0	0	0	0	0	0	0	0	0	0	0	0	0	0	0	0	0	0	0	0
Clustering-based subsystems	Biosynthesis of galactoglycans and related lipopolysacharides	CBSS-376686.6.peg.291	Apolipoprotein N-acyltransferase (EC 2.3.1.-)	38	28	37	66	25	20	50	21	14	13	22	47	19	22	18	26	10	17	9	12	24	7	14	7	19	4	25	27	9	39	29	49	23	7	18	17	28	31	32	10	35
Stress Response	Osmotic stress	Osmoregulation	Aquaporin Z	24	12	19	27	14	5	22	11	3	0	5	6	7	5	4	17	7	4	1	13	3	3	2	3	1	1	4	5	6	30	33	49	4	3	18	3	9	1	12	1	15
Carbohydrates	Monosaccharides	L-Arabinose_utilization	Arabinan endo-1,5-alpha-L-arabinosidase (EC 3.2.1.99)	7	6	28	19	42	40	13	18	20	18	12	20	26	23	20	6	8	18	13	14	17	8	18	24	14	12	19	28	7	20	11	12	44	45	18	10	23	11	30	26	14
Cell Wall and Capsule	Gram-Negative cell wall components	KDO2-Lipid_A_biosynthesis	Arabinose 5-phosphate isomerase (EC 5.3.1.13)	6	24	33	52	13	8	16	8	1	1	6	19	15	6	17	33	27	46	3	13	9	2	5	4	2	1	14	7	6	17	19	14	13	11	11	3	23	13	18	7	18
Miscellaneous	Plant-Prokaryote DOE project	COG3533	Arabinose operon regulatory protein	0	0	1	3	2	1	2	2	0	0	2	0	0	0	0	5	1	1	0	0	0	0	0	0	0	0	1	0	0	1	2	1	2	2	0	1	0	0	0	0	5
Miscellaneous	Plant-Prokaryote DOE project	COG3533	Arabinose-proton symporter	2	4	8	3	1	4	3	1	0	0	0	0	3	1	1	4	4	2	1	2	0	0	0	0	1	0	0	0	0	1	6	3	1	3	4	0	0	0	0	0	3
Carbohydrates	Monosaccharides	L-Arabinose_utilization	Arabinose-regulated TonB-dependent outer membrane receptor	1	0	0	0	0	0	0	0	0	0	1	0	0	0	0	0	0	0	0	0	0	0	3	0	1	0	0	0	0	0	0	1	0	0	0	0	0	1	0	0	0
Cofactors, Vitamins, Prosthetic Groups, Pigments	Folate and pterines	Methanopterin_biosynthesis2	Archaeal flavoprotein COG1036	0	0	0	0	0	0	1	0	0	0	0	0	0	0	0	0	0	0	0	0	0	0	0	0	0	0	0	0	0	0	0	0	0	0	0	0	0	0	0	0	0
Protein Metabolism	Protein biosynthesis	tRNA_aminoacylation,_Ser	Archaeal seryl-tRNA synthetase-related sequence	0	2	3	6	2	1	4	1	0	0	2	0	0	0	0	4	1	1	0	0	0	1	0	0	0	0	0	0	0	5	3	5	2	0	1	1	0	0	0	0	0
Miscellaneous	NULL	Archease2	Archease	0	0	0	0	0	0	0	0	0	1	0	1	0	0	0	1	1	0	0	0	0	0	0	0	0	0	0	0	0	1	0	0	0	0	0	0	0	0	1	0	0
Metabolism of Aromatic Compounds	Peripheral pathways for catabolism of aromatic compounds	Salicylate_ester_degradation	AreB (Aryl-alcohol dehydrogenase) (EC 1.1.1.90)	1	0	0	0	0	0	0	0	0	0	0	0	0	1	0	2	1	0	0	0	1	0	0	0	1	0	1	1	0	0	3	3	3	0	0	0	0	1	0	0	1
Amino Acids and Derivatives	Arginine; urea cycle, polyamines	Arginine_and_Ornithine_Degradation	Arginase (EC 3.5.3.1)	37	42	40	34	42	45	35	18	20	28	23	42	31	37	27	39	35	20	26	37	36	21	35	25	34	15	18	26	33	49	36	33	22	35	22	21	42	22	25	30	30
Amino Acids and Derivatives	Arginine; urea cycle, polyamines	Arginine_and_Ornithine_Degradation	Arginine ABC transporter, ATP-binding protein ArtP	0	1	1	4	3	1	3	0	0	0	0	0	0	0	0	3	1	1	0	1	0	0	0	0	0	0	0	0	0	1	0	0	3	3	0	0	0	0	0	0	0
Amino Acids and Derivatives	Arginine; urea cycle, polyamines	Arginine_and_Ornithine_Degradation	Arginine ABC transporter, periplasmic arginine-binding protein ArtI	0	0	1	8	1	0	6	0	0	0	0	0	0	0	1	5	0	1	0	2	0	0	0	0	0	0	0	0	0	2	2	0	8	3	1	1	0	0	0	0	3
Amino Acids and Derivatives	Arginine; urea cycle, polyamines	Arginine_and_Ornithine_Degradation	Arginine ABC transporter, periplasmic arginine-binding protein ArtJ	0	0	0	0	0	1	0	0	0	0	0	0	0	0	0	0	0	0	0	0	0	0	0	0	0	0	0	0	0	0	0	0	2	1	0	0	0	1	0	0	1
Amino Acids and Derivatives	Arginine; urea cycle, polyamines	Arginine_and_Ornithine_Degradation	Arginine ABC transporter, permease protein ArtM	0	1	0	0	2	1	0	0	0	0	0	0	0	0	0	0	1	0	0	0	0	0	0	0	0	0	0	0	0	0	0	0	1	0	0	0	0	0	0	0	0
Amino Acids and Derivatives	Arginine; urea cycle, polyamines	Arginine_and_Ornithine_Degradation	Arginine ABC transporter, permease protein ArtQ	0	4	1	4	0	3	3	0	0	0	0	1	0	0	0	3	1	0	0	0	0	0	0	0	0	0	0	1	0	1	0	0	2	2	0	0	1	0	0	0	1
Amino Acids and Derivatives	Arginine; urea cycle, polyamines	Arginine_and_Ornithine_Degradation	Arginine N-succinyltransferase (EC 2.3.1.109)	2	5	11	19	5	2	9	2	0	0	2	3	4	4	7	10	7	18	0	9	2	0	3	0	3	1	4	2	1	3	8	0	14	18	5	0	10	11	3	2	3
Amino Acids and Derivatives	Arginine; urea cycle, polyamines	Arginine_and_Ornithine_Degradation	Arginine N-succinyltransferase, alpha subunit (EC 2.3.1.109)	0	1	9	9	4	1	6	0	0	0	0	7	2	1	2	3	1	5	0	1	0	0	2	0	0	0	4	0	0	1	5	0	3	3	2	0	6	0	0	1	6
Amino Acids and Derivatives	Arginine; urea cycle, polyamines	Arginine_and_Ornithine_Degradation	Arginine N-succinyltransferase, beta subunit (EC 2.3.1.109)	0	0	0	0	0	0	0	0	0	0	0	0	0	1	0	0	0	0	0	0	0	0	0	0	0	0	0	0	0	0	0	0	0	0	1	0	0	0	0	0	0
Stress Response	Acid stress	Acid_resistance_mechanisms	Arginine decarboxylase (EC 4.1.1.19)	71	57	101	114	76	49	80	17	9	3	14	109	43	59	62	112	82	87	2	71	18	7	20	5	81	7	62	46	19	127	78	80	66	33	45	7	98	40	33	33	122
Amino Acids and Derivatives	Arginine; urea cycle, polyamines	Arginine_and_Ornithine_Degradation	Arginine decarboxylase, catabolic (EC 4.1.1.19)	0	1	2	0	0	0	1	0	0	0	0	0	0	0	0	0	0	0	0	0	0	0	0	0	0	0	0	0	0	0	0	0	0	0	0	0	0	0	0	0	1
Amino Acids and Derivatives	Arginine; urea cycle, polyamines	Arginine_and_Ornithine_Degradation	Arginine deiminase (EC 3.5.3.6)	31	11	32	45	11	25	28	5	6	1	13	5	4	8	9	23	10	20	2	7	15	4	7	0	5	1	2	3	1	46	30	50	14	11	13	0	6	3	0	1	29
Clustering-based subsystems	NULL	CBSS-316407.3.peg.2816	Arginine exporter protein ArgO	0	0	0	0	1	1	0	0	0	0	0	0	0	0	0	1	0	0	0	0	0	0	0	0	0	0	0	0	0	0	0	0	0	0	0	0	0	0	0	0	0
Amino Acids and Derivatives	Arginine; urea cycle, polyamines	Arginine_Biosynthesis_extended	Arginine pathway regulatory protein ArgR, repressor of arg regulon	16	12	17	23	5	7	14	2	1	0	0	13	4	6	5	7	5	10	2	7	3	5	1	1	8	2	1	5	1	10	12	21	11	3	8	2	16	5	3	2	15
Amino Acids and Derivatives	Arginine; urea cycle, polyamines	Arginine_and_Ornithine_Degradation	Arginine permease RocE	0	0	0	0	0	0	0	0	0	0	0	0	0	0	0	0	0	0	0	1	0	0	0	0	0	0	0	0	0	0	0	0	1	0	0	0	0	0	0	1	0
Amino Acids and Derivatives	Arginine; urea cycle, polyamines	Arginine_and_Ornithine_Degradation	Arginine utilization protein RocB	0	0	0	0	0	0	0	0	0	0	0	0	1	1	0	0	0	0	0	0	2	0	0	0	1	2	0	0	0	0	0	0	0	0	0	0	0	0	0	0	0
Amino Acids and Derivatives	Arginine; urea cycle, polyamines	Arginine_and_Ornithine_Degradation	Arginine utilization regulatory protein RocR	0	0	0	0	0	0	0	0	0	0	0	0	0	0	0	0	1	0	0	0	0	0	0	0	0	0	0	0	0	1	0	0	0	0	0	0	0	0	0	0	0
Protein Metabolism	Protein degradation	Protein_degradation	Arginine-tRNA-protein transferase (EC 2.3.2.8)	10	7	18	9	2	11	18	7	3	1	4	13	4	7	7	14	4	5	0	10	3	1	7	1	2	0	4	3	3	7	10	21	7	2	4	1	13	7	8	10	3
Stress Response	Acid stress	Acid_resistance_mechanisms	Arginine/agmatine antiporter	0	0	0	0	0	0	0	0	0	0	0	0	0	0	0	0	0	0	0	0	0	0	0	0	0	0	0	0	0	0	0	0	0	0	0	0	1	0	0	0	0
Amino Acids and Derivatives	Arginine; urea cycle, polyamines	Arginine_and_Ornithine_Degradation	Arginine/ornithine ABC transporter, ATP-binding protein AotP	1	5	3	4	4	1	0	1	0	0	0	3	1	4	1	4	4	1	0	1	1	0	2	0	1	0	0	4	0	1	2	1	3	2	1	0	2	0	0	4	3
Amino Acids and Derivatives	Arginine; urea cycle, polyamines	Arginine_and_Ornithine_Degradation	Arginine/ornithine ABC transporter, periplasmic arginine/ornithine binding protein	2	2	11	15	6	2	6	1	0	0	1	6	5	1	4	7	5	11	0	5	1	0	0	0	1	0	1	0	0	1	7	4	8	2	3	1	11	7	3	0	11
Amino Acids and Derivatives	Arginine; urea cycle, polyamines	Arginine_and_Ornithine_Degradation	Arginine/ornithine ABC transporter, permease protein AotM	0	0	1	4	0	1	1	0	0	0	0	0	0	0	0	1	1	0	0	0	0	0	0	0	0	0	0	0	0	0	0	0	0	0	0	1	2	1	0	0	0
Amino Acids and Derivatives	Arginine; urea cycle, polyamines	Arginine_and_Ornithine_Degradation	Arginine/ornithine ABC transporter, permease protein AotQ	0	0	3	0	1	1	0	0	0	0	0	1	0	0	0	2	0	2	0	2	0	0	0	0	0	0	0	0	0	1	0	1	3	1	1	0	2	1	1	0	2
Amino Acids and Derivatives	Arginine; urea cycle, polyamines	Polyamine_Metabolism	Arginine/ornithine antiporter	0	0	0	1	0	0	0	0	0	0	0	0	0	0	0	0	0	0	0	0	0	0	0	0	0	0	0	0	0	0	0	0	0	0	0	0	0	0	0	0	0
Amino Acids and Derivatives	Arginine; urea cycle, polyamines	Arginine_and_Ornithine_Degradation	Arginine/ornithine antiporter ArcD	3	0	1	12	0	0	2	1	2	1	1	0	2	0	0	0	5	2	0	0	0	0	2	0	0	0	0	1	0	0	2	3	1	1	0	2	5	0	0	1	1
Amino Acids and Derivatives	Arginine; urea cycle, polyamines	Arginine_Biosynthesis_extended	Argininosuccinate lyase (EC 4.3.2.1)	106	212	178	239	178	134	160	121	108	114	148	243	137	147	109	128	123	121	84	161	83	72	96	69	135	107	133	130	98	149	142	185	158	104	201	74	218	167	186	116	151
Amino Acids and Derivatives	Arginine; urea cycle, polyamines	Arginine_Biosynthesis_extended	Argininosuccinate synthase (EC 6.3.4.5)	158	430	272	381	259	243	255	244	212	196	289	416	212	249	214	274	212	167	150	208	207	127	190	136	213	163	160	240	163	216	233	281	197	177	175	150	292	263	269	232	247
Protein Metabolism	Protein biosynthesis	tRNA_aminoacylation,_Arg	Arginyl-tRNA synthetase (EC 6.1.1.19)	120	268	206	259	137	182	236	158	156	164	174	242	195	211	162	186	121	121	181	123	182	162	166	104	179	109	121	174	154	200	168	238	158	122	122	139	196	220	203	158	198
Protein Metabolism	Protein biosynthesis	tRNA_aminoacylation,_Arg	Arginyl-tRNA synthetase (EC 6.1.1.19), chloroplast	0	0	0	0	0	0	0	0	0	0	2	2	4	1	3	0	0	0	0	0	1	1	1	0	2	0	0	1	1	0	0	0	0	1	1	0	0	0	0	0	0
Protein Metabolism	Protein biosynthesis	tRNA_aminoacylation,_Arg	Arginyl-tRNA synthetase (EC 6.1.1.19), mitochondrial	3	46	21	21	23	34	24	17	16	19	24	21	20	16	21	20	34	15	16	17	18	18	19	13	14	18	10	12	16	34	20	14	28	32	22	13	15	11	18	32	27
Clustering-based subsystems	NULL	CBSS-562.2.peg.5158_SK3_including	AroM protein	0	0	1	0	0	0	1	0	0	0	0	0	0	0	0	4	4	0	0	0	0	0	0	0	0	0	0	0	0	2	1	0	3	0	0	0	0	0	0	0	4
Amino Acids and Derivatives	Aromatic amino acids and derivatives	Phenylalanine_and_Tyrosine_Branches_from_Chorismate	Arogenate dehydratase (EC 4.2.1.91)	0	2	2	1	0	1	0	0	0	0	1	1	2	0	2	1	0	0	0	1	0	0	1	0	1	0	1	0	1	0	0	0	0	0	0	0	2	0	0	0	0
Amino Acids and Derivatives	Aromatic amino acids and derivatives	Chorismate_Synthesis	Arogenate dehydrogenase (EC 1.3.1.43)	14	14	13	12	6	4	12	6	17	11	18	23	17	19	13	11	9	5	5	3	14	9	14	6	10	2	24	16	7	10	9	15	5	5	8	10	20	13	16	13	13
Dormancy and Sporulation	NULL	Spore_pigment_biosynthetic_cluster_in_Actinomycetes	Aromatase WhiE VI	11	2	7	27	5	1	3	0	0	0	0	0	0	0	0	6	0	0	0	4	0	0	0	0	0	2	0	0	0	12	5	8	4	0	23	0	0	0	0	0	15
Amino Acids and Derivatives	Aromatic amino acids and derivatives	Phenylalanine_and_Tyrosine_Branches_from_Chorismate	Aromatic amino acid aminotransferase gamma (EC 2.6.1.57)	0	0	0	0	0	0	0	0	0	0	0	1	0	0	0	0	0	0	0	0	0	0	0	0	1	1	0	0	0	0	0	0	0	0	0	0	0	0	0	0	0
Amino Acids and Derivatives	Aromatic amino acids and derivatives	Aromatic_amino_acid_degradation	Aromatic amino acid transport protein AroP	28	15	40	44	29	20	34	8	5	4	11	5	1	4	6	28	16	21	3	28	8	2	7	9	0	2	0	1	2	49	39	21	28	13	19	7	14	5	2	1	40
Regulation and Cell signaling	NULL	DNA-binding_regulatory_proteins,_strays	Aromatic hydrocarbon utilization transcriptional regulator CatR (LysR family)	0	0	3	4	0	0	1	0	0	0	0	0	0	1	2	0	4	1	0	0	0	0	0	0	0	0	0	1	0	0	2	3	0	0	3	0	0	0	1	1	6
Amino Acids and Derivatives	Aromatic amino acids and derivatives	Aromatic_amino_acid_degradation	Aromatic ring-opening dioxygenase	2	0	0	3	0	0	1	0	0	0	0	0	0	0	0	1	0	0	0	0	0	0	0	0	0	0	0	0	0	0	0	0	0	0	0	0	0	0	0	0	0
Secondary Metabolism	Plant Hormones	Auxin_biosynthesis	Aromatic-L-amino-acid decarboxylase (EC 4.1.1.28)	10	7	11	10	5	14	19	4	7	5	3	1	1	6	4	15	8	1	2	5	6	3	3	1	1	0	2	2	2	8	7	11	4	9	8	2	4	3	2	2	8
Cofactors, Vitamins, Prosthetic Groups, Pigments	Folate and pterines	Pterin_carbinolamine_dehydratase	Aromatic-amino-acid aminotransferase (EC 2.6.1.57)	41	287	222	161	203	242	150	184	217	294	216	246	189	180	164	226	182	141	283	143	215	178	176	183	216	252	111	215	148	183	232	103	178	259	114	172	251	215	262	282	143
DNA Metabolism	DNA replication	DNA-replication	Arrested fork binding	2	0	2	2	2	3	1	0	0	0	0	2	1	3	3	2	0	2	0	0	0	0	0	0	0	0	0	0	0	1	0	2	2	2	2	0	0	0	4	2	1
Respiration	Electron accepting reactions	Anaerobic_respiratory_reductases	Arsenate reductase (EC 1.20.4.1)	18	17	17	48	11	9	26	29	10	7	21	45	22	24	31	13	5	11	9	10	21	8	16	9	28	16	28	36	19	27	8	23	16	10	12	11	32	37	22	14	26
Virulence, Disease and Defense	Resistance to antibiotics and toxic compounds	Arsenic_resistance	Arsenic efflux pump protein	1	1	7	1	1	2	6	1	1	4	1	0	2	5	1	2	7	3	0	0	0	2	2	0	1	0	2	2	4	2	3	3	7	0	1	2	7	5	4	0	1
Virulence, Disease and Defense	Resistance to antibiotics and toxic compounds	Arsenic_resistance	Arsenic resistance protein ArsH	4	3	3	12	4	2	4	6	2	3	5	3	3	4	3	5	2	6	4	2	7	1	6	5	6	2	8	10	7	2	5	4	3	4	3	2	4	7	9	11	3
Virulence, Disease and Defense	Resistance to antibiotics and toxic compounds	Arsenic_resistance	Arsenical pump-driving ATPase (EC 3.6.3.16)	164	242	185	178	177	200	221	168	129	98	97	189	140	93	91	142	168	108	154	137	150	122	114	110	136	118	67	118	84	241	203	181	119	146	138	94	104	122	151	157	199
Virulence, Disease and Defense	Resistance to antibiotics and toxic compounds	Arsenic_resistance	Arsenical resistance operon repressor	40	18	21	38	12	21	20	6	4	1	6	9	1	5	2	8	8	4	2	6	3	1	2	1	1	1	0	3	1	47	36	35	7	2	10	1	6	2	0	2	42
Virulence, Disease and Defense	Resistance to antibiotics and toxic compounds	Arsenic_resistance	Arsenical-resistance protein ACR3	13	9	12	23	19	13	16	24	25	31	17	50	28	33	28	8	7	16	40	7	27	32	38	27	79	53	47	64	36	23	16	22	14	15	20	15	54	41	57	59	10
Sulfur Metabolism	Organic sulfur assimilation	Alkanesulfonate_assimilation	Arylsulfatase (EC 3.1.6.1)	34	44	52	108	48	26	65	9	3	19	19	33	10	15	6	71	45	26	9	52	13	2	12	6	13	12	10	18	7	99	97	63	38	24	47	12	53	18	20	18	70
Carbohydrates	Di- and oligosaccharides	Beta-Glucoside_Metabolism	AscBF operon repressor	0	0	1	1	0	2	0	0	0	0	0	0	1	0	0	3	0	3	0	0	0	0	0	0	0	0	0	0	0	0	0	1	1	1	0	1	1	0	0	0	2
Carbohydrates	Monosaccharides	L-ascorbate_utilization_(and_related_gene_clusters)	Ascorbate-specific PTS system, EIIC component	0	0	0	0	0	0	0	0	0	0	0	0	0	0	0	0	0	0	0	0	0	0	0	0	0	0	0	0	0	0	0	3	0	0	0	0	0	0	0	0	0
Protein Metabolism	Protein degradation	Protein_degradation	Asp-X dipeptidase	3	6	8	14	5	6	4	3	2	1	1	6	2	3	2	3	6	2	0	3	1	0	5	1	3	0	0	3	1	2	5	3	2	1	3	3	6	3	1	3	2
Amino Acids and Derivatives	Glutamine, glutamate, aspartate, asparagine; ammonia assimilation	Glutamate_and_Aspartate_uptake_in_Bacteria	Asparagine synthetase [glutamine-hydrolyzing] (EC 6.3.5.4)	222	247	390	463	204	274	317	110	74	71	87	195	130	101	131	325	226	220	70	226	90	55	77	61	105	34	94	71	96	368	285	303	227	136	172	72	284	106	122	82	350
Amino Acids and Derivatives	Glutamine, glutamate, aspartate, asparagine; ammonia assimilation	Glutamine,_Glutamate,_Aspartate_and_Asparagine_Biosynthesis	Asparagine synthetase [glutamine-hydrolyzing] (EC 6.3.5.4) AsnB	0	0	0	0	0	0	1	0	0	0	0	0	0	0	0	0	0	0	0	0	0	0	0	0	0	0	0	0	0	0	0	0	0	0	0	0	0	0	0	0	0
Amino Acids and Derivatives	Glutamine, glutamate, aspartate, asparagine; ammonia assimilation	Glutamine,_Glutamate,_Aspartate_and_Asparagine_Biosynthesis	Asparagine synthetase [glutamine-hydrolyzing] (EC 6.3.5.4) AsnH	0	1	3	0	3	2	1	1	1	0	0	0	0	0	3	2	0	0	0	0	0	0	0	0	1	0	2	1	0	2	3	1	1	0	2	1	0	0	1	0	1
RNA Metabolism	RNA processing and modification	tRNA_modification_Archaea	Asparagine--tRNA ligase related protein	0	0	1	0	0	0	0	0	0	0	0	0	0	0	0	0	0	0	0	0	0	0	0	0	0	0	0	0	0	2	0	0	0	0	0	0	0	0	0	0	0
RNA Metabolism	RNA processing and modification	tRNA_modification_Archaea	Asparaginyl-tRNA synthetase (EC 6.1.1.22)	55	249	221	152	232	228	179	232	229	175	206	259	236	191	216	206	174	117	380	164	274	251	227	269	244	230	114	233	183	226	224	111	198	219	129	204	194	219	279	286	254
Protein Metabolism	Protein biosynthesis	tRNA_aminoacylation,_Asp_and_Asn	Asparaginyl-tRNA synthetase (EC 6.1.1.22), chloroplast	0	0	0	0	0	0	0	0	0	0	0	0	0	0	3	0	0	1	0	0	0	0	0	0	1	0	0	0	0	0	0	1	1	0	1	0	0	0	0	0	0
Cofactors, Vitamins, Prosthetic Groups, Pigments	Coenzyme A	Coenzyme_A_Biosynthesis	Aspartate 1-decarboxylase (EC 4.1.1.11)	2	0	2	6	3	8	12	0	2	2	3	14	6	5	6	11	3	1	0	7	1	2	5	0	12	0	13	8	3	5	9	7	1	3	5	0	11	10	6	9	3
Miscellaneous	Plant-Prokaryote DOE project	PROSC	Aspartate aminotransferase (EC 2.6.1.1)	236	254	367	376	216	238	329	181	146	109	196	361	186	227	171	324	170	138	124	186	188	105	155	115	188	118	155	209	142	291	280	360	200	105	143	117	332	172	187	170	294
Amino Acids and Derivatives	Glutamine, glutamate, aspartate, asparagine; ammonia assimilation	Glutamine,_Glutamate,_Aspartate_and_Asparagine_Biosynthesis	Aspartate ammonia-lyase (EC 4.3.1.1)	20	13	53	47	40	20	40	69	47	36	61	240	90	112	84	32	14	25	26	27	71	23	34	24	90	27	96	115	35	25	18	36	34	17	19	31	146	91	79	72	31
Nucleosides and Nucleotides	Pyrimidines	De_Novo_Pyrimidine_Synthesis	Aspartate carbamoyltransferase (EC 2.1.3.2)	52	89	81	116	59	80	79	57	52	41	61	71	64	77	57	76	64	69	49	57	56	35	40	29	73	44	40	64	35	70	53	87	69	54	53	38	64	70	76	60	62
Nucleosides and Nucleotides	Pyrimidines	De_Novo_Pyrimidine_Synthesis	Aspartate carbamoyltransferase regulatory chain (PyrI)	0	0	0	0	0	0	1	0	0	0	0	0	0	0	0	1	0	0	0	0	0	0	0	0	0	0	0	0	0	0	0	0	1	0	0	0	0	0	0	0	1
Amino Acids and Derivatives	Glutamine, glutamate, aspartate, asparagine; ammonia assimilation	Glutamine,_Glutamate,_Aspartate_and_Asparagine_Biosynthesis	Aspartate racemase (EC 5.1.1.13)	2	0	1	2	0	0	3	1	0	0	0	3	2	1	0	1	1	1	0	0	0	0	2	0	0	1	0	0	0	1	2	0	1	1	0	0	1	0	0	0	3
Amino Acids and Derivatives	Glutamine, glutamate, aspartate, asparagine; ammonia assimilation	Glutamine,_Glutamate,_Aspartate_and_Asparagine_Biosynthesis	Aspartate--ammonia ligase (EC 6.3.1.1)	0	0	0	0	0	0	0	0	0	0	0	0	0	0	0	0	0	0	0	1	2	0	0	0	0	0	0	0	0	0	0	0	0	0	0	0	0	0	2	0	0
Amino Acids and Derivatives	Lysine, threonine, methionine, and cysteine	Threonine_and_Homoserine_Biosynthesis	Aspartate-semialdehyde dehydrogenase (EC 1.2.1.11)	194	203	259	323	124	131	279	78	60	41	95	167	100	133	113	195	117	161	28	119	71	36	79	23	93	26	83	73	59	233	177	225	144	73	104	56	174	80	71	50	212
Amino Acids and Derivatives	Lysine, threonine, methionine, and cysteine	Lysine_Biosynthesis_DAP_Pathway	Aspartokinase (EC 2.7.2.4)	164	167	220	262	108	120	218	76	70	50	107	147	77	119	77	190	83	103	27	93	80	35	91	18	84	37	90	82	53	188	153	205	128	58	77	38	196	82	77	51	161
Stress Response	Osmotic stress	Ectoine_biosynthesis_and_regulation	Aspartokinase (EC 2.7.2.4) associated with ectoine biosynthesis	0	0	0	0	0	0	0	0	0	0	0	1	0	4	1	0	0	0	0	0	0	0	2	0	0	0	2	3	0	0	0	0	0	0	0	0	14	3	5	4	0
Protein Metabolism	Protein biosynthesis	tRNA_aminoacylation,_Asp_and_Asn	Aspartyl-tRNA synthetase (EC 6.1.1.12)	142	253	228	268	176	160	188	157	157	100	137	243	129	163	138	202	148	154	155	126	147	104	137	105	144	71	109	135	105	220	187	242	174	114	96	86	192	146	169	155	202
Protein Metabolism	Protein biosynthesis	tRNA_aminoacylation,_Asp_and_Asn	Aspartyl-tRNA synthetase (EC 6.1.1.12), chloroplast	0	0	1	0	0	1	0	0	1	0	0	4	4	2	2	0	3	0	0	1	0	0	0	0	2	0	0	1	1	1	1	1	0	0	3	0	0	0	0	1	0
Protein Metabolism	Protein biosynthesis	tRNA_aminoacylation,_Asp_and_Asn	Aspartyl-tRNA synthetase (EC 6.1.1.12), mitochondrial	0	2	4	1	3	0	0	4	1	1	2	4	1	3	3	0	6	1	2	3	0	0	4	2	1	3	1	1	0	3	3	3	2	2	5	5	3	1	3	3	2
Miscellaneous	Plant-Prokaryote DOE project	At3g21300	Aspartyl-tRNA(Asn) amidotransferase subunit A (EC 6.3.5.6)	80	99	116	124	55	61	130	61	66	30	60	118	44	77	73	88	43	56	31	40	54	33	34	23	47	23	51	87	44	94	66	149	53	26	49	28	93	54	84	40	65
Protein Metabolism	Protein biosynthesis	tRNA_aminoacylation,_Asp_and_Asn	Aspartyl-tRNA(Asn) amidotransferase subunit B (EC 6.3.5.6)	100	104	109	143	63	73	115	68	63	30	80	125	70	94	52	75	27	48	24	57	40	34	32	14	80	32	70	85	46	81	75	136	54	28	46	44	99	68	66	59	78
Miscellaneous	Plant-Prokaryote DOE project	At3g21300	Aspartyl-tRNA(Asn) amidotransferase subunit C (EC 6.3.5.6)	4	5	5	6	2	4	1	1	0	1	1	7	2	7	3	6	1	4	0	4	1	0	2	1	3	1	3	3	1	3	8	7	2	2	1	2	6	1	1	4	2
Protein Metabolism	Protein biosynthesis	tRNA_aminoacylation,_Asp_and_Asn	Aspartyl-tRNA(Asn) synthetase (EC 6.1.1.23)	77	81	99	110	57	55	71	26	37	23	50	121	54	61	49	66	43	65	24	29	31	22	41	18	47	13	38	57	21	82	82	127	58	26	47	20	99	67	49	54	65
Nitrogen Metabolism	NULL	Nitrate_and_nitrite_ammonification	Assimilatory nitrate reductase large subunit (EC:1.7.99.4)	193	145	158	302	117	158	177	41	35	19	50	58	42	47	47	184	119	75	21	122	26	21	42	33	28	7	39	46	40	306	219	291	88	52	101	27	28	32	24	20	146
Cell Wall and Capsule	Gram-Negative cell wall components	Major_Outer_Membrane_Proteins	Attachment invasion locus protein precursor	1	5	5	17	9	4	16	3	0	2	1	0	0	0	1	23	15	15	0	11	6	0	0	3	1	0	0	0	1	5	2	1	4	15	4	1	2	0	1	1	7
Regulation and Cell signaling	Quorum sensing and biofilm formation	Autoinducer_2_(AI-2)_transport_and_processing_(lsrACDBFGE_operon)	Autoinducer 2 (AI-2) ABC transport system, fused AI2 transporter subunits and ATP-binding component	0	0	0	0	1	0	2	0	0	0	0	0	0	0	0	0	1	0	0	1	0	0	0	0	0	0	1	0	0	0	0	0	0	0	3	0	0	0	0	0	2
Regulation and Cell signaling	Quorum sensing and biofilm formation	Autoinducer_2_(AI-2)_transport_and_processing_(lsrACDBFGE_operon)	Autoinducer 2 (AI-2) ABC transport system, membrane channel protein LsrC	0	0	0	0	0	0	0	0	0	0	0	0	0	0	0	2	0	0	0	0	0	0	0	0	0	0	0	0	0	0	0	0	0	0	0	0	0	0	0	0	0
Regulation and Cell signaling	Quorum sensing and biofilm formation	Autoinducer_2_(AI-2)_transport_and_processing_(lsrACDBFGE_operon)	Autoinducer 2 (AI-2) ABC transport system, membrane channel protein LsrD	0	0	0	0	0	0	0	0	0	0	0	0	0	0	1	0	1	0	0	0	0	0	0	0	0	0	0	0	0	0	0	0	0	0	0	0	0	0	0	0	0
Regulation and Cell signaling	Quorum sensing and biofilm formation	Autoinducer_2_(AI-2)_transport_and_processing_(lsrACDBFGE_operon)	Autoinducer 2 (AI-2) ABC transport system, periplasmic AI-2 binding protein LsrB	0	0	11	7	2	3	3	4	1	0	0	0	0	1	0	5	4	2	0	2	1	0	0	0	0	0	0	0	1	2	8	1	2	2	1	3	0	0	0	0	1
Regulation and Cell signaling	Quorum sensing and biofilm formation	Autoinducer_2_(AI-2)_transport_and_processing_(lsrACDBFGE_operon)	Autoinducer 2 (AI-2) aldolase LsrF (EC 4.2.1.-)	0	0	0	2	2	0	0	1	0	0	1	0	0	0	0	0	0	0	0	0	0	0	0	0	0	0	0	0	0	0	0	0	0	0	0	0	1	0	0	0	0
Regulation and Cell signaling	Quorum sensing and biofilm formation	Autoinducer_2_(AI-2)_transport_and_processing_(lsrACDBFGE_operon)	Autoinducer 2 (AI-2) kinase LsrK (EC 2.7.1.-)	0	0	2	0	0	0	0	0	0	0	0	0	0	0	0	0	0	0	0	0	2	0	1	0	0	0	0	0	0	0	0	0	0	0	0	0	0	0	0	0	0
Regulation and Cell signaling	Quorum sensing and biofilm formation	Autoinducer_2_(AI-2)_transport_and_processing_(lsrACDBFGE_operon)	Autoinducer 2 (AI-2) modifying protein LsrG	0	0	0	0	2	0	0	0	0	0	0	0	0	0	0	0	0	0	0	0	0	0	0	0	0	0	0	0	0	0	0	0	0	0	2	0	0	0	0	0	1
Regulation and Cell signaling	Quorum sensing and biofilm formation	Quorum-sensing_in_Vibrio	Autoinducer 2 sensor kinase/phosphatase LuxQ (EC 2.7.3.-) (EC 3.1.3.-)	0	0	0	0	0	0	0	1	1	0	0	0	0	0	1	0	0	0	0	0	1	0	0	0	1	0	0	0	2	0	1	0	0	0	0	2	0	0	0	1	0
Regulation and Cell signaling	Quorum sensing and biofilm formation	Acyl_Homoserine_Lactone_(AHL)_Autoinducer_Quorum_Sensing_	Autoinducer synthesis protein LuxI	0	0	0	1	0	0	0	1	0	0	0	0	1	0	1	1	0	0	0	0	0	0	0	0	1	0	0	2	0	0	0	0	0	0	1	0	0	1	0	0	0
Regulation and Cell signaling	Quorum sensing and biofilm formation	Acyl_Homoserine_Lactone_(AHL)_Autoinducer_Quorum_Sensing_	Autoinducer synthesis protein SolI	0	0	0	1	0	0	1	0	0	0	0	0	0	0	0	0	0	0	0	0	0	0	0	0	0	0	0	0	0	0	1	0	0	0	0	0	0	0	0	0	0
Regulation and Cell signaling	Programmed Cell Death and Toxin-antitoxin Systems	Murein_hydrolase_regulation_and_cell_death	Autolysis histidine kinase LytS	6	3	0	5	0	1	3	0	0	0	0	2	0	1	1	0	0	1	1	0	0	2	1	0	0	0	0	0	0	6	0	2	0	1	1	0	1	0	0	0	2
Regulation and Cell signaling	Programmed Cell Death and Toxin-antitoxin Systems	Murein_hydrolase_regulation_and_cell_death	Autolysis response regulater LytR	1	4	53	43	14	3	12	2	0	2	2	45	13	8	25	14	14	42	0	11	1	0	2	1	6	1	9	17	4	13	20	3	28	10	5	2	82	26	20	4	20
Protein Metabolism	Protein processing and modification	G3E_family_of_P-loop_GTPases_(metallocenter_biosynthesis)	B12 binding domain of Methylmalonyl-CoA mutase (EC 5.4.99.2)	3	1	2	5	0	0	4	0	0	0	0	0	0	1	0	0	0	0	0	0	0	0	0	0	0	0	0	1	0	2	1	0	0	0	1	0	0	1	0	0	0
Miscellaneous	Plant-Prokaryote DOE project	Niacin-Choline_transport_and_metabolism	BAT1 Bidirectional amino acid transporter	0	2	1	2	1	1	1	1	2	1	2	0	0	0	0	0	1	1	0	0	0	1	0	2	0	0	0	1	0	3	0	3	0	0	0	0	0	0	0	0	0
Miscellaneous	Plant-Prokaryote DOE project	Niacin-Choline_transport_and_metabolism	BAT1-like	11	9	19	38	4	11	14	3	1	0	2	0	1	0	0	28	8	5	0	14	0	0	1	0	1	0	0	0	2	38	37	35	5	3	8	1	0	0	1	0	21
Clustering-based subsystems	Related to Menaquinone-cytochrome C reductase	CBSS-393130.3.peg.129	BH1670 unknown conserved protein in B. subtilis	0	0	0	0	0	0	0	0	0	0	0	0	1	0	0	0	0	0	0	0	0	0	0	0	1	0	0	0	0	0	0	0	0	0	0	0	0	0	0	0	0
RNA Metabolism	RNA processing and modification	16S_rRNA_modification_within_P_site_of_ribosome	BH2577 unknown conserved protein in B. subtilis	0	0	0	0	0	0	0	0	0	0	0	2	0	0	0	0	0	0	0	0	0	0	0	0	0	0	0	0	0	0	0	0	0	0	0	0	0	0	0	0	0
Iron acquisition and metabolism	Siderophores	Bacillibactin_Siderophore	Bacillibactin synthetase component F (EC 2.7.7.-)	2	0	0	0	1	2	1	0	1	0	0	2	0	0	0	1	0	0	0	2	1	0	0	0	0	0	0	0	0	1	1	4	0	0	1	0	0	0	0	0	1
Clustering-based subsystems	Methylamine utilization	CBSS-265072.7.peg.546	Bacillolysin (EC 3.4.24.28)	1	0	0	0	0	0	0	0	0	0	0	1	0	0	0	0	0	0	0	0	0	0	0	0	1	0	0	0	0	0	0	0	0	0	0	0	0	0	0	0	0
Protein Metabolism	Protein degradation	Metalloendopeptidases_(EC_3.4.24.-)	Bacillolysin, extracellular neutral metalloprotease (EC 3.4.24.28)	0	1	0	0	0	0	0	0	0	0	0	0	0	0	0	0	1	0	0	1	0	0	0	0	0	0	0	0	0	0	0	0	0	0	0	0	0	0	0	1	0
Cell Wall and Capsule	Capsular and extracellular polysacchrides	Legionaminic_Acid_Biosynthesis	Bacillosamine/Legionaminic acid biosynthesis aminotransferase PglE	0	1	0	1	0	0	0	1	0	0	1	0	0	0	0	0	0	0	0	0	0	0	0	1	0	0	0	0	0	0	1	0	0	0	0	0	0	0	0	0	0
Amino Acids and Derivatives	Aromatic amino acids and derivatives	Bacilysin_biosynthesis	Bacilysin biosynthesis oxidoreductase BacC	0	0	0	2	1	1	0	0	0	0	0	1	4	4	1	0	0	0	0	0	0	0	1	0	8	1	4	2	0	2	0	0	0	0	0	1	9	3	5	2	0
Virulence, Disease and Defense	Bacteriocins, ribosomally synthesized antibacterial peptides	Bacitracin_Stress_Response	Bacitracin export ATP-binding protein BceA	0	0	0	0	0	0	0	0	0	0	0	0	0	0	0	0	0	0	0	0	0	0	0	0	0	0	0	1	0	0	0	0	0	0	0	0	1	0	0	1	0
Virulence, Disease and Defense	Bacteriocins, ribosomally synthesized antibacterial peptides	Bacitracin_Stress_Response	Bacitracin export permease protein BceB	0	0	0	0	0	0	0	0	0	0	0	0	0	0	0	0	0	0	0	0	0	0	0	0	0	0	0	0	0	0	0	0	0	0	0	0	2	0	0	0	0
Sulfur Metabolism	Organic sulfur assimilation	L-Cystine_Uptake_and_Metabolism	Bacterial luciferase family protein YtmO, in cluster with L-cystine ABC transporter	0	0	0	1	0	0	2	0	1	0	0	0	0	1	0	0	0	0	0	0	0	0	0	0	0	0	0	0	0	0	1	2	0	1	1	0	0	0	0	0	0
Clustering-based subsystems	proteosome related	Cluster-based_Subsystem_Grouping_Hypotheticals_-_perhaps_Proteosome_Related	Bacterial proteasome-activating AAA-ATPase (PAN)	845	483	552	1039	361	522	1041	59	40	46	45	51	58	85	35	472	181	139	15	332	22	40	37	11	31	17	36	42	45	1822	768	722	312	126	316	47	54	36	23	19	969
Clustering-based subsystems	Biosynthesis of galactoglycans and related lipopolysacharides	CBSS-376686.6.peg.291	Bacterial sugar transferase	3	2	5	8	2	2	1	4	1	0	4	8	4	3	8	6	0	6	1	2	1	0	3	0	0	1	2	5	2	9	11	18	1	1	5	1	2	2	2	3	1
Iron acquisition and metabolism	NULL	Iron_acquisition_in_Vibrio	Bacterioferritin	33	80	281	203	95	83	115	48	13	12	23	181	67	54	69	153	196	119	2	87	32	11	48	17	42	4	55	57	49	120	168	102	150	85	63	35	158	67	50	40	208
Photosynthesis	NULL	Bacteriorhodopsin	Bacteriorhodopsin	18	53	89	70	3	0	0	1	0	180	166	250	228	1	190	30	36	64	0	1	204	1	3	228	198	212	101	1	1	42	69	43	0	0	1	170	172	155	0	3	35
Membrane Transport	Protein secretion system, Type III	Type_III_secretion_system_orphans	BarA sensory histidine kinase (= VarS = GacS)	3	5	14	9	4	4	8	0	1	2	2	2	1	2	2	2	8	4	4	5	2	0	4	2	3	3	2	3	1	6	8	5	27	3	11	3	4	1	2	3	15
Regulation and Cell signaling	Regulation of virulence	BarA-UvrY(SirA)_two-component_regulatory_system	BarA-associated response regulator UvrY (= GacA = SirA)	0	11	13	33	16	6	21	2	2	2	0	10	7	3	5	20	19	20	0	8	3	0	2	1	3	0	1	1	1	14	5	0	29	8	8	3	16	12	9	0	19
Clustering-based subsystems	NULL	Aerotolerance_operon_in_Bacteroides_and_potentially_orthologous_operons_in_other_organisms	BatA (Bacteroides aerotolerance operon)	1	7	5	8	3	2	0	0	1	2	1	0	1	2	2	2	4	2	0	5	0	0	1	0	1	0	1	4	0	3	1	4	5	1	2	1	6	2	2	0	4
Clustering-based subsystems	NULL	Aerotolerance_operon_in_Bacteroides_and_potentially_orthologous_operons_in_other_organisms	BatB	0	0	0	0	0	0	0	0	0	0	0	0	0	2	0	1	1	0	0	0	0	0	0	0	0	0	1	0	0	1	1	2	0	0	0	0	0	1	0	0	0
Clustering-based subsystems	NULL	Aerotolerance_operon_in_Bacteroides_and_potentially_orthologous_operons_in_other_organisms	BatC	0	0	0	0	0	0	0	0	0	0	0	0	0	0	0	0	0	0	0	0	0	0	0	0	0	0	0	0	1	0	0	0	0	0	0	0	0	0	0	0	0
Clustering-based subsystems	NULL	Aerotolerance_operon_in_Bacteroides_and_potentially_orthologous_operons_in_other_organisms	BatD	0	1	3	1	2	1	2	0	0	2	1	0	0	0	3	1	1	1	0	0	0	0	0	0	0	0	0	0	0	0	2	2	4	3	0	0	2	0	4	0	2
Dormancy and Sporulation	NULL	Exosporium	BclA protein	4	11	22	19	2	2	7	4	0	0	7	41	12	13	7	4	1	1	1	5	12	0	2	1	3	3	4	20	3	2	7	1	8	2	5	6	27	35	19	7	5
Amino Acids and Derivatives	Histidine Metabolism	Histidine_Degradation	Believed to be an alternative form of N-formylglutamate deformylase (EC 3.5.1.68), but experimentally invalidated	10	14	4	5	0	5	27	0	0	2	1	3	1	6	0	0	5	1	0	0	1	0	0	0	3	1	0	0	0	4	6	8	1	0	6	0	1	0	1	1	2
RNA Metabolism	RNA processing and modification	tRNA_modification_Bacteria	Believed to be involved in assembly of Fe-S clusters	1	6	4	4	2	3	0	0	1	0	0	2	0	0	2	2	6	6	0	0	0	1	0	1	0	0	0	0	0	2	2	3	6	0	1	0	7	1	0	0	3
Metabolism of Aromatic Compounds	Peripheral pathways for catabolism of aromatic compounds	Benzoate_catabolism	Benzoate 1,2-dioxygenase (EC 1.14.12.10)	6	4	16	20	3	2	9	1	1	0	3	12	5	3	3	11	5	9	0	4	3	2	6	0	2	0	3	3	3	9	8	14	9	3	3	3	8	7	4	2	11
Metabolism of Aromatic Compounds	Peripheral pathways for catabolism of aromatic compounds	Benzoate_degradation	Benzoate 1,2-dioxygenase alpha subunit (EC 1.14.12.10)	9	2	5	6	10	25	16	0	0	1	0	0	0	0	0	3	0	0	0	1	0	0	0	0	0	0	1	0	1	13	14	14	2	4	7	0	0	1	0	0	8
Metabolism of Aromatic Compounds	Peripheral pathways for catabolism of aromatic compounds	Benzoate_degradation	Benzoate 1,2-dioxygenase beta subunit (EC 1.14.12.10)	0	1	0	3	1	8	3	1	0	1	0	0	0	0	0	0	0	0	0	2	0	0	0	0	0	0	0	0	0	1	8	3	0	0	2	0	0	0	0	0	0
Metabolism of Aromatic Compounds	Peripheral pathways for catabolism of aromatic compounds	Benzoate_degradation	Benzoate catabolic operon transcription regulator	0	0	0	0	0	0	0	0	0	0	0	0	0	0	0	0	0	0	0	0	0	0	0	0	0	0	0	0	0	0	0	0	0	0	0	0	0	0	0	0	0
Metabolism of Aromatic Compounds	Peripheral pathways for catabolism of aromatic compounds	Benzoate_degradation	Benzoate transport protein	5	4	1	7	2	1	8	1	0	0	1	9	0	3	3	8	2	3	0	2	2	1	2	0	2	1	0	1	0	6	5	3	15	4	2	0	4	1	2	0	4
Metabolism of Aromatic Compounds	NULL	Benzoate_transport_and_degradation_cluster	Benzoate transport related protein	0	0	0	0	0	0	0	0	0	0	0	0	0	0	0	0	0	0	0	0	0	0	1	0	0	0	1	0	0	0	0	2	1	0	0	0	2	0	0	0	0
Metabolism of Aromatic Compounds	NULL	Benzoate_transport_and_degradation_cluster	Benzoate transport, ATP binding protein	2	3	1	2	1	0	2	0	0	0	0	0	0	0	0	1	0	0	0	0	0	0	0	0	0	0	0	0	0	0	2	5	0	0	1	0	0	0	0	0	0
Metabolism of Aromatic Compounds	NULL	Benzoate_transport_and_degradation_cluster	Benzoate transport, ATPase component	0	0	3	1	0	0	2	0	0	0	0	0	0	0	0	1	1	0	0	0	0	0	0	0	0	0	0	0	0	1	1	4	0	0	1	0	0	0	0	0	0
Metabolism of Aromatic Compounds	NULL	Benzoate_transport_and_degradation_cluster	Benzoate transport, extracellular ligand-binding receptor	3	0	2	4	1	2	1	0	0	0	1	5	0	2	0	1	1	0	0	5	1	0	3	1	0	0	0	0	2	2	5	0	0	2	2	4	4	1	0	0	3
Metabolism of Aromatic Compounds	NULL	Benzoate_transport_and_degradation_cluster	Benzoate transport, inner-membrane translocator	2	0	5	3	2	1	2	0	0	0	0	4	3	0	0	2	0	0	0	1	1	0	0	1	0	0	2	0	1	3	3	4	0	0	1	1	1	0	2	0	0
Metabolism of Aromatic Compounds	NULL	Benzoate_transport_and_degradation_cluster	Benzoate transport, inner-membrane translocator precursor	0	0	0	0	0	0	0	0	0	0	0	0	1	0	0	0	0	0	0	0	0	0	0	0	0	0	0	0	0	1	0	1	0	0	0	0	0	0	0	0	0
Metabolism of Aromatic Compounds	Anaerobic degradation of aromatic compounds	Anaerobic_benzoate_metabolism	Benzoate-CoA ligase (EC 6.2.1.25)	4	3	6	12	1	3	7	2	2	1	1	3	0	0	1	6	0	1	0	2	3	0	0	0	1	0	0	0	0	10	10	6	2	0	0	3	1	2	2	0	3
Metabolism of Aromatic Compounds	NULL	Benzoate_transport_and_degradation_cluster	Benzoyl-CoA oxygenase component A	4	1	1	0	1	1	2	1	0	0	0	0	0	1	0	5	0	0	1	0	0	1	0	0	0	0	1	1	0	3	1	7	1	0	0	0	3	0	0	0	4
Metabolism of Aromatic Compounds	NULL	Benzoate_transport_and_degradation_cluster	Benzoyl-CoA oxygenase component B	48	30	42	53	27	37	77	2	0	3	1	2	1	2	2	18	12	9	0	13	1	4	1	0	0	0	0	1	1	55	31	43	26	11	43	2	7	2	1	1	34
Metabolism of Aromatic Compounds	Anaerobic degradation of aromatic compounds	Anaerobic_benzoate_metabolism	Benzoyl-CoA reductase subunit BadE (EC 1.3.99.15)	0	0	0	0	0	0	0	0	0	0	0	0	0	1	0	0	0	0	0	0	0	0	0	0	0	0	0	0	0	0	0	0	0	0	0	0	0	0	0	0	0
Metabolism of Aromatic Compounds	Anaerobic degradation of aromatic compounds	Anaerobic_benzoate_metabolism	Benzoyl-CoA reductase subunit BadG (EC 1.3.99.15)	0	0	0	0	0	0	0	0	0	0	0	0	0	0	0	1	0	0	0	1	0	0	0	0	0	0	0	0	0	0	0	0	0	0	0	0	0	0	0	0	0
Metabolism of Aromatic Compounds	Peripheral pathways for catabolism of aromatic compounds	Benzoate_degradation	Benzoylformate decarboxylase (EC 4.1.1.7)	3	3	4	5	2	4	4	2	1	1	2	4	0	2	2	0	1	1	0	1	0	0	1	0	1	0	0	0	0	2	5	2	2	1	1	0	1	0	0	1	3
Cell Wall and Capsule	NULL	Recycling_of_Peptidoglycan_Amino_Sugars	Beta N-acetyl-glucosaminidase (EC 3.2.1.52)	6	3	12	18	8	3	3	0	1	0	0	3	5	2	5	6	5	10	1	8	0	2	3	1	4	0	0	3	0	3	6	10	11	7	5	0	23	5	7	2	15
Stress Response	Osmotic stress	Synthesis_of_osmoregulated_periplasmic_glucans	Beta-(1-->2)glucan export ATP-binding/permease protein NdvA (EC 3.6.3.42)	25	34	39	21	12	9	19	3	3	1	4	8	6	4	4	17	9	4	0	8	4	3	5	0	2	1	1	6	13	27	18	37	16	4	16	3	3	3	4	2	16
Cell Wall and Capsule	Gram-Negative cell wall components	LOS_core_oligosaccharide_biosynthesis	Beta-1,3-glucosyltransferase	4	5	1	6	1	5	2	0	0	0	1	0	0	1	0	4	4	1	0	2	0	0	0	0	2	0	3	0	1	2	1	4	0	0	1	1	4	1	0	0	2
Cell Wall and Capsule	Gram-Negative cell wall components	LOS_core_oligosaccharide_biosynthesis	Beta-1,4-galactosyltransferase	0	0	0	0	1	0	0	0	0	1	0	0	1	0	0	0	1	0	0	0	0	0	0	0	0	0	0	0	0	0	0	0	1	0	0	0	0	0	0	0	0
Carbohydrates	Aminosugars	(GlcNAc)2_Catabolic_Operon	Beta-N-acetylhexosaminidase, (GlcNAc)2 catabolism	0	0	0	0	0	1	0	0	0	0	0	0	0	0	0	0	0	0	0	0	0	0	0	0	0	0	0	0	0	0	0	0	0	0	0	0	0	0	0	0	0
Carbohydrates	Di- and oligosaccharides	Trehalose_Biosynthesis	Beta-amylase (EC 3.2.1.2)	0	1	0	0	0	0	0	0	0	0	0	0	3	0	0	0	0	0	0	0	0	0	0	0	2	0	1	0	0	0	0	0	0	0	0	0	0	0	0	0	0
Fatty Acids, Lipids, and Isoprenoids	Isoprenoids	Carotenoids	Beta-carotene hydroxylase	2	3	15	18	8	2	10	4	1	1	5	20	12	2	17	13	11	10	0	4	3	2	12	1	9	0	7	7	3	8	4	2	10	4	5	3	15	14	7	3	11
Photosynthesis	NULL	Proteorhodopsin	Beta-carotene ketolase (EC 1.14.-.-)	31	26	26	35	9	18	35	1	0	3	1	3	7	8	8	11	2	1	0	13	0	2	6	1	9	0	5	6	0	31	40	42	12	6	25	3	10	9	2	6	34
Membrane Transport	Protein secretion system, Type VII (Chaperone/Usher pathway, CU)	beta-Fimbriae	Beta-fimbriae usher protein	0	0	0	2	0	0	0	0	0	0	0	0	0	0	0	0	0	0	0	0	0	0	0	0	0	0	0	0	0	0	1	0	0	0	0	0	0	0	0	0	0
Carbohydrates	NULL	Sugar_utilization_in_Thermotogales	Beta-galactosidase (EC 3.2.1.23)	181	381	538	567	699	526	537	345	496	456	464	633	426	615	517	243	250	473	674	424	354	359	351	504	548	770	358	517	327	286	515	336	394	382	341	440	559	441	687	748	278
Carbohydrates	Di- and oligosaccharides	Lactose_and_Galactose_Uptake_and_Utilization	Beta-galactosidase (EC 3.2.1.23), LacA family	0	0	3	3	0	2	1	0	1	1	2	1	0	1	2	0	0	0	0	1	0	1	0	1	1	0	0	1	0	1	1	1	2	1	0	0	0	0	2	1	1
Sulfur Metabolism	NULL	Galactosylceramide_and_Sulfatide_metabolism	Beta-galactosidase 3	0	0	0	0	0	0	0	0	0	0	0	0	0	1	0	0	0	0	0	0	0	0	0	0	0	0	0	0	0	0	0	1	0	0	1	0	0	0	2	0	0
Carbohydrates	Di- and oligosaccharides	Beta-Glucoside_Metabolism	Beta-glucanase precursor (EC 3.2.1.73)	1	10	1	5	11	7	1	6	1	3	3	24	8	19	10	11	10	1	3	5	2	0	13	4	6	0	0	9	12	20	21	2	2	2	34	5	13	27	5	18	35
Carbohydrates	Di- and oligosaccharides	Beta-Glucoside_Metabolism	Beta-glucosidase (EC 3.2.1.21)	155	189	230	220	169	176	215	196	254	163	274	385	245	226	170	154	88	119	202	154	234	162	166	153	241	204	161	243	147	204	220	223	155	98	111	159	241	197	269	276	168
Carbohydrates	NULL	Sugar_utilization_in_Thermotogales	Beta-glucoside ABC transport system, ATP-binding protein 1	0	1	0	0	0	0	0	0	0	0	0	0	0	0	0	0	0	0	0	1	0	0	0	0	0	0	0	0	0	0	0	0	0	0	0	0	0	0	0	0	1
Carbohydrates	Di- and oligosaccharides	Beta-Glucoside_Metabolism	Beta-glucoside ABC transport system, permease protein 1	0	0	0	0	0	0	0	0	0	0	0	0	0	0	0	1	0	1	0	0	0	0	0	0	1	0	0	0	0	1	1	1	0	2	0	0	0	0	0	0	0
Carbohydrates	NULL	Sugar_utilization_in_Thermotogales	Beta-glucoside ABC transport system, permease protein 2	0	0	0	0	0	0	1	0	0	0	0	0	0	0	0	0	0	0	0	0	0	0	0	0	0	0	0	0	0	0	1	0	0	0	0	0	0	0	0	0	0
Carbohydrates	NULL	Sugar_utilization_in_Thermotogales	Beta-glucoside ABC transport system, sugar-binding protein	2	0	2	0	1	1	1	0	0	0	0	0	0	0	0	2	1	0	0	0	0	0	0	0	0	0	0	0	0	0	2	1	0	0	1	0	0	0	0	0	0
Carbohydrates	Di- and oligosaccharides	Beta-Glucoside_Metabolism	Beta-glucoside bgl operon antiterminator, BglG family	0	0	0	0	0	0	1	0	0	0	2	3	0	0	2	0	0	1	0	0	0	0	0	0	4	1	0	2	0	0	0	0	0	1	0	0	2	1	0	0	0
Carbohydrates	Monosaccharides	D-Galacturonate_and_D-Glucuronate_Utilization	Beta-glucuronidase (EC 3.2.1.31)	6	14	30	7	15	11	16	6	11	7	3	7	8	9	8	14	3	4	4	5	8	5	4	2	6	3	5	10	3	7	6	6	7	13	3	4	11	2	12	10	12
Carbohydrates	NULL	Sugar_utilization_in_Thermotogales	Beta-hexosaminidase (EC 3.2.1.52)	23	29	43	43	41	26	49	32	19	16	34	36	16	30	23	36	23	18	20	27	24	19	24	19	23	16	20	32	22	24	39	39	15	19	30	17	32	31	22	34	37
Metabolism of Aromatic Compounds	Metabolism of central aromatic intermediates	Catechol_branch_of_beta-ketoadipate_pathway	Beta-ketoadipate enol-lactone hydrolase (EC 3.1.1.24)	43	38	34	49	22	13	28	8	16	6	9	20	10	14	6	29	17	13	7	26	9	8	7	9	15	2	10	14	8	34	27	40	23	10	16	2	17	12	8	7	36
Metabolism of Aromatic Compounds	Metabolism of central aromatic intermediates	Protocatechuate_branch_of_beta-ketoadipate_pathway	Beta-ketoadipyl CoA thiolase (EC 2.3.1.-)	22	17	70	60	21	24	28	5	6	8	5	10	8	10	6	44	26	28	7	16	2	5	7	2	15	8	13	16	4	33	44	39	33	7	5	6	27	3	11	3	33
Metabolism of Aromatic Compounds	NULL	Benzoate_transport_and_degradation_cluster	Beta-ketoadipyl CoA thiolase (EC 2.3.1.9)	1	3	4	1	0	0	1	0	0	0	1	0	0	0	0	1	0	0	0	0	0	0	0	0	0	0	0	0	0	0	1	2	0	0	0	0	0	0	1	0	0
Virulence, Disease and Defense	Resistance to antibiotics and toxic compounds	Beta-lactamase	Beta-lactamase	41	34	64	59	31	37	53	10	18	13	15	62	29	38	17	52	31	33	9	22	17	6	17	4	26	7	31	37	21	51	57	67	22	10	40	7	49	32	27	20	37
Virulence, Disease and Defense	Resistance to antibiotics and toxic compounds	Beta-lactamase	Beta-lactamase (Cephalosporinase) (EC 3.5.2.6)	0	1	0	1	2	0	0	0	0	0	0	0	0	2	0	0	0	0	0	2	0	0	0	0	0	0	1	0	0	0	1	1	0	0	0	0	0	0	1	0	0
Virulence, Disease and Defense	Resistance to antibiotics and toxic compounds	Beta-lactamase	Beta-lactamase (EC 3.5.2.6)	12	11	21	27	7	7	18	9	6	27	5	21	15	13	16	18	5	13	12	12	21	1	15	6	15	3	24	16	16	19	17	29	14	6	9	7	23	22	9	10	13
Virulence, Disease and Defense	Resistance to antibiotics and toxic compounds	Beta-lactamase	Beta-lactamase class A	0	1	3	2	0	0	1	0	0	0	0	0	0	0	0	1	0	0	0	0	1	0	0	0	1	0	1	0	1	1	0	1	0	0	0	0	0	1	1	0	1
Virulence, Disease and Defense	Resistance to antibiotics and toxic compounds	Beta-lactamase	Beta-lactamase class C and other penicillin binding proteins	32	22	31	59	31	31	40	15	23	8	10	16	14	12	11	29	17	20	7	25	14	5	9	7	8	2	10	9	5	29	28	37	24	12	21	6	11	10	9	6	17
Carbohydrates	Monosaccharides	Mannose_Metabolism	Beta-mannosidase (EC 3.2.1.25)	40	74	98	128	128	90	80	86	105	68	108	125	98	140	83	96	71	108	121	101	81	68	60	68	98	114	63	104	43	47	64	62	89	135	71	70	97	99	142	147	64
Carbohydrates	Di- and oligosaccharides	Maltose_and_Maltodextrin_Utilization	Beta-phosphoglucomutase (EC 5.4.2.6)	13	10	10	23	7	13	13	5	2	0	4	2	4	3	7	7	6	3	1	24	3	0	1	1	0	1	4	3	4	19	16	20	5	4	12	6	3	0	2	1	19
Nucleosides and Nucleotides	Pyrimidines	Novel_non-oxidative_pathway_of_Uracil_catabolism	Beta-ureidopropionase (EC 3.5.1.6)	19	26	29	38	21	27	21	5	10	10	9	10	5	5	3	33	18	12	4	10	11	12	4	8	3	4	0	5	1	26	24	47	13	12	10	5	14	10	9	6	25
Nucleosides and Nucleotides	Pyrimidines	Novel_non-oxidative_pathway_of_Uracil_catabolism	Beta-ureidopropionase, eukaryotic type (EC 3.5.1.6)	0	3	1	1	1	2	4	3	3	6	2	1	3	1	6	11	8	1	0	1	2	1	1	0	0	0	0	0	2	7	0	1	0	2	2	4	6	2	1	2	18
Carbohydrates	Monosaccharides	Xylose_utilization	Beta-xylosidase (EC 3.2.1.37)	42	111	167	142	233	172	159	442	758	635	613	545	460	446	402	81	94	128	836	158	533	566	412	501	464	787	265	532	285	71	146	89	127	176	114	488	446	358	590	613	59
Miscellaneous	Plant-Prokaryote DOE project	Niacin-Choline_transport_and_metabolism	Betaine aldehyde dehydrogenase (EC 1.2.1.8)	63	126	117	117	119	96	95	98	76	92	102	242	172	137	106	147	63	65	103	96	123	76	80	90	229	132	131	143	106	110	114	102	99	60	68	73	243	178	159	170	118
Amino Acids and Derivatives	Lysine, threonine, methionine, and cysteine	Methionine_Biosynthesis	Betaine--homocysteine S-methyltransferase (EC 2.1.1.5)	0	1	0	6	1	0	7	1	0	0	1	3	2	1	0	0	2	0	3	0	0	0	5	0	5	0	2	4	1	0	5	1	0	0	1	0	2	1	0	0	8
Carbohydrates	CO2 fixation	CO2_uptake,_carboxysome	Bicarbonate transport system permease protein	2	0	0	2	0	0	0	0	0	0	0	0	0	0	0	0	0	0	0	0	0	0	0	0	0	0	0	0	0	0	0	0	0	0	3	0	0	0	0	0	1
Carbohydrates	CO2 fixation	CO2_uptake,_carboxysome	Bicarbonate transporter, bicarbonate binding protein	1	0	0	1	0	1	2	0	0	0	0	2	1	0	0	1	0	0	0	0	0	0	0	0	1	0	0	1	0	0	3	2	0	0	1	0	3	1	0	0	1
Carbohydrates	CO2 fixation	CO2_uptake,_carboxysome	Bicarbonate transporter, bicarbonate binding protein 2	0	0	0	0	0	0	0	0	0	0	0	0	0	0	0	0	0	0	0	0	0	0	0	0	0	0	0	0	0	0	0	0	0	0	1	0	0	0	0	0	1
Clustering-based subsystems	tRNA sulfuration	CBSS-89187.3.peg.2957	Bifunctional PLP-dependent enzyme with beta-cystathionase and maltose regulon repressor activities	9	3	3	10	3	2	4	0	0	0	2	17	12	10	4	1	0	3	0	1	0	0	0	0	3	1	2	4	3	2	3	4	2	2	0	1	1	2	5	7	7
Virulence, Disease and Defense	Resistance to antibiotics and toxic compounds	Bile_hydrolysis	Bile acid 7-alpha dehydratase BaiE (EC 4.2.1.106)	0	0	0	0	1	0	1	0	0	0	0	0	0	1	0	0	0	0	0	0	0	0	0	0	0	0	0	0	0	0	1	0	0	0	0	0	0	0	0	0	1
Cofactors, Vitamins, Prosthetic Groups, Pigments	Tetrapyrroles	Bilin_Biosynthesis	Bilin biosynthesis protein CpeY	0	0	0	0	0	0	0	0	0	0	0	0	0	0	0	0	0	0	0	0	0	0	0	0	0	0	0	0	0	0	0	0	0	0	2	0	0	0	0	0	0
Cofactors, Vitamins, Prosthetic Groups, Pigments	Tetrapyrroles	Bilin_Biosynthesis	Bilin biosynthesis protein MpeU	0	0	0	0	0	0	0	0	0	0	0	0	0	0	0	0	0	1	0	0	0	0	0	0	0	0	0	0	0	0	0	0	0	0	0	0	0	0	0	0	0
Potassium metabolism	NULL	Potassium_homeostasis	Binding-protein-dependent transport systems inner membrane component:ATP/GTP-binding site motif A (P-loop) :TrkA-N:Potassium e	0	0	0	0	0	0	0	0	0	0	0	0	0	0	0	0	0	0	0	0	0	0	0	0	0	0	0	0	1	0	0	0	0	0	0	0	0	0	0	0	0
Regulation and Cell signaling	Quorum sensing and biofilm formation	Biofilm_Adhesin_Biosynthesis	Biofilm PGA outer membrane secretin PgaA	0	0	0	1	0	0	0	0	0	0	0	1	0	0	0	0	0	1	0	0	1	0	0	0	0	0	0	0	0	0	0	0	0	0	0	0	0	0	0	0	0
Regulation and Cell signaling	Quorum sensing and biofilm formation	Biofilm_Adhesin_Biosynthesis	Biofilm PGA synthesis N-glycosyltransferase PgaC (EC 2.4.-.-)	0	0	0	0	0	0	0	0	0	0	0	1	0	0	1	0	0	0	0	0	0	0	0	1	0	0	0	0	0	0	1	0	0	0	0	0	1	0	0	0	1
Regulation and Cell signaling	Quorum sensing and biofilm formation	Biofilm_Adhesin_Biosynthesis	Biofilm PGA synthesis auxiliary protein PgaD	0	0	0	0	0	0	0	0	0	0	0	2	0	0	0	1	0	0	0	0	0	0	0	0	0	0	0	0	0	0	0	0	0	0	0	0	0	0	0	0	0
Regulation and Cell signaling	Quorum sensing and biofilm formation	Biofilm_Adhesin_Biosynthesis	Biofilm PGA synthesis deacetylase PgaB (EC 3.-)	0	0	0	0	0	0	1	0	0	0	0	2	2	0	0	1	0	0	0	0	0	0	0	0	0	0	0	0	0	0	0	0	0	2	0	2	2	0	0	0	1
Membrane Transport	NULL	Ton_and_Tol_transport_systems	Biopolymer transport ExbD protein	2	4	3	8	3	3	1	2	0	0	1	14	9	17	9	2	3	0	0	4	1	0	3	0	3	2	17	8	1	2	4	1	0	2	1	1	3	6	3	2	0
Membrane Transport	NULL	Ton_and_Tol_transport_systems	Biopolymer transport protein ExbD/TolR	66	101	165	159	95	62	79	56	12	13	48	135	77	73	118	125	99	76	2	79	23	23	50	12	48	10	78	78	74	143	129	148	73	43	47	25	87	68	91	53	92
Amino Acids and Derivatives	Aromatic amino acids and derivatives	Phenylalanine_and_Tyrosine_Branches_from_Chorismate	Biosynthetic Aromatic amino acid aminotransferase alpha (EC 2.6.1.57)	8	16	42	39	8	12	23	5	6	2	12	14	3	9	13	22	8	25	2	14	12	5	5	2	5	1	1	4	4	16	28	17	34	7	19	9	24	6	7	3	16
Amino Acids and Derivatives	Aromatic amino acids and derivatives	Phenylalanine_and_Tyrosine_Branches_from_Chorismate	Biosynthetic Aromatic amino acid aminotransferase beta (EC 2.6.1.57)	53	124	122	114	110	103	105	115	156	92	128	167	111	108	103	118	79	71	171	92	96	82	125	110	112	91	56	104	86	109	104	90	96	125	82	110	107	119	149	145	84
Stress Response	Acid stress	Acid_resistance_mechanisms	Biosynthetic arginine decarboxylase (EC 4.1.1.19)	8	23	82	82	54	29	50	14	0	2	6	32	12	12	19	60	66	91	1	47	7	3	9	5	10	0	6	13	12	34	52	19	57	48	29	12	58	19	18	13	93
Miscellaneous	Plant-Prokaryote DOE project	Biotin_biosynthesis_Experimental	Biotin biosynthesis protein BioI of cytochrome P450 family, pimeloyl-ACP producing	0	1	0	0	0	0	0	0	0	0	1	0	0	0	0	0	0	0	0	0	0	0	0	0	0	0	0	0	0	0	0	0	1	0	0	0	0	0	0	0	0
Clustering-based subsystems	NULL	Allophanate_hydrolase_2_and_Biotin_carboxylase_cluster	Biotin carboxyl carrier protein	383	806	924	1096	713	895	832	704	821	427	748	764	526	529	478	1069	836	647	692	815	418	408	454	439	425	415	247	421	443	619	617	715	773	490	501	539	476	491	639	557	618
Fatty Acids, Lipids, and Isoprenoids	Fatty acids	Fatty_Acid_Biosynthesis_FASI	Biotin carboxyl carrier protein of ACAC1	54	181	195	258	241	251	187	237	245	173	259	196	147	150	136	267	221	194	244	235	116	156	155	177	138	163	58	129	159	107	151	167	215	182	130	163	104	170	194	199	159
Amino Acids and Derivatives	Branched-chain amino acids	HMG_CoA_Synthesis	Biotin carboxyl carrier protein of methylcrotonyl-CoA carboxylase	2	2	0	0	0	1	0	0	0	0	0	3	1	1	0	2	1	0	1	0	1	2	1	1	2	1	0	2	0	2	0	0	0	1	0	0	0	1	0	0	1
Respiration	Sodium Ion-Coupled Energetics	Na+_translocating_decarboxylases_and_related_biotin-dependent_enzymes	Biotin carboxyl carrier protein of oxaloacetate decarboxylase	0	0	0	0	0	0	0	0	1	0	0	0	0	0	0	0	0	0	0	0	0	0	0	0	0	0	0	0	0	0	0	0	0	0	0	0	0	0	0	0	0
Clustering-based subsystems	NULL	Allophanate_hydrolase_2_and_Biotin_carboxylase_cluster	Biotin carboxylase (EC 6.3.4.14)	28	13	22	39	17	15	44	6	5	3	3	16	10	7	17	25	22	15	3	20	2	1	5	5	10	3	8	4	5	27	27	19	13	10	9	2	18	5	9	10	31
Fatty Acids, Lipids, and Isoprenoids	Fatty acids	Fatty_Acid_Biosynthesis_FASI	Biotin carboxylase of ACAC1 (EC 6.3.4.14)	2	3	5	4	4	9	7	5	4	7	3	12	9	3	23	24	23	2	3	6	0	2	3	2	4	0	3	1	8	7	10	2	3	0	2	4	27	3	13	9	19
Carbohydrates	Organic acids	Propionyl-CoA_to_Succinyl-CoA_Module	Biotin carboxylase of Propionyl-CoA carboxylase (EC 6.3.4.14)	0	0	0	0	0	0	0	0	0	0	0	0	0	0	0	0	0	0	0	1	0	0	0	0	0	0	0	0	0	0	0	0	0	0	0	0	0	0	0	0	0
Fatty Acids, Lipids, and Isoprenoids	Fatty acids	Fatty_Acid_Biosynthesis_FASII	Biotin carboxylase of acetyl-CoA carboxylase (EC 6.3.4.14)	87	96	118	151	74	78	91	35	24	10	25	93	40	51	57	178	86	51	10	83	22	11	30	9	33	5	64	39	39	117	94	123	73	31	78	13	90	59	63	36	131
Amino Acids and Derivatives	Branched-chain amino acids	HMG_CoA_Synthesis	Biotin carboxylase of methylcrotonyl-CoA carboxylase (EC 6.3.4.14)	0	1	1	0	2	2	3	0	0	0	0	0	1	0	0	2	2	0	1	2	0	0	0	0	0	1	0	0	0	0	1	0	0	3	1	0	0	1	0	0	2
Cofactors, Vitamins, Prosthetic Groups, Pigments	Biotin	Biotin_biosynthesis	Biotin operon repressor	0	1	3	2	2	2	0	2	1	1	1	2	1	3	1	5	2	1	3	1	3	1	0	0	0	2	0	1	3	2	1	1	4	0	0	4	3	2	2	1	4
Cofactors, Vitamins, Prosthetic Groups, Pigments	Biotin	Biotin_biosynthesis	Biotin synthase (EC 2.8.1.6)	58	102	115	98	88	84	73	43	53	49	58	45	46	32	46	96	63	60	42	78	39	37	38	35	26	32	24	26	61	101	100	75	68	66	64	47	39	36	24	29	69
Miscellaneous	Plant-Prokaryote DOE project	Biotin_biosynthesis_Experimental	Biotin synthesis protein bioC	1	5	8	11	1	0	0	1	1	0	1	1	1	0	0	5	6	3	0	0	0	1	1	0	0	0	2	2	0	2	1	2	8	0	4	0	7	5	1	0	1
Cofactors, Vitamins, Prosthetic Groups, Pigments	Biotin	Biotin_biosynthesis	Biotin synthesis protein bioH	0	2	2	3	0	0	2	0	0	0	0	1	0	0	0	3	2	1	0	1	0	0	0	0	0	0	0	0	0	1	0	0	3	0	1	0	0	1	0	1	5
Cofactors, Vitamins, Prosthetic Groups, Pigments	Biotin	Biotin_biosynthesis	Biotin-protein ligase (EC 6.3.4.15)	10	15	8	7	11	15	15	7	11	7	5	14	6	8	5	7	6	9	5	8	6	3	6	1	6	4	1	6	4	3	7	20	15	5	14	6	6	3	7	9	14
Metabolism of Aromatic Compounds	Peripheral pathways for catabolism of aromatic compounds	Biphenyl_Degradation	Biphenyl dioxygenase alpha subunit (EC 1.14.12.18)	0	0	0	1	0	0	0	0	0	0	0	0	0	0	0	0	0	0	0	0	0	0	0	0	0	0	0	0	0	0	0	0	0	0	0	0	0	0	0	0	0
Metabolism of Aromatic Compounds	Peripheral pathways for catabolism of aromatic compounds	Biphenyl_Degradation	Biphenyl dioxygenase beta subunit (EC 1.14.12.18)	0	0	0	0	0	0	1	0	0	0	0	0	0	0	0	0	0	0	0	0	0	0	0	0	0	0	0	0	0	0	0	0	0	0	0	0	0	0	0	0	0
Metabolism of Aromatic Compounds	Peripheral pathways for catabolism of aromatic compounds	Biphenyl_Degradation	Biphenyl-2,3-diol 1,2-dioxygenase (EC 1.13.11.39)	4	8	6	16	7	3	8	0	0	0	0	2	0	0	1	8	0	3	0	2	2	0	1	0	0	0	3	2	0	6	6	8	2	1	7	0	0	0	1	1	5
Clustering-based subsystems	NULL	CBSS-176299.4.peg.1996A	Bis(5'-nucleosyl)-tetraphosphatase (asymmetrical) (EC 3.6.1.17)	7	7	8	5	1	6	6	7	3	3	3	2	1	7	4	7	1	1	1	5	1	1	1	1	2	0	3	3	0	9	13	18	4	1	4	2	5	2	2	1	8
Clustering-based subsystems	NULL	EC49-61	Bis(5'-nucleosyl)-tetraphosphatase, symmetrical (EC 3.6.1.41)	4	6	11	22	8	1	10	3	2	3	1	3	2	4	10	10	5	14	0	5	4	0	2	0	2	0	2	2	0	9	5	2	18	6	12	0	34	7	12	0	10
Sulfur Metabolism	NULL	Sulfur_oxidation	Blr3520 protein homolog, hypothetical protein	0	0	0	0	0	1	0	0	0	0	0	0	0	0	0	0	0	0	0	0	0	0	1	0	0	0	0	0	0	0	0	0	0	0	2	0	0	0	0	0	0
Virulence, Disease and Defense	Resistance to antibiotics and toxic compounds	Copper_homeostasis	Blue copper oxidase CueO precursor	1	2	1	6	2	0	6	1	0	1	0	0	0	0	1	13	2	2	0	3	0	0	0	0	0	0	0	0	0	2	2	1	7	4	1	0	0	0	0	0	2
Carbohydrates	Organic acids	Isobutyryl-CoA_to_Propionyl-CoA_Module	Branched-chain acyl-CoA dehydrogenase (EC 1.3.99.12)	18	23	24	16	20	18	23	4	3	5	9	32	19	14	22	21	12	9	2	10	1	4	10	1	10	3	16	18	7	31	19	37	7	2	15	3	43	10	17	14	18
Amino Acids and Derivatives	Branched-chain amino acids	Leucine_Degradation_and_HMG-CoA_Metabolism	Branched-chain alpha-keto acid dehydrogenase, E1 component, alpha subunit (EC 1.2.4.4)	34	38	79	98	55	63	74	42	37	27	34	63	49	41	50	74	58	47	27	46	46	30	41	27	46	35	44	46	36	62	56	75	41	58	54	29	112	44	64	52	59
Amino Acids and Derivatives	Branched-chain amino acids	Valine_degradation	Branched-chain alpha-keto acid dehydrogenase, E1 component, beta subunit (EC 1.2.4.4)	45	50	103	112	50	51	83	32	29	26	24	49	19	30	39	81	49	44	13	48	20	22	33	12	38	15	36	29	31	75	65	82	40	30	35	24	71	38	37	24	80
Membrane Transport	ABC transporters	ABC_transporter_branched-chain_amino_acid_(TC_3.A.1.4.1)	Branched-chain amino acid ABC transporter, amino acid-binding protein (TC 3.A.1.4.1)	100	118	227	366	133	108	130	116	112	37	165	277	173	204	113	194	125	102	33	198	91	59	72	44	90	44	107	122	61	121	224	230	124	67	50	61	64	64	74	52	117
Amino Acids and Derivatives	Branched-chain amino acids	Isoleucine_degradation	Branched-chain amino acid aminotransferase (EC 2.6.1.42)	197	346	338	314	246	293	295	231	200	199	233	341	208	206	219	303	210	182	142	246	155	139	188	140	274	172	240	220	149	332	282	318	203	196	211	134	326	248	247	179	313
Membrane Transport	ABC transporters	ABC_transporter_branched-chain_amino_acid_(TC_3.A.1.4.1)	Branched-chain amino acid transport ATP-binding protein LivF (TC 3.A.1.4.1)	102	97	120	227	80	72	123	72	74	38	111	143	70	111	81	123	67	63	26	107	89	52	58	32	74	32	80	88	48	115	150	190	82	43	46	41	40	52	62	44	75
Membrane Transport	ABC transporters	ABC_transporter_branched-chain_amino_acid_(TC_3.A.1.4.1)	Branched-chain amino acid transport ATP-binding protein LivG (TC 3.A.1.4.1)	108	89	156	257	100	70	129	112	76	16	92	149	74	93	74	106	68	76	23	114	84	54	52	30	53	38	82	91	33	110	145	181	53	52	61	37	82	52	58	43	79
Membrane Transport	ABC transporters	ABC_transporter_branched-chain_amino_acid_(TC_3.A.1.4.1)	Branched-chain amino acid transport system permease protein LivM (TC 3.A.1.4.1)	39	38	72	123	34	38	57	37	41	8	51	68	35	34	17	55	32	37	15	60	19	13	22	10	19	11	19	22	14	44	81	81	31	17	15	15	29	19	19	21	34
Carbohydrates	Monosaccharides	D-gluconate_and_ketogluconates_metabolism	Broad-specificity glycerol dehydrogenase (EC 1.1.99.22), subunit SldA	8	7	12	14	2	4	12	3	2	2	1	24	8	12	8	8	16	5	0	9	1	0	16	0	9	1	8	12	5	11	15	10	4	0	3	1	17	5	11	7	9
Carbohydrates	Monosaccharides	D-gluconate_and_ketogluconates_metabolism	Broad-specificity glycerol dehydrogenase (EC 1.1.99.22), subunit SldB	0	0	0	1	0	0	0	0	0	0	0	0	0	1	0	1	0	1	0	0	0	0	0	0	0	0	0	2	0	1	0	1	0	0	0	0	1	0	0	0	0
Amino Acids and Derivatives	Branched-chain amino acids	Isoleucine_degradation	Butyrate kinase (EC 2.7.2.7)	0	0	0	0	0	0	0	0	0	0	0	1	1	0	0	0	0	0	0	0	0	0	0	0	0	0	0	0	0	0	0	0	0	0	0	0	0	0	0	0	0
Fatty Acids, Lipids, and Isoprenoids	NULL	Polyhydroxybutyrate_metabolism	Butyrate-acetoacetate CoA-transferase subunit A (EC 2.8.3.9)	0	0	2	0	0	0	0	0	0	0	0	0	0	0	0	0	0	0	0	0	0	0	0	0	0	1	0	0	0	1	2	0	1	0	0	0	0	0	1	0	1
Amino Acids and Derivatives	Lysine, threonine, methionine, and cysteine	Lysine_fermentation	Butyrate-acetoacetate CoA-transferase subunit B (EC 2.8.3.9)	0	1	0	0	1	1	2	2	0	0	1	0	0	0	1	1	0	0	0	0	0	0	1	0	1	0	0	0	0	0	0	2	2	1	2	0	1	3	0	0	2
Fatty Acids, Lipids, and Isoprenoids	Fatty acids	Fatty_acid_degradation_regulons	Butyryl-CoA dehydrogenase (EC 1.3.99.2)	392	358	521	494	409	354	560	129	115	111	103	270	153	170	161	335	219	225	94	246	103	100	102	71	174	65	112	154	104	478	438	430	316	209	287	106	393	182	219	161	516
Fatty Acids, Lipids, and Isoprenoids	Isoprenoids	Myxoxanthophyll_biosynthesis_in_Cyanobacteria	C-1'-hydroxylase CruF	5	0	0	0	1	0	2	0	0	0	0	0	0	0	0	0	0	0	0	0	0	0	0	0	0	0	0	0	0	1	0	0	0	0	10	0	0	0	0	0	0
Stress Response	Oxidative stress	Redox-dependent_regulation_of_nucleus_processes	C-terminal binding protein 2	0	0	0	1	1	0	0	0	1	0	0	0	0	0	1	1	0	0	0	0	0	0	0	0	0	0	0	1	1	0	0	0	0	0	0	0	0	0	0	1	2
Miscellaneous	Plant-Prokaryote DOE project	COG0523	C4-type zinc finger protein, DksA/TraR family	18	66	86	101	74	36	80	21	7	3	5	47	23	16	40	99	82	90	2	63	11	4	14	7	20	1	16	15	6	62	82	30	135	62	26	9	41	27	17	13	87
Fatty Acids, Lipids, and Isoprenoids	Isoprenoids	Carotenoids	C50 carotenoid epsilon cyclase	0	0	1	1	2	2	2	0	3	4	8	9	3	2	9	3	1	0	4	1	4	0	0	1	3	2	0	6	2	0	2	1	1	0	0	6	3	3	17	2	2
Regulation and Cell signaling	NULL	cAMP_signaling_in_bacteria	CAMP phosphodiesterases class-II:Metallo-beta-lactamase superfamily	0	0	0	0	0	0	0	0	0	0	0	0	0	0	0	0	1	0	0	0	0	0	0	0	0	0	0	0	0	0	0	0	0	0	0	0	0	0	0	0	0
RNA Metabolism	Transcription	RNA_polymerase_II_initiation_factors	CDK-activating kinase assembly factor MAT1	1	1	2	1	4	3	0	1	2	0	1	0	1	3	0	2	5	2	0	2	1	1	0	0	1	0	0	0	3	4	2	2	2	1	3	0	1	0	2	3	0
Miscellaneous	Plant-Prokaryote DOE project	COG0451	CDP-6-deoxy-delta-3,4-glucoseen reductase-like	0	8	16	14	6	3	7	1	0	3	2	7	2	1	3	3	10	11	0	2	3	0	2	0	0	0	1	2	3	10	4	3	14	2	0	1	5	5	1	1	11
Fatty Acids, Lipids, and Isoprenoids	Phospholipids	Glycerolipid_and_Glycerophospholipid_Metabolism_in_Bacteria	CDP-diacylglycerol pyrophosphatase (EC 3.6.1.26)	0	0	1	0	1	0	3	0	0	0	0	0	0	0	0	1	0	0	0	0	0	0	0	0	0	0	0	0	0	0	0	2	3	0	0	0	0	0	0	0	0
Clustering-based subsystems	Two related proteases	CBSS-257314.1.peg.676	CDP-diacylglycerol--glycerol-3-phosphate 3-phosphatidyltransferase (EC 2.7.8.5)	44	70	65	81	29	32	72	29	18	21	43	81	32	59	32	55	26	21	13	35	37	9	33	10	41	15	43	48	27	58	65	76	42	19	25	30	77	36	41	30	64
Fatty Acids, Lipids, and Isoprenoids	Phospholipids	Glycerolipid_and_Glycerophospholipid_Metabolism_in_Bacteria	CDP-diacylglycerol--serine O-phosphatidyltransferase (EC 2.7.8.8)	56	173	165	123	139	110	91	125	98	84	94	168	173	93	105	96	115	103	124	124	136	113	108	155	147	128	85	135	77	158	216	152	105	93	101	89	164	126	143	144	161
Cell Wall and Capsule	Gram-Positive cell wall components	Teichoic_and_lipoteichoic_acids_biosynthesis	CDP-glycerol: N-acetyl-beta-D-mannosaminyl-1,4-N-acetyl-D-glucosaminyldiphosphoundecaprenyl glycerophosphotransferase	0	2	0	0	0	0	1	0	0	0	0	0	0	1	0	0	0	0	0	0	0	0	0	0	1	0	0	0	0	1	0	0	0	0	0	0	0	0	0	0	0
Cell Wall and Capsule	Gram-Positive cell wall components	Teichoic_and_lipoteichoic_acids_biosynthesis	CDP-glycerol:poly(glycerophosphate) glycerophosphotransferase (EC 2.7.8.12)	11	9	9	12	4	10	8	3	1	0	2	0	0	0	0	11	0	6	0	4	2	2	0	0	0	0	1	0	0	8	7	14	4	2	6	0	0	0	0	0	7
Cell Wall and Capsule	Gram-Positive cell wall components	Teichoic_and_lipoteichoic_acids_biosynthesis	CDP-ribitol:poly(ribitol phosphate) ribitol phosphotransferase	1	0	0	1	0	0	0	0	0	0	0	0	0	0	0	0	0	0	0	0	0	0	0	0	0	0	0	0	0	0	0	0	0	0	0	0	0	0	0	1	0
Membrane Transport	Protein secretion system, Type VII (Chaperone/Usher pathway, CU)	Colonization_factor_antigen_I_fimbriae	CFA/I fimbrial subunit C usher protein	0	0	0	1	0	0	0	0	0	0	0	0	1	0	0	0	0	0	0	0	1	0	0	0	0	0	0	0	0	0	0	0	0	0	0	0	0	0	0	0	0
Cell Wall and Capsule	Capsular and extracellular polysacchrides	Sialic_Acid_Metabolism	CMP-N-acetylneuraminate-beta-galactosamide-alpha-2,3-sialyltransferase (EC 2.4.99.-)	0	0	0	0	0	0	0	0	0	0	0	0	0	0	0	0	0	0	0	1	0	0	0	0	0	0	0	0	0	0	0	0	0	0	0	0	0	0	0	0	0
Respiration	NULL	Carbon_monoxide_induced_hydrogenase	CO dehydrogenase accessory protein CooC (nickel insertion)	0	0	0	1	0	0	0	0	0	0	0	0	0	0	0	0	0	0	0	0	0	0	0	0	0	0	0	0	0	0	0	0	0	0	0	0	0	0	0	0	0
Respiration	Electron donating reactions	CO_Dehydrogenase	CO dehydrogenases maturation factor, CoxF family	36	25	23	43	14	16	42	2	0	2	2	2	4	9	1	29	6	12	0	17	2	0	2	0	1	1	2	1	8	50	40	38	10	5	14	5	3	4	2	3	24
RNA Metabolism	RNA processing and modification	tRNA_modification_yeast_cytoplasmic	COG0009 Sua5 subfamily, required for N6-threonylcarbamoyl adenosine t(6)A37 modification in tRNA	19	27	16	10	6	15	12	11	10	10	11	17	8	11	9	16	5	10	18	13	8	6	13	9	24	9	7	11	14	18	17	23	12	16	10	12	16	6	8	5	15
Miscellaneous	Plant-Prokaryote DOE project	YrdC-YciO-Sua5_protein_family	COG0009 YrdC subfamily, required for N6-threonylcarbamoyl adenosine t(6)A37 modification in tRNA	19	24	37	23	13	11	26	15	20	8	22	31	18	12	20	29	11	14	7	11	21	6	11	7	16	8	20	20	9	28	14	24	22	7	8	14	25	19	9	8	28
Miscellaneous	Plant-Prokaryote DOE project	COG0398	COG0398: uncharacterized membrane protein	3	1	1	1	1	0	0	0	1	0	0	3	1	0	0	1	1	0	1	1	0	0	1	0	0	0	0	0	1	1	0	0	0	1	1	0	1	0	0	0	0
Miscellaneous	Plant-Prokaryote DOE project	COG0523	COG0523: Putative GTPases (G3E family)	4	1	10	16	9	10	5	1	0	0	2	8	1	2	2	10	7	7	1	5	0	1	2	0	0	0	4	0	2	7	6	7	7	1	13	1	2	2	0	2	8
Protein Metabolism	Protein biosynthesis	Universal_GTPases	COG0536: GTP-binding protein Obg	126	153	140	155	92	72	154	35	40	23	50	125	58	83	40	145	76	97	27	50	71	17	62	22	53	11	56	80	41	198	78	190	122	54	72	43	200	106	91	58	163
Miscellaneous	Plant-Prokaryote DOE project	YrdC-YciO-Sua5_protein_family	COG0613, Predicted metal-dependent phosphoesterases (PHP family)	26	28	48	55	24	12	27	16	18	9	17	36	29	26	25	26	16	39	17	22	22	9	11	12	22	7	20	25	25	35	29	39	29	9	14	7	57	27	25	11	20
RNA Metabolism	RNA processing and modification	tRNA_modification_Archaea	COG1180: Radical SAM, Pyruvate-formate lyase-activating enzyme like	1	0	1	0	0	0	2	0	0	1	0	0	0	0	0	0	0	0	0	0	0	0	0	0	0	0	0	0	0	0	2	1	0	0	2	0	0	0	0	0	5
Cofactors, Vitamins, Prosthetic Groups, Pigments	Folate and pterines	YgfZ-Iron	COG1272: Predicted membrane protein hemolysin III homolog	30	39	36	43	24	24	40	14	11	6	16	36	28	27	29	29	20	15	2	17	26	8	11	10	18	9	21	18	11	67	53	67	22	11	24	6	25	16	25	17	48
Carbohydrates	Glycoside hydrolases	Predicted_carbohydrate_hydrolases	COG1306 predicted glycoside hydrolase	0	0	0	0	0	0	0	0	0	0	1	2	1	0	0	0	0	0	3	0	2	0	0	0	7	1	1	0	0	0	0	1	1	0	0	0	2	1	0	1	0
RNA Metabolism	RNA processing and modification	tRNA_modification_Archaea	COG1355, Predicted dioxygenase	0	1	1	0	0	0	1	2	0	0	3	3	1	1	3	1	0	1	1	2	0	0	1	1	1	1	0	1	2	2	0	0	0	1	0	2	0	0	0	0	1
Clustering-based subsystems	Fatty acid metabolic cluster	COG1399	COG1399 protein in cluster with ribosomal protein L32p, Bacteroidetes/Chlorobi subfamily	2	4	0	1	1	0	0	4	0	1	1	4	0	3	2	1	2	0	0	0	0	0	0	0	0	0	4	0	3	4	4	0	1	0	0	0	2	0	0	0	1
Clustering-based subsystems	Fatty acid metabolic cluster	COG1399	COG1399 protein in cluster with ribosomal protein L32p, Firmicutes subfamily	0	0	0	0	0	0	0	0	0	0	0	0	1	0	0	0	0	0	0	0	0	0	0	0	0	0	0	0	0	0	0	0	0	0	0	0	2	1	0	0	0
Clustering-based subsystems	Fatty acid metabolic cluster	COG1399	COG1399 protein, clustered with ribosomal protein L32p	109	88	104	202	88	82	171	37	26	22	43	93	46	71	54	158	79	106	11	67	36	24	38	10	27	17	43	60	22	157	79	135	149	77	87	22	101	84	45	26	136
Clustering-based subsystems	Three hypotheticals linked to lipoprotein biosynthesis	CBSS-188.1.peg.9880	COG1496: Uncharacterized conserved protein	24	7	22	27	10	10	23	3	6	0	1	6	7	6	8	4	10	6	1	5	1	1	0	0	2	1	3	5	2	28	12	19	17	6	22	1	8	1	5	1	9
Cofactors, Vitamins, Prosthetic Groups, Pigments	Folate and pterines	Methanopterin_biosynthesis2	COG1548 family protein	0	3	1	0	0	2	1	1	1	1	1	0	0	0	0	2	1	0	0	0	0	0	0	0	0	0	0	0	1	1	0	0	0	0	1	0	0	0	0	0	0
Clustering-based subsystems	Three hypotheticals linked to lipoprotein biosynthesis	CBSS-188.1.peg.9880	COG1565: Uncharacterized conserved protein	4	15	13	16	6	17	7	11	5	11	8	14	13	7	9	13	20	8	15	11	10	7	10	12	7	10	5	12	3	23	12	20	4	9	10	4	10	16	7	11	13
Carbohydrates	Glycoside hydrolases	Predicted_carbohydrate_hydrolases	COG1649 predicted glycoside hydrolase	5	5	2	11	5	5	3	0	1	0	0	3	2	3	2	0	3	1	0	6	3	0	1	0	5	0	0	2	0	6	9	9	4	3	2	1	5	1	1	0	5
Miscellaneous	Plant-Prokaryote DOE project	COG3380_COG2907	COG1683: Uncharacterized conserved protein	0	2	16	20	8	8	12	2	0	1	0	0	1	0	0	9	8	18	0	9	2	0	0	1	0	0	1	1	0	10	9	1	4	9	4	2	6	3	0	0	14
RNA Metabolism	RNA processing and modification	tRNA_modification_Archaea	COG1720: Uncharacterized conserved protein	2	3	1	4	2	5	6	2	0	0	0	1	1	0	0	1	4	3	0	3	0	0	0	0	0	0	0	2	0	1	3	4	3	1	2	1	1	0	3	0	2
Cofactors, Vitamins, Prosthetic Groups, Pigments	Folate and pterines	Methanopterin_biosynthesis2	COG1821 family protein	0	1	0	0	1	0	0	0	0	0	0	0	0	0	0	0	0	1	0	0	0	0	0	0	0	0	0	0	0	0	0	0	0	0	0	0	0	0	0	0	0
Miscellaneous	Plant-Prokaryote DOE project	COG1836	COG1836	0	0	0	0	0	1	0	0	0	0	0	0	1	0	0	0	0	0	0	0	0	0	0	0	0	0	0	0	0	1	0	0	0	0	9	0	0	0	0	0	0
Cell Wall and Capsule	Gram-Positive cell wall components	Teichoic_and_lipoteichoic_acids_biosynthesis	COG1887: Putative glycosyl/glycerophosphate transferases involved in teichoic acid biosynthesis TagF/TagB/EpsJ/RodC	1	1	1	1	0	0	0	0	0	0	0	0	0	0	0	0	0	0	0	0	1	0	0	0	0	0	0	0	0	1	1	0	1	0	0	0	0	0	0	0	0
Miscellaneous	Plant-Prokaryote DOE project	Conserved_gene_cluster_possibly_involved_in_RNA_metabolism	COG1939: Ribonuclease III family protein	0	0	0	0	0	0	0	0	0	0	0	1	0	0	1	0	0	0	0	0	0	0	0	0	0	1	0	2	0	0	1	0	0	0	1	0	1	0	0	0	0
Clustering-based subsystems	Catabolism of an unknown compound	CBSS-262316.1.peg.2929	COG2071: predicted glutamine amidotransferases in hypothetical Actinobacterial gene cluster	8	4	2	4	2	0	3	2	1	0	2	4	0	1	1	3	4	0	1	1	1	1	0	0	0	0	2	1	0	2	9	3	0	0	2	0	0	1	1	0	5
RNA Metabolism	RNA processing and modification	tRNA_modification_Archaea	COG2078: Uncharacterized ACR	0	0	0	0	0	0	0	2	1	0	0	1	1	0	0	1	0	0	0	0	0	2	1	0	2	0	1	0	2	0	1	1	1	0	2	1	4	0	0	1	0
RNA Metabolism	RNA processing and modification	rRNA_modification_Archaea	COG2106 Methylase	2	5	4	1	0	0	0	3	1	2	3	1	0	1	1	0	1	1	0	2	1	0	0	0	1	3	0	2	0	1	2	3	0	2	0	1	2	0	4	2	4
Miscellaneous	Plant-Prokaryote DOE project	At1g69340_At2g40600	COG2110, Macro domain, possibly ADP-ribose binding module	13	21	14	14	20	15	13	20	14	7	10	42	20	25	31	9	14	7	10	8	20	18	11	4	30	4	18	12	27	15	23	20	11	6	14	12	59	22	19	11	25
Carbohydrates	Glycoside hydrolases	Predicted_carbohydrate_hydrolases	COG2152 predicted glycoside hydrolase	34	46	27	22	21	29	17	25	9	4	15	70	25	47	34	42	43	16	1	20	5	14	21	4	26	2	45	33	31	40	50	51	11	4	16	8	24	30	35	28	49
Miscellaneous	Plant-Prokaryote DOE project	COG2363	COG2363	4	16	9	9	10	13	7	5	12	6	11	7	8	11	4	11	2	2	10	7	5	6	4	8	3	6	7	9	3	12	13	10	6	5	7	12	10	4	6	7	8
RNA Metabolism	Transcription	Transcription_factors_bacterial	COG2740: Predicted nucleic-acid-binding protein implicated in transcription termination	14	14	10	16	12	7	23	6	4	1	7	18	11	15	12	7	3	10	2	3	5	5	7	0	14	5	25	16	11	19	8	21	3	3	11	7	41	20	9	9	16
Miscellaneous	Plant-Prokaryote DOE project	At5g04520_AT1G06240	COG2833: uncharacterized protein	4	3	7	1	1	1	3	0	0	0	3	6	0	2	2	2	2	1	0	1	0	0	1	0	1	0	4	2	3	2	5	3	1	0	2	0	17	3	0	4	5
Miscellaneous	Plant-Prokaryote DOE project	COG3380_COG2907	COG2907: Amine oxidase, flavin-containing	29	29	38	21	22	22	23	14	16	11	16	5	9	13	13	20	14	2	11	12	17	8	5	12	13	12	4	14	16	28	23	27	9	12	28	8	12	8	12	7	35
Cell Wall and Capsule	NULL	YjeE	COG3178: Predicted phosphotransferase related to Ser/Thr protein kinases	4	1	4	25	2	4	1	2	2	0	1	9	6	3	0	6	1	17	0	6	0	0	6	0	0	0	4	2	2	4	4	7	8	1	3	2	14	12	1	1	8
Miscellaneous	Plant-Prokaryote DOE project	COG3380_COG2907	COG3380: Amine oxidase, flavin-containing	2	9	40	26	11	6	7	2	2	0	4	15	5	2	11	16	22	27	0	9	1	1	2	1	3	0	1	7	0	13	10	11	23	12	5	0	21	11	4	1	27
Miscellaneous	Plant-Prokaryote DOE project	Experimental-Ubiquinone_BiosynthesisVDC	COG3536: Uncharacterized protein conserved in bacteria	4	5	26	15	11	9	7	1	2	0	2	9	0	0	4	11	12	12	1	4	0	1	0	0	0	0	1	1	5	11	7	9	11	4	14	1	12	0	6	2	15
Miscellaneous	Plant-Prokaryote DOE project	COG3533	COG3866 Pectate lyase	4	15	35	7	17	11	3	3	3	0	4	6	6	5	7	6	9	4	5	10	2	6	4	3	4	0	17	17	5	8	4	14	5	6	3	5	6	7	9	3	6
Miscellaneous	Plant-Prokaryote DOE project	COG3533	COG5434 Endopygalactorunase	0	0	1	0	0	1	0	0	0	0	0	0	0	0	0	1	0	0	0	0	0	0	2	0	0	0	0	0	0	0	0	0	0	0	0	0	0	0	0	0	0
Clustering-based subsystems	Tricarboxylate transporter	CBSS-49338.1.peg.459	COG5591: Uncharacterized conserved protein	1	0	0	0	0	0	4	0	0	0	0	0	0	0	0	2	0	0	0	0	0	0	0	0	0	0	0	0	0	0	0	0	0	0	0	0	0	0	0	0	0
Miscellaneous	Plant-Prokaryote DOE project	Experimental-Ubiquinone_BiosynthesisVDC	COGs COG3146	0	6	16	19	4	5	9	2	0	1	1	3	10	3	2	10	9	12	1	2	1	0	6	3	3	0	2	3	2	6	5	13	14	3	9	0	9	4	2	0	7
DNA Metabolism	CRISPs	CRISP_Cmr_Cluster	CRISPR-associated RAMP Cmr1	0	0	0	0	0	0	0	0	0	0	0	0	0	0	0	0	1	0	0	0	0	0	0	0	0	0	0	0	0	0	0	0	0	0	0	0	0	0	0	0	0
DNA Metabolism	CRISPs	CRISPRs	CRISPR-associated RecB family exonuclease Cas4b	0	0	0	0	0	0	0	0	0	0	0	0	0	0	0	0	0	0	0	2	0	0	0	0	0	0	0	0	0	0	0	0	0	0	2	0	0	0	0	0	0
DNA Metabolism	CRISPs	CRISPRs	CRISPR-associated helicase Cas3	2	0	1	2	1	0	1	0	1	0	0	0	0	1	0	1	0	0	1	0	0	0	0	0	0	0	0	0	0	1	0	1	1	0	3	0	1	1	0	1	0
Clustering-based subsystems	CRISPRs and associated hypotheticals	CBSS-216592.1.peg.3534	CRISPR-associated helicase Cas3, protein	2	0	2	2	0	0	0	0	0	0	0	0	0	0	0	0	0	0	0	2	0	0	0	0	0	0	0	0	0	0	0	0	0	0	0	0	0	0	0	0	0
Clustering-based subsystems	CRISPRs and associated hypotheticals	CBSS-216592.1.peg.3534	CRISPR-associated protein Cas1	0	0	1	0	0	0	0	0	0	0	0	0	0	1	1	0	0	0	0	0	0	0	0	0	0	1	1	0	1	1	1	0	0	0	0	0	0	0	0	0	1
DNA Metabolism	CRISPs	CRISPRs	CRISPR-associated protein Cas2	0	0	0	0	0	0	0	0	0	0	0	1	1	0	0	0	0	1	0	0	0	0	0	0	0	0	1	0	0	1	0	0	0	0	0	0	0	0	0	0	0
DNA Metabolism	CRISPs	CRISPRs	CRISPR-associated protein, CT1134 family	0	0	0	0	0	2	0	0	0	0	0	0	0	0	0	0	0	0	0	0	0	0	0	0	0	0	0	0	0	0	0	0	0	0	0	0	0	0	0	0	0
Clustering-based subsystems	CRISPRs and associated hypotheticals	CBSS-216592.1.peg.3534	CRISPR-associated protein, CT1974	0	0	0	0	0	0	0	0	0	0	0	0	0	0	0	0	0	0	0	0	0	0	0	0	0	0	0	1	0	0	0	0	0	0	0	0	0	0	0	0	0
Clustering-based subsystems	CRISPRs and associated hypotheticals	CBSS-216592.1.peg.3534	CRISPR-associated protein, CT1975 family	0	1	0	2	0	1	0	0	2	0	0	0	0	2	0	0	0	0	0	0	0	0	0	0	0	0	0	0	0	0	1	0	0	0	1	0	2	0	0	0	1
Clustering-based subsystems	CRISPRs and associated hypotheticals	CBSS-216592.1.peg.3534	CRISPR-associated protein, Cas2	0	0	0	0	0	0	0	0	0	0	0	0	0	0	0	0	0	0	0	0	0	0	0	0	0	0	0	0	0	0	0	0	0	0	0	0	0	0	0	0	2
DNA Metabolism	CRISPs	CRISPRs	CRISPR-associated protein, TM1801 family	2	0	0	0	0	0	1	0	0	0	0	0	0	0	0	0	0	0	0	0	0	0	0	0	0	0	0	0	0	0	2	1	0	0	1	0	0	0	0	0	0
Clustering-based subsystems	NULL	CTP_synthase_(EC_6.3.4.2)_cluster	CTP synthase (EC 6.3.4.2)	309	286	325	416	227	265	340	140	139	98	178	338	198	227	187	361	220	247	73	215	145	91	176	64	212	77	166	196	123	434	282	391	293	169	226	119	374	266	245	168	414
Cofactors, Vitamins, Prosthetic Groups, Pigments	NULL	Molybdopterin_cytosine_dinucleotide	CTP:molybdopterin cytidylyltransferase	3	4	3	3	6	3	5	2	0	0	0	0	0	0	0	3	2	2	0	0	1	0	0	0	1	0	0	0	0	3	5	8	2	0	8	0	0	0	0	0	6
Virulence, Disease and Defense	Resistance to antibiotics and toxic compounds	Cadmium_resistance	Cadmium efflux system accessory protein	0	0	0	0	1	0	0	0	0	0	3	1	0	0	0	0	0	0	0	0	0	0	0	0	0	0	0	0	0	1	3	2	0	0	1	0	2	0	1	0	0
Virulence, Disease and Defense	Resistance to antibiotics and toxic compounds	Cadmium_resistance	Cadmium resistance protein	1	0	1	0	0	0	0	0	0	0	1	0	1	1	1	0	0	0	0	0	0	0	0	0	3	0	0	1	0	0	0	0	0	0	0	0	0	0	0	0	0
Virulence, Disease and Defense	Resistance to antibiotics and toxic compounds	Cadmium_resistance	Cadmium-transporting ATPase (EC 3.6.3.3)	2	2	1	1	1	0	2	0	2	1	2	1	1	0	6	4	1	2	0	3	2	0	2	0	2	0	3	3	2	3	2	1	2	1	3	0	12	1	1	0	0
Secondary Metabolism	Biosynthesis of phenylpropanoids	Phenylpropanoids_general_biosynthesis	Caffeic-o-methyltransferase (EC 2.1.1.68)	0	0	0	0	0	0	0	0	0	0	0	0	0	0	4	0	0	0	0	0	0	0	0	0	0	0	1	0	0	0	0	0	0	0	0	0	0	0	0	0	0
Membrane Transport	NULL	Transport_of_Zinc	Candidate Zn-dependent transcriptional regulator, MntR/DtxR family	0	0	0	0	0	0	1	0	0	0	0	0	0	0	0	0	0	0	0	0	0	0	0	0	0	0	0	0	0	0	0	0	0	0	0	0	0	0	0	0	0
Membrane Transport	NULL	ECF_class_transporters	Candidate substrate-specific domain of ECF transporters in Mycobacteria	0	0	0	0	0	0	0	0	0	0	0	0	0	0	0	0	0	0	2	0	0	0	0	0	0	0	0	0	0	0	1	1	0	0	0	0	0	0	0	0	0
Membrane Transport	NULL	Transport_of_Zinc	Candidate zinc-binding lipoprotein ZinT	0	0	1	0	2	2	5	0	0	0	1	0	3	0	1	1	0	0	0	0	0	0	1	0	0	0	0	0	0	0	0	0	0	2	0	0	2	0	0	0	5
Cell Wall and Capsule	Capsular and extracellular polysacchrides	Vibrio_Polysaccharide_(VPS)_Biosynthesis	CapK protein, putative	0	0	0	0	0	0	0	0	0	0	0	0	0	0	0	0	0	0	0	0	0	0	0	0	0	0	0	0	1	0	0	0	0	0	0	0	0	0	1	0	1
Cell Wall and Capsule	Capsular and extracellular polysacchrides	Capsular_Polysaccharide_(CPS)_of_Campylobacter	Capsular polysaccharide ABC transporter, ATP-binding protein KpsT	2	0	4	0	1	0	2	1	0	0	0	6	0	3	0	3	1	2	0	0	0	1	3	0	3	0	1	1	1	1	2	7	1	1	1	0	3	3	1	3	1
Cell Wall and Capsule	Capsular and extracellular polysacchrides	Capsular_Polysaccharide_(CPS)_of_Campylobacter	Capsular polysaccharide ABC transporter, permease protein KpsM	0	0	0	0	0	0	0	0	0	0	0	0	0	1	0	0	0	0	0	0	0	0	2	0	1	0	0	0	0	0	1	1	0	0	0	0	0	1	0	0	0
Cell Wall and Capsule	Capsular and extracellular polysacchrides	Capsular_heptose_biosynthesis	Capsular polysaccharide biosynthesis fatty acid synthase WcbR	0	0	0	0	0	0	0	1	0	0	1	0	0	0	0	0	0	0	0	1	0	0	0	0	0	0	0	0	0	0	0	0	0	0	0	0	0	0	0	0	0
Cell Wall and Capsule	Capsular and extracellular polysacchrides	Capsular_Polysaccharides_Biosynthesis_and_Assembly	Capsular polysaccharide biosynthesis protein CapD	1	0	0	3	3	1	1	0	2	0	2	2	0	0	1	3	0	0	2	5	0	2	0	0	5	0	3	2	1	0	9	0	1	0	1	0	3	3	3	2	0
Cell Wall and Capsule	Capsular and extracellular polysacchrides	Extracellular_Polysaccharide_Biosynthesis_of_Streptococci	Capsular polysaccharide biosynthesis protein Cps4E	0	0	0	0	0	0	0	0	0	0	0	0	0	0	0	0	0	0	0	1	0	0	0	0	0	0	0	0	0	0	0	0	0	0	0	0	0	0	0	0	0
Cell Wall and Capsule	Capsular and extracellular polysacchrides	Rhamnose_containing_glycans	Capsular polysaccharide biosynthesis/export periplasmic protein WcbA	0	0	1	0	0	0	0	0	0	0	0	1	0	0	0	0	0	0	0	0	0	0	0	0	0	0	0	0	0	0	1	0	0	0	0	0	0	0	0	0	0
Cell Wall and Capsule	Capsular and extracellular polysacchrides	Capsular_Polysaccharides_Biosynthesis_and_Assembly	Capsular polysaccharide biosynthesis/export periplasmic protein WcbC	1	0	6	3	0	5	3	1	1	1	1	10	1	0	1	2	1	0	1	0	0	1	3	0	2	0	0	1	3	1	2	4	2	0	5	1	6	0	1	0	0
Cell Wall and Capsule	Capsular and extracellular polysacchrides	Capsular_Polysaccharide_(CPS)_of_Campylobacter	Capsular polysaccharide export system inner membrane protein KpsE	1	1	2	2	0	0	2	0	1	0	0	3	0	0	0	2	1	0	0	0	0	0	0	0	3	0	0	0	0	1	0	1	0	0	0	0	0	1	1	0	0
Cell Wall and Capsule	Capsular and extracellular polysacchrides	Capsular_Polysaccharide_(CPS)_of_Campylobacter	Capsular polysaccharide export system periplasmic protein KpsD	0	0	1	1	0	0	0	0	0	0	0	0	0	0	1	1	0	0	0	0	0	0	0	0	0	0	0	0	0	0	0	0	0	0	0	0	0	0	0	0	0
Cell Wall and Capsule	Capsular and extracellular polysacchrides	Capsular_Polysaccharides_Biosynthesis_and_Assembly	Capsular polysaccharide export system protein KpsC	0	0	0	0	0	0	0	0	0	0	0	1	0	0	0	2	0	0	0	0	0	0	0	0	0	0	0	0	0	1	1	0	0	1	0	0	0	0	0	0	1
Cell Wall and Capsule	Capsular and extracellular polysacchrides	Capsular_Polysaccharides_Biosynthesis_and_Assembly	Capsular polysaccharide export system protein KpsS	1	0	1	3	4	0	0	0	1	0	1	4	0	6	0	4	0	0	0	0	0	1	0	0	1	0	1	0	0	1	4	0	1	1	0	0	0	1	1	0	6
Cell Wall and Capsule	Capsular and extracellular polysacchrides	Capsular_Polysaccharides_Biosynthesis_and_Assembly	Capsular polysaccharide glycosyltransferase biosynthesis protein WcbB	0	0	0	0	0	0	0	0	0	0	0	0	0	0	0	1	0	0	0	0	0	0	0	0	0	0	0	0	0	0	0	0	0	0	0	0	0	0	0	0	0
Cell Wall and Capsule	Capsular and extracellular polysacchrides	Serotype_determining_Capsular_polysaccharide_biosynthesis_in_Staphylococcus	Capsular polysaccharide synthesis enzyme Cap5B	0	0	0	1	0	0	1	0	0	0	0	0	0	0	1	0	0	0	0	0	0	0	0	0	0	0	0	0	0	0	0	0	0	0	0	0	0	0	0	0	0
Cell Wall and Capsule	Capsular and extracellular polysacchrides	Serotype_determining_Capsular_polysaccharide_biosynthesis_in_Staphylococcus	Capsular polysaccharide synthesis enzyme Cap5E	0	0	0	0	0	0	0	0	0	0	0	1	0	0	0	0	0	0	0	0	0	0	0	0	0	0	0	0	0	0	1	0	0	0	0	0	1	0	0	0	0
Cell Wall and Capsule	Capsular and extracellular polysacchrides	Serotype_determining_Capsular_polysaccharide_biosynthesis_in_Staphylococcus	Capsular polysaccharide synthesis enzyme Cap5F	0	0	0	0	0	0	0	1	2	1	0	2	0	0	0	0	0	1	1	0	1	2	0	0	1	0	1	0	2	0	1	0	1	0	0	1	2	0	1	0	0
Cell Wall and Capsule	Capsular and extracellular polysacchrides	Serotype_determining_Capsular_polysaccharide_biosynthesis_in_Staphylococcus	Capsular polysaccharide synthesis enzyme Cap5G	0	0	0	0	0	0	0	0	1	0	0	1	0	0	0	0	0	0	0	0	0	0	0	0	0	1	0	0	0	0	0	0	0	0	0	0	0	0	0	1	0
Cell Wall and Capsule	Capsular and extracellular polysacchrides	Serotype_determining_Capsular_polysaccharide_biosynthesis_in_Staphylococcus	Capsular polysaccharide synthesis enzyme Cap5L	0	0	0	0	0	0	0	0	0	0	0	0	0	0	0	0	1	0	0	0	0	0	0	0	0	0	0	0	0	0	0	0	0	0	0	0	0	0	0	0	0
Cell Wall and Capsule	Capsular and extracellular polysacchrides	Serotype_determining_Capsular_polysaccharide_biosynthesis_in_Staphylococcus	Capsular polysaccharide synthesis enzyme Cap8D	1	0	0	1	0	0	0	0	0	0	0	0	0	0	0	0	0	0	0	0	0	0	0	0	0	0	1	0	0	1	0	0	0	0	0	0	0	0	0	0	0
Cell Wall and Capsule	Capsular and extracellular polysacchrides	Serotype_determining_Capsular_polysaccharide_biosynthesis_in_Staphylococcus	Capsular polysaccharide synthesis enzyme Cap8E	1	0	0	1	0	0	0	1	2	0	0	0	0	3	1	0	0	0	1	0	0	0	0	0	0	0	2	0	0	0	0	0	0	0	0	0	0	1	1	0	0
Cell Wall and Capsule	Capsular and extracellular polysacchrides	Serotype_determining_Capsular_polysaccharide_biosynthesis_in_Staphylococcus	Capsular polysaccharide synthesis enzyme Cap8F	0	0	0	0	0	0	0	0	0	0	0	1	0	0	0	0	0	0	0	0	0	0	0	0	0	0	0	0	1	0	0	0	0	0	0	0	0	0	0	0	0
Cell Wall and Capsule	Capsular and extracellular polysacchrides	Serotype_determining_Capsular_polysaccharide_biosynthesis_in_Staphylococcus	Capsular polysaccharide synthesis enzyme Cap8G	0	0	0	0	0	0	0	0	0	0	0	0	1	0	0	0	1	0	0	0	0	0	0	0	0	0	0	0	0	0	0	0	0	0	0	0	1	0	0	0	0
Cell Wall and Capsule	Capsular and extracellular polysacchrides	Serotype_determining_Capsular_polysaccharide_biosynthesis_in_Staphylococcus	Capsular polysaccharide synthesis enzyme Cap8O	0	0	0	0	0	0	0	0	0	0	0	0	0	0	0	0	0	0	0	0	0	0	0	0	0	1	0	0	0	0	0	0	0	0	0	0	0	0	0	0	0
Cell Wall and Capsule	Capsular and extracellular polysacchrides	Vibrio_Polysaccharide_(VPS)_Biosynthesis	Capsular polysaccharide synthesis enzyme CpsA, sugar transferase	6	1	5	7	0	1	3	1	2	0	1	9	5	5	5	9	3	0	0	5	1	0	2	0	4	1	1	5	1	5	4	6	3	1	0	1	12	2	4	4	5
Cell Wall and Capsule	Capsular and extracellular polysacchrides	Exopolysaccharide_Biosynthesis	Capsular polysaccharide synthesis enzyme CpsB	0	0	0	1	0	0	0	0	0	0	0	0	0	0	0	0	0	1	0	0	0	0	0	0	0	0	0	0	0	0	0	0	0	0	0	0	0	0	0	0	0
Cell Wall and Capsule	Capsular and extracellular polysacchrides	Vibrio_Polysaccharide_(VPS)_Biosynthesis	Capsular polysaccharide synthesis enzyme CpsC, polysaccharide export	0	0	0	0	0	0	0	0	0	0	0	0	0	1	1	1	1	0	0	0	0	0	0	0	0	0	0	0	0	0	0	0	0	0	2	0	1	1	0	0	0
Cell Wall and Capsule	Capsular and extracellular polysacchrides	Vibrio_Polysaccharide_(VPS)_Biosynthesis	Capsular polysaccharide synthesis enzyme CpsD, exopolysaccharide synthesis	1	2	0	3	0	0	2	2	0	0	0	0	2	0	0	0	0	0	0	0	0	0	0	0	0	0	0	0	0	0	1	1	0	0	0	0	1	1	1	0	1
Amino Acids and Derivatives	Arginine; urea cycle, polyamines	Arginine_and_Ornithine_Degradation	Carbamate kinase (EC 2.7.2.2)	1	1	1	11	0	1	2	0	0	0	0	1	2	2	0	5	0	0	0	2	0	0	0	0	0	0	2	0	0	1	1	0	0	1	5	0	1	0	0	0	1
Nucleosides and Nucleotides	Pyrimidines	De_Novo_Pyrimidine_Synthesis	Carbamoyl-phosphate synthase large chain (EC 6.3.5.5)	408	1144	687	735	436	535	612	355	390	304	441	614	361	477	349	652	476	452	293	461	310	262	267	208	427	271	247	406	223	598	501	603	447	354	416	247	534	394	495	317	525
Nucleosides and Nucleotides	Pyrimidines	De_Novo_Pyrimidine_Synthesis	Carbamoyl-phosphate synthase large chain A (EC 6.3.5.5)	0	0	0	0	0	0	0	0	0	0	0	0	0	0	0	0	0	0	0	0	0	0	0	0	0	0	1	0	0	0	0	0	0	0	0	0	0	0	0	0	1
Nucleosides and Nucleotides	Pyrimidines	De_Novo_Pyrimidine_Synthesis	Carbamoyl-phosphate synthase large chain B (EC 6.3.5.5)	0	0	0	0	1	1	0	0	0	0	0	0	0	0	0	0	0	0	0	0	0	0	0	0	0	0	0	0	1	0	0	0	0	0	0	0	0	0	0	0	0
Clustering-based subsystems	Probably Pyrimidine biosynthesis-related	CBSS-306254.1.peg.1508	Carbamoyl-phosphate synthase small chain (EC 6.3.5.5)	141	576	408	406	320	332	340	279	201	206	222	308	233	233	214	383	278	253	212	303	159	173	154	175	255	186	140	211	160	261	314	290	302	264	263	121	322	276	311	214	334
Cell Wall and Capsule	Gram-Negative cell wall components	Core_Oligosaccharide_Glycosylation_in_Pseudomonas	Carbamoyltransferase in large core OS assembly cluster	0	4	26	27	12	6	14	4	0	0	1	10	8	2	2	17	7	21	0	9	1	1	4	0	0	0	2	0	1	10	2	6	24	4	4	1	13	9	4	1	15
Carbohydrates	Glycoside hydrolases	Predicted_carbohydrate_hydrolases	Carbohydrate Esterase Family 4	0	1	0	7	0	1	0	13	2	2	0	2	27	9	4	17	28	0	8	1	0	7	3	0	0	0	0	0	3	0	0	0	0	0	0	1	6	15	9	4	14
Carbohydrates	CO2 fixation	Carboxysome	Carbon dioxide concentrating mechanism protein CcmK	1	0	0	0	0	0	0	0	0	0	0	0	0	0	0	0	0	0	0	0	0	0	0	0	0	0	0	0	0	0	0	0	0	0	0	0	0	0	0	0	0
Carbohydrates	CO2 fixation	Carboxysome	Carbon dioxide concentrating mechanism protein CcmM	0	0	0	0	0	0	0	0	0	0	0	0	0	0	0	0	0	0	0	0	0	0	0	0	0	0	0	0	0	1	0	0	0	0	3	0	0	0	0	0	0
Carbohydrates	CO2 fixation	CO2_uptake,_carboxysome	Carbon dioxide concentrating mechanism protein CcmO	0	0	0	2	0	0	0	0	0	0	0	0	0	0	0	0	0	0	0	0	0	0	0	0	0	0	0	0	0	0	0	0	0	0	4	0	0	0	0	0	1
Respiration	NULL	Carbon_monoxide_dehydrogenase_maturation_factors	Carbon monoxide dehydrogenase F protein	19	12	15	16	13	5	7	4	0	0	1	4	2	3	3	7	3	7	0	6	3	1	2	0	2	2	2	1	4	23	16	19	7	3	8	3	2	1	2	0	10
Respiration	Electron donating reactions	CO_Dehydrogenase	Carbon monoxide dehydrogenase form I, large chain( EC:1.2.99.2 )	17	7	10	15	5	3	12	1	1	0	1	0	0	0	0	15	3	3	0	15	0	0	0	0	0	0	0	0	0	27	31	19	6	2	3	0	0	0	0	0	24
Respiration	Electron donating reactions	CO_Dehydrogenase	Carbon monoxide dehydrogenase large chain (EC 1.2.99.2)	361	216	356	557	253	233	538	25	33	13	48	36	34	116	79	332	89	79	12	328	11	25	12	6	7	7	32	16	29	519	500	452	153	93	233	38	27	29	18	26	290
Clustering-based subsystems	NULL	CBSS-314269.3.peg.1840	Carbon monoxide dehydrogenase large chain (EC 1.2.99.2) parolog without usual motifs	7	7	10	24	9	6	25	0	1	1	1	2	2	4	4	6	0	4	0	9	0	0	0	0	1	0	1	1	3	10	25	20	1	1	10	1	0	0	2	0	11
Clustering-based subsystems	NULL	CBSS-314269.3.peg.1840	Carbon monoxide dehydrogenase medium chain (EC 1.2.99.2)	98	50	74	106	56	42	104	8	9	2	7	7	9	39	24	64	28	15	0	64	1	6	4	0	1	3	6	5	8	101	108	115	32	19	51	12	8	11	8	9	65
Respiration	Electron donating reactions	CO_Dehydrogenase	Carbon monoxide dehydrogenase small chain (EC 1.2.99.2)	109	39	64	101	50	66	145	5	4	3	6	5	4	30	24	75	14	18	2	72	3	7	2	1	1	1	0	2	5	108	104	114	33	16	45	10	4	13	1	2	80
Miscellaneous	Plant-Prokaryote DOE project	COG0523	Carbon starvation protein A	32	36	63	114	33	31	48	15	8	2	15	80	44	24	21	43	39	38	8	85	9	2	22	2	29	4	21	22	18	54	50	34	54	25	31	5	51	26	26	14	47
Miscellaneous	Plant-Prokaryote DOE project	COG0523	Carbon starvation protein A paralog	1	2	4	8	6	0	5	4	2	0	1	18	7	3	1	3	4	2	2	6	0	1	4	0	14	2	4	10	1	3	1	0	8	6	4	1	11	0	3	5	3
Stress Response	NULL	Carbon_Starvation	Carbon storage regulator	19	21	47	45	17	20	24	8	8	4	10	19	23	8	20	34	25	36	2	23	15	2	1	5	19	0	5	9	9	39	35	19	34	16	16	8	51	18	17	3	60
Respiration	Electron donating reactions	CO_Dehydrogenase	Carbon-monoxide dehydrogenase form II, large subunit (EC 1.2.99.2)	11	8	18	11	6	8	15	1	0	0	0	0	1	2	1	4	0	0	0	14	2	0	0	0	0	0	0	0	3	6	11	13	2	2	13	1	1	1	0	0	6
Virulence, Disease and Defense	NULL	Bacterial_cyanide_production_and_tolerance_mechanisms	Carbonic anhydrase (EC 4.2.1.1)	95	212	306	233	233	206	179	227	138	150	157	398	262	211	200	220	183	239	129	226	127	130	179	111	242	174	197	218	119	189	227	172	195	166	114	118	262	197	192	179	173
Regulation and Cell signaling	NULL	Zinc_regulated_enzymes	Carbonic anhydrase, gamma class (EC 4.2.1.1)	0	0	0	1	0	0	0	0	0	0	0	0	0	0	0	0	0	0	0	1	0	0	0	0	0	0	0	0	0	0	0	0	0	0	0	0	1	0	0	0	0
Miscellaneous	Plant-Prokaryote DOE project	At5g04520_AT1G06240	Carbonic anhydrases/acetyltransferases, isoleucine patch superfamily	6	7	24	14	8	6	15	3	2	2	5	17	12	3	8	12	13	15	1	7	6	0	11	1	2	0	6	4	3	2	10	4	4	3	4	5	16	7	9	4	4
Protein Metabolism	Protein processing and modification	Inteins	Carboxy-terminal intein-mediated trans-splice	0	0	0	0	0	0	0	0	0	0	0	0	0	0	0	0	0	0	0	0	0	0	0	0	0	0	0	0	0	0	1	1	0	0	0	0	0	0	0	0	0
Clustering-based subsystems	NULL	CBSS-224911.1.peg.435	Carboxyl-terminal protease (EC 3.4.21.102)	57	54	105	98	65	36	61	16	8	4	15	44	25	40	21	111	53	45	2	43	10	3	18	5	13	1	17	15	20	98	81	110	60	27	42	10	63	17	20	25	87
Amino Acids and Derivatives	Arginine; urea cycle, polyamines	Polyamine_Metabolism	Carboxynorspermidine dehydrogenase, putative (EC 1.1.1.-)	0	0	0	1	0	0	0	0	0	0	1	0	0	1	0	0	0	0	0	0	0	0	0	0	0	0	0	0	0	1	2	1	0	0	0	1	0	0	1	0	1
Protein Metabolism	Protein degradation	Metallocarboxypeptidases_(EC_3.4.17.-)	Carboxypeptidase T (EC 3.4.17.18)	2	9	0	15	0	1	2	0	0	0	0	0	0	0	0	4	0	0	0	2	0	0	0	0	0	0	0	0	0	10	11	0	2	0	1	0	0	0	0	0	1
Regulation and Cell signaling	Proteolytic pathway	Coagulation_cascade	Carboxypeptidase U, proteinase M14.009	0	0	0	0	0	0	0	0	0	2	0	0	0	0	0	1	0	0	0	0	0	0	0	0	0	0	0	0	0	0	0	0	0	0	0	0	1	0	0	0	0
Carbohydrates	CO2 fixation	CO2_uptake,_carboxysome	Carboxysome protein CcmL	0	0	0	0	0	7	0	0	0	0	0	0	0	0	0	0	0	0	0	0	0	0	0	0	0	0	0	0	0	0	0	0	0	0	5	0	0	0	0	0	0
Carbohydrates	CO2 fixation	CO2_uptake,_carboxysome	Carboxysome protein CcmM	7	0	0	3	3	0	6	0	0	0	0	0	0	0	0	3	0	0	0	0	0	0	0	0	0	0	0	0	0	1	0	0	0	0	22	0	0	0	0	0	8
Fatty Acids, Lipids, and Isoprenoids	Phospholipids	Glycerolipid_and_Glycerophospholipid_Metabolism_in_Bacteria	Cardiolipin synthetase (EC 2.7.8.-)	24	52	108	139	47	26	71	46	30	15	57	166	85	68	62	61	64	103	13	41	57	15	43	19	70	19	57	79	44	58	70	57	72	29	29	32	137	61	58	40	63
Fatty Acids, Lipids, and Isoprenoids	Fatty acids	Carnitine_Metabolism_in_Microorganisms	Carnitine operon protein CaiE	0	0	1	1	0	0	0	0	0	0	0	0	0	0	0	0	0	0	0	0	1	0	0	0	0	0	0	0	1	1	0	2	0	0	0	0	0	1	0	0	0
Fatty Acids, Lipids, and Isoprenoids	Fatty acids	Carnitine_Metabolism_in_Microorganisms	Carnitine racemase (EC 5.-.-.-)	0	2	0	0	0	1	0	0	0	0	0	0	0	0	0	0	1	0	0	0	0	0	0	0	0	0	0	0	0	0	0	0	0	0	0	0	0	0	0	0	0
Fatty Acids, Lipids, and Isoprenoids	Fatty acids	Carnitine_Metabolism_in_Microorganisms	Carnitinyl-CoA dehydratase (EC 4.2.1.-)	0	1	0	0	0	0	0	0	0	0	0	0	1	0	1	0	0	0	0	0	0	0	0	0	0	0	0	0	0	0	1	0	0	0	0	0	1	1	0	0	0
Fatty Acids, Lipids, and Isoprenoids	Isoprenoids	Carotenoids	Carotenoid cis-trans isomerase (EC 5.2.-.-)	0	0	0	0	1	0	1	0	0	0	0	0	3	0	1	0	0	1	0	0	0	0	0	0	0	0	0	0	0	0	0	0	0	0	3	0	0	0	1	1	0
Membrane Transport	NULL	Agrobacterium_opine_transport	Catabolic mannopine cyclase AgcA, for conversion of agropine to mannopine	1	0	0	0	0	0	0	0	0	0	0	0	0	0	0	0	0	0	0	0	0	0	0	0	0	0	0	0	0	0	0	0	0	0	0	0	0	0	0	0	0
Regulation and Cell signaling	NULL	HPr_catabolite_repression_system	Catabolite control protein A	1	1	1	5	1	1	2	1	0	1	4	8	4	5	6	9	1	1	1	0	9	0	0	0	8	2	2	1	1	5	5	3	0	1	2	1	11	0	2	1	3
Regulation and Cell signaling	NULL	HPr_catabolite_repression_system	Catabolite repression HPr-like protein Crh	0	0	0	0	0	0	0	0	0	0	0	4	1	2	2	0	0	0	0	0	0	0	0	0	0	0	0	2	0	0	0	0	0	0	0	0	2	0	0	0	0
Stress Response	Oxidative stress	Oxidative_stress	Catalase (EC 1.11.1.6)	1954	3724	4813	4277	3655	3312	4232	2160	1823	2228	2067	4224	2684	2606	2251	3192	3211	3014	2076	2599	2319	1649	2280	1686	2744	1460	2263	2703	2145	4151	3738	3576	3059	2030	1954	1891	3773	2883	2795	2699	3881
Cofactors, Vitamins, Prosthetic Groups, Pigments	Folate and pterines	p-Aminobenzoyl-Glutamate_Utilization	Catalyzes the cleavage of p-aminobenzoyl-glutamate to p-aminobenzoate and glutamate, subunit A	1	2	4	4	1	0	2	0	1	0	1	1	0	0	0	2	0	1	0	1	1	0	1	0	0	0	1	1	0	2	1	1	2	3	2	0	1	0	2	0	1
Cofactors, Vitamins, Prosthetic Groups, Pigments	Folate and pterines	p-Aminobenzoyl-Glutamate_Utilization	Catalyzes the cleavage of p-aminobenzoyl-glutamate to p-aminobenzoate and glutamate, subunit B	6	11	9	4	4	6	11	1	1	0	1	3	3	1	0	12	7	1	0	1	2	0	1	0	0	2	0	1	1	7	13	8	6	3	3	2	2	0	1	1	6
Fatty Acids, Lipids, and Isoprenoids	Phospholipids	Sphingolipid_biosynthesis	Catalyzes the hydrolysis of ceramide to fatty acid and sphingosine (EC 3.5.1.23)	0	0	0	0	2	0	1	0	0	0	1	0	0	0	0	1	0	0	0	1	2	0	0	0	0	0	0	0	0	0	0	0	0	0	1	0	0	0	0	0	4
Miscellaneous	Plant-Prokaryote DOE project	At1g24340	Catechol 1,2-dioxygenase (EC 1.13.11.1)	4	15	6	12	2	6	4	1	3	2	2	5	2	7	6	8	9	3	6	4	7	1	3	2	2	3	4	1	4	8	4	10	5	3	7	3	5	3	0	5	4
Miscellaneous	Plant-Prokaryote DOE project	At1g24340	Catechol 1,2-dioxygenase 1 (EC 1.13.11.1)	102	336	203	205	262	308	135	99	94	122	78	105	88	67	63	306	208	152	123	278	126	97	113	119	179	138	85	157	80	201	253	214	221	238	229	72	114	89	123	122	238
Metabolism of Aromatic Compounds	Metabolism of central aromatic intermediates	Central_meta-cleavage_pathway_of_aromatic_compound_degradation	Catechol 2,3-dioxygenase (EC 1.13.11.2)	23	26	25	45	11	19	27	0	0	0	3	5	3	3	1	8	13	8	0	16	1	0	1	0	4	1	1	0	4	20	22	23	4	5	7	0	4	3	3	1	19
Virulence, Disease and Defense	Resistance to antibiotics and toxic compounds	Cobalt-zinc-cadmium_resistance	Cation efflux system protein CusA	104	84	181	111	76	72	90	39	9	9	20	41	30	35	64	109	71	78	3	62	10	12	34	6	20	3	74	27	45	91	86	163	67	27	85	20	40	29	19	18	109
Virulence, Disease and Defense	Resistance to antibiotics and toxic compounds	Cobalt-zinc-cadmium_resistance	Cation efflux system protein CusC precursor	0	0	0	0	1	0	0	0	0	0	0	0	0	0	0	0	0	0	0	0	0	0	0	0	0	0	0	0	0	0	0	0	1	0	0	0	0	0	0	0	0
Cofactors, Vitamins, Prosthetic Groups, Pigments	Tetrapyrroles	Coenzyme_B12_biosynthesis	CblX, a non-orthologous displasment for Alpha-ribazole-5'-phosphate phosphatase	0	0	1	0	0	0	2	0	0	0	0	0	0	0	0	0	0	0	0	0	0	0	0	0	0	0	0	0	0	0	1	0	0	0	0	0	0	0	0	0	0
Cofactors, Vitamins, Prosthetic Groups, Pigments	Tetrapyrroles	Coenzyme_B12_biosynthesis	CblY, a non-orthologous displasment for Alpha-ribazole-5'-phosphate phosphatase	0	0	0	0	1	0	1	0	0	0	0	0	0	0	0	0	0	0	0	0	0	0	0	0	0	0	0	0	0	2	0	0	1	0	2	0	0	0	0	0	1
Cofactors, Vitamins, Prosthetic Groups, Pigments	Tetrapyrroles	Coenzyme_B12_biosynthesis	CblZ, a non-orthologous displasment for Alpha-ribazole-5'-phosphate phosphatase	12	11	13	26	6	12	15	14	12	15	18	50	28	43	19	15	2	12	9	8	30	11	15	13	35	8	23	40	22	17	12	20	8	5	7	10	19	14	24	20	16
Regulation and Cell signaling	Programmed Cell Death and Toxin-antitoxin Systems	Toxin-antitoxin_systems_(other_than_RelBE_and_MazEF)	CcdA protein (antitoxin to CcdB)	0	0	0	0	1	0	2	0	0	0	0	0	0	0	0	2	0	0	0	1	1	0	0	0	0	0	0	0	0	1	0	0	1	0	0	0	0	0	0	0	1
Regulation and Cell signaling	Programmed Cell Death and Toxin-antitoxin Systems	Toxin-antitoxin_systems_(other_than_RelBE_and_MazEF)	CcdB toxin protein	0	0	0	0	0	0	0	0	0	0	0	0	0	0	0	1	0	1	0	0	0	0	0	0	0	0	0	0	0	1	0	0	0	0	0	0	0	0	0	0	1
Respiration	NULL	Biogenesis_of_c-type_cytochromes	Ccs1/ResB-related putative cytochrome C-type biogenesis protein	26	27	29	35	23	12	38	15	12	6	32	30	13	23	24	20	13	14	18	12	25	10	19	15	31	7	9	12	12	22	19	32	20	6	7	10	30	16	23	9	22
Virulence, Disease and Defense	Resistance to antibiotics and toxic compounds	Cobalt-zinc-cadmium_resistance	Cd(II)/Pb(II)-responsive transcriptional regulator	0	0	2	2	0	1	2	0	0	0	0	3	0	2	0	1	2	1	0	1	0	0	0	1	1	0	0	0	0	2	0	0	6	0	0	0	2	1	0	0	0
Dormancy and Sporulation	NULL	Persister_Cells	Cell division inhibitor	52	38	65	99	39	33	60	22	20	12	32	57	38	43	32	34	31	29	9	34	23	12	28	14	41	17	35	27	18	64	56	55	40	18	18	17	54	25	29	15	52
Cell Division and Cell Cycle	NULL	Bacterial_Cytoskeleton	Cell division initiation protein DivIVA	15	21	10	21	5	15	14	2	0	2	3	1	0	1	1	16	4	2	0	6	0	0	1	0	3	0	1	0	1	24	21	7	8	5	3	2	1	5	2	1	13
Clustering-based subsystems	NULL	Bacterial_Cell_Division	Cell division protein BolA	4	4	21	19	11	2	20	0	3	1	1	12	6	2	9	23	13	17	0	11	1	1	3	1	0	1	2	4	1	10	13	7	22	14	7	0	12	5	2	4	18
Clustering-based subsystems	NULL	Bacterial_Cell_Division	Cell division protein FtsA	22	51	87	79	48	23	48	28	6	7	20	70	26	28	48	68	54	39	0	36	2	10	13	5	22	1	36	32	19	47	54	49	35	25	32	12	60	25	34	9	33
Cell Division and Cell Cycle	NULL	Bacterial_Cytoskeleton	Cell division protein FtsB	0	1	6	3	2	0	4	0	0	0	1	1	0	0	2	1	2	4	0	0	0	0	0	0	1	0	1	2	0	0	1	1	2	5	0	0	3	4	2	0	5
Clustering-based subsystems	NULL	Cell_division-ribosomal_stress_proteins_cluster	Cell division protein FtsH (EC 3.4.24.-)	1472	1274	1896	2246	1214	1155	1819	690	419	370	578	1139	728	875	861	1525	955	1109	319	930	552	292	591	300	659	222	749	771	543	1937	1409	2224	1289	547	1202	411	1249	829	764	591	1907
Motility and Chemotaxis	Flagellar motility in Prokaryota	Flagellum_in_Campylobacter	Cell division protein FtsI [Peptidoglycan synthetase] (EC 2.4.1.129)	91	97	126	199	81	68	124	59	59	34	74	108	60	92	59	87	64	85	25	71	65	23	67	18	64	25	54	82	40	95	112	144	82	54	57	22	110	60	80	46	90
Clustering-based subsystems	NULL	Bacterial_Cell_Division	Cell division protein FtsJ	4	5	16	15	13	11	6	6	8	3	5	11	11	5	10	15	5	10	3	8	4	3	4	2	7	1	7	4	9	9	7	4	7	7	7	4	10	11	6	7	18
Clustering-based subsystems	Monosaccharides	Unspecified_monosaccharide_transport_cluster	Cell division protein FtsK	149	183	261	329	143	114	276	148	128	114	166	320	162	238	178	198	87	163	59	125	171	68	138	59	181	66	171	209	121	174	183	239	155	75	89	73	298	182	183	151	174
Clustering-based subsystems	NULL	Bacterial_Cell_Division	Cell division protein FtsL	0	2	4	2	0	0	5	0	0	0	1	3	0	0	0	1	3	3	0	0	0	0	1	0	0	0	0	0	0	1	0	1	2	5	0	1	1	1	0	0	2
Cell Division and Cell Cycle	NULL	Bacterial_Cytoskeleton	Cell division protein FtsN	0	0	0	1	0	0	0	0	0	0	0	0	0	0	0	1	0	0	0	0	0	0	0	0	0	0	0	0	0	0	0	0	1	1	0	0	0	0	0	0	0
Clustering-based subsystems	NULL	Bacterial_Cell_Division	Cell division protein FtsQ	8	6	13	17	13	7	11	3	2	2	3	14	8	9	7	18	13	8	0	6	2	0	3	3	5	5	4	4	3	9	8	12	10	5	5	1	15	4	10	5	10
Clustering-based subsystems	NULL	Bacterial_Cell_Division	Cell division protein FtsW	90	51	100	188	81	55	111	46	43	35	98	147	64	95	50	79	34	58	34	61	65	32	57	20	56	22	68	71	39	111	92	108	69	40	29	27	84	85	70	47	67
Membrane Transport	Protein secretion system, Type II	Predicted_secretion_system_W_clustering_with_cell_division_proteins	Cell division protein FtsX	47	55	63	99	29	30	64	46	44	31	44	56	21	43	33	34	33	68	23	44	36	23	22	14	28	21	36	26	25	48	27	75	48	17	28	30	55	40	46	27	40
Miscellaneous	Plant-Prokaryote DOE project	COG2302	Cell division protein FtsZ (EC 3.4.24.-)	331	334	554	888	413	309	547	268	253	156	333	746	354	445	350	413	261	323	101	391	304	131	301	110	366	124	456	383	210	465	486	587	391	210	254	167	515	339	352	215	462
Cell Division and Cell Cycle	NULL	Control_of_cell_elongation_-_division_cycle_in_Bacilli	Cell division protein GpsB, coordinates the switch between cylindrical and septal cell wall synthesis by re-localization of PBP1	0	0	0	0	0	0	0	0	0	0	0	1	0	0	1	0	0	0	0	0	1	0	0	0	0	0	0	0	0	0	0	0	0	0	0	0	1	0	0	0	0
Clustering-based subsystems	NULL	Bacterial_Cell_Division	Cell division protein MraZ	404	233	236	256	140	147	305	85	97	69	98	201	115	157	103	218	104	106	32	110	72	62	105	34	130	58	138	112	78	391	236	493	162	58	135	53	119	94	73	53	276
Clustering-based subsystems	Cell Division	Cell_Division_Cluster	Cell division protein YlmG/Ycf19 (putative), YggT family	4	1	0	1	1	0	0	0	0	0	0	1	0	0	1	0	0	0	0	0	0	0	0	0	1	0	1	0	0	1	0	0	0	0	4	0	4	0	0	0	1
Cell Division and Cell Cycle	NULL	Bacterial_Cytoskeleton	Cell division protein ZipA	0	3	25	18	16	4	9	4	0	1	3	5	7	2	9	16	18	19	0	14	1	0	2	1	5	0	1	0	4	6	8	1	16	3	0	0	16	6	0	2	12
Cell Division and Cell Cycle	NULL	Bacterial_Cytoskeleton	Cell division topological specificity factor MinE	0	4	17	9	5	7	9	3	0	0	3	12	2	3	5	17	14	7	0	3	0	0	4	0	2	0	3	4	6	3	7	3	15	7	3	1	16	6	4	2	3
Clustering-based subsystems	Protein export?	CBSS-393121.3.peg.2760	Cell division transporter, ATP-binding protein FtsE (TC 3.A.5.1.1)	99	110	120	157	83	79	144	47	57	45	56	96	49	69	53	95	55	75	24	82	79	33	52	21	72	23	49	72	40	149	88	146	95	35	70	29	91	66	73	45	114
Clustering-based subsystems	NULL	Bacterial_Cell_Division	Cell division trigger factor (EC 5.2.1.8)	319	510	530	650	357	258	514	301	306	230	366	615	354	474	362	491	272	388	174	274	417	181	298	116	363	153	294	384	253	476	338	569	423	194	246	193	571	463	464	314	479
Regulation and Cell signaling	NULL	Cell_envelope-associated_LytR-CpsA-Psr_transcriptional_attenuators	Cell envelope-associated transcriptional attenuator LytR-CpsA-Psr, subfamily A1 (as in PMID19099556)	19	19	34	31	19	12	27	36	18	16	29	32	23	23	15	20	6	15	8	17	25	14	17	5	21	6	26	27	18	23	20	31	12	5	6	10	14	24	18	10	20
Regulation and Cell signaling	NULL	Cell_envelope-associated_LytR-CpsA-Psr_transcriptional_attenuators	Cell envelope-associated transcriptional attenuator LytR-CpsA-Psr, subfamily F1 (as in PMID19099556)	0	1	0	0	1	0	0	0	1	0	0	2	0	0	0	0	0	2	0	0	0	0	0	0	0	0	0	0	0	0	0	0	0	0	0	0	0	0	0	0	0
Miscellaneous	Plant-Prokaryote DOE project	At4g38090	Cell envelope-associated transcriptional attenuator LytR-CpsA-Psr, subfamily F2 (as in PMID19099556)	0	2	0	0	1	0	2	0	0	0	2	1	1	1	3	0	0	0	0	0	0	0	0	0	0	0	3	0	0	0	0	0	0	0	1	0	6	0	0	0	0
Regulation and Cell signaling	NULL	Cell_envelope-associated_LytR-CpsA-Psr_transcriptional_attenuators	Cell envelope-associated transcriptional attenuator LytR-CpsA-Psr, subfamily M (as in PMID19099556)	1	1	0	1	1	0	0	0	0	0	0	0	0	0	0	0	0	0	0	0	0	0	0	0	0	0	0	0	0	1	0	0	0	0	1	0	0	0	0	0	0
Iron acquisition and metabolism	NULL	Heme,_hemin_uptake_and_utilization_systems_in_GramPositives	Cell surface protein IsdA, transfers heme from hemoglobin to apo-IsdC	0	0	0	0	0	0	0	0	0	0	0	0	0	0	0	0	2	0	0	0	0	0	0	0	0	1	0	0	0	0	0	0	0	0	0	0	0	0	1	0	2
Cell Wall and Capsule	Gram-Positive cell wall components	Sortase	Cell wall surface anchor family protein	0	0	0	0	0	0	0	0	0	0	0	0	0	0	0	0	0	0	0	0	0	0	0	0	0	0	0	0	1	0	0	0	0	0	0	0	0	0	0	0	0
Cell Wall and Capsule	Gram-Positive cell wall components	Sortase	Cell wall surface anchor family protein, LPXTG motif	0	0	0	0	0	0	0	0	0	0	0	0	0	0	0	0	0	0	0	0	0	0	0	0	0	0	0	0	0	0	0	0	0	0	0	0	0	0	0	0	0
Cell Division and Cell Cycle	NULL	Bacterial_Cytoskeleton	Cell-shape determining protein MreBH	0	0	0	0	0	0	1	0	0	0	0	0	0	0	1	0	0	0	0	1	0	0	0	0	0	0	0	0	0	0	0	0	0	0	0	0	2	0	0	0	0
Carbohydrates	Di- and oligosaccharides	Beta-Glucoside_Metabolism	Cellobiose phosphorylase (EC 2.4.1.-)	0	0	0	0	0	1	1	2	0	0	0	2	0	2	0	0	0	0	0	0	0	0	4	0	0	0	0	2	1	2	1	3	0	0	0	0	3	0	1	4	0
Carbohydrates	Di- and oligosaccharides	Beta-Glucoside_Metabolism	Cellobiose phosphotransferase system YdjC-like protein	0	0	0	0	1	1	0	0	0	0	0	0	0	0	0	0	0	0	0	0	0	0	0	0	0	0	0	0	0	1	0	1	0	0	0	0	0	0	0	0	0
Miscellaneous	NULL	ZZ_gjo_need_homes	Cephalosporin hydroxylase	0	0	0	0	2	0	1	0	0	0	0	0	0	0	0	1	0	1	0	2	0	0	0	0	0	0	0	0	0	0	0	0	1	1	0	0	0	0	0	0	0
Secondary Metabolism	Biosynthesis of phenylpropanoids	Flavanone_biosynthesis	Chalcone synthase (EC 2.3.1.74)	33	15	22	37	16	10	20	14	12	6	13	24	22	24	12	16	7	13	6	18	18	7	13	7	12	2	24	19	15	32	18	35	18	3	13	6	18	19	16	16	26
Membrane Transport	Protein secretion system, Type V	Two_partner_secretion_pathway_(TPS)	Channel-forming transporter/cytolysins activator of TpsB family	0	0	0	2	5	0	3	0	0	0	0	0	0	0	0	1	1	1	0	0	1	0	0	0	0	0	0	0	0	0	4	0	9	0	0	0	2	0	0	0	1
Stress Response	Periplasmic Stress	Periplasmic_Acid_Stress_Response_in_Enterobacteria	Chaperone HdeA	0	0	0	1	0	0	0	0	0	0	0	1	0	0	0	0	0	0	0	0	0	0	0	0	0	0	1	0	0	0	1	1	0	0	0	0	0	0	0	0	0
Stress Response	Heat shock	Heat_shock_dnaK_gene_cluster_extended	Chaperone protein DnaJ	592	741	510	593	319	331	698	247	251	217	264	405	383	434	259	518	371	293	135	257	380	147	270	98	322	166	397	431	273	617	351	693	385	191	370	220	622	443	396	275	582
Protein Metabolism	Protein folding	Protein_chaperones	Chaperone protein DnaK	2568	4478	3302	3397	2760	3023	4039	1980	1694	1849	1730	3255	2912	3328	1840	4036	3350	2286	1432	2171	2301	1273	1874	1071	2798	2087	2888	3941	1851	4144	2406	3697	2742	2113	2463	1377	5203	3223	3502	2500	4139
Membrane Transport	Protein secretion system, Type VII (Chaperone/Usher pathway, CU)	The_usher_protein_HtrE_fimbrial_cluster	Chaperone protein EcpD	0	0	0	0	1	0	0	0	0	0	0	0	0	0	0	0	0	0	0	0	0	0	0	0	0	0	0	0	0	0	0	0	0	0	0	0	0	0	0	0	0
Protein Metabolism	Protein folding	Protein_chaperones	Chaperone protein HscA	17	20	67	69	35	32	40	9	3	3	7	22	7	11	17	90	37	47	4	33	10	2	22	2	5	0	14	13	20	34	29	29	81	16	27	5	103	55	29	15	72
Miscellaneous	Plant-Prokaryote DOE project	Iron-sulfur_cluster_assembly	Chaperone protein HscB	3	22	65	45	31	21	24	24	16	16	16	30	19	20	19	37	22	36	16	17	28	14	25	29	23	24	22	26	17	30	32	14	60	40	21	19	94	40	38	24	57
Protein Metabolism	Protein folding	Protein_chaperones	Chaperone protein HtpG	216	1126	642	596	492	716	549	916	420	459	395	693	1110	755	344	1118	1688	662	389	864	603	443	393	303	703	1163	485	1170	302	478	638	389	479	847	344	323	534	433	521	393	675
Membrane Transport	Protein secretion system, Type III	Type_III_secretion_systems	Chaperone protein YscY (Yop proteins translocation protein Y)	0	0	1	0	0	0	0	0	0	0	0	0	0	1	0	0	0	0	0	0	0	0	0	0	0	0	1	0	0	0	0	0	0	0	0	0	2	0	1	1	0
Protein Metabolism	Protein folding	Protein_chaperones	Chaperone-modulator protein CbpM	0	0	3	4	0	0	0	0	0	0	0	1	0	0	0	0	1	0	0	0	0	0	0	0	0	0	0	0	1	1	0	0	0	0	0	1	0	0	0	0	0
Virulence, Disease and Defense	Adhesion	Streptococcus_pyogenes_recombinatorial_zone	Chaperonin (heat shock protein 33)	0	0	0	0	0	0	0	0	0	0	0	1	1	3	2	0	0	0	0	0	0	0	0	0	5	1	1	1	0	1	0	0	0	0	0	0	8	6	0	5	0
Clustering-based subsystems	Chemotaxis, response regulators	CBSS-323850.3.peg.3142	Chemotaxis protein CheC -- inhibitor of MCP methylation	0	1	9	7	3	3	9	0	1	1	3	4	1	1	2	4	2	8	0	5	2	0	0	0	0	0	1	0	0	4	6	4	10	3	2	0	3	1	0	0	6
Motility and Chemotaxis	NULL	Bacterial_Chemotaxis	Chemotaxis protein CheD	0	0	2	1	0	0	0	0	0	0	0	1	0	2	2	1	1	2	0	0	0	0	0	2	0	1	0	0	1	1	1	0	0	1	0	1	1	0	2	4	0
Motility and Chemotaxis	NULL	Bacterial_Chemotaxis	Chemotaxis protein CheV (EC 2.7.3.-)	2	5	34	55	13	9	15	6	1	0	2	34	20	4	16	24	13	63	0	14	3	1	1	0	6	0	7	10	4	14	20	9	33	11	3	1	36	14	15	5	15
Motility and Chemotaxis	NULL	Bacterial_Chemotaxis	Chemotaxis protein CheX	0	0	0	0	0	0	0	0	0	0	0	0	0	0	0	0	0	0	0	0	0	0	0	0	0	0	0	0	0	0	0	0	1	0	0	0	0	0	0	0	1
Motility and Chemotaxis	NULL	Bacterial_Chemotaxis	Chemotaxis protein methyltransferase CheR (EC 2.1.1.80)	73	76	168	197	75	86	103	31	10	14	26	85	45	34	68	107	94	115	5	93	23	12	44	8	27	3	33	39	27	120	185	132	80	34	77	17	142	60	44	21	121
Motility and Chemotaxis	NULL	Bacterial_Chemotaxis	Chemotaxis regulator - transmits chemoreceptor signals to flagelllar motor components CheY	27	35	63	72	18	27	35	9	8	4	13	25	24	21	26	42	21	50	0	26	5	5	11	2	8	2	14	16	9	41	66	62	27	10	15	7	35	9	14	3	39
Motility and Chemotaxis	NULL	Bacterial_Chemotaxis	Chemotaxis response - phosphatase CheZ	0	2	22	30	14	4	9	2	0	0	1	8	9	3	13	19	16	18	2	7	1	0	2	0	2	0	3	2	5	11	16	6	29	10	8	0	12	6	9	1	5
Motility and Chemotaxis	NULL	Bacterial_Chemotaxis	Chemotaxis response regulator protein-glutamate methylesterase CheB (EC 3.1.1.61)	28	25	35	85	25	9	28	13	5	2	5	23	6	11	24	36	17	46	1	10	4	1	2	2	4	0	6	13	4	34	52	30	28	9	20	4	22	6	12	6	25
Carbohydrates	Aminosugars	Chitin_and_N-acetylglucosamine_utilization	Chitin binding protein	1	2	2	1	0	1	1	0	1	1	1	3	0	0	1	1	0	0	0	0	0	0	1	1	3	0	0	2	0	1	1	1	0	2	2	0	6	2	0	1	1
Carbohydrates	Aminosugars	(GlcNAc)2_Catabolic_Operon	Chitin catabolic cascade sensor histidine kinase ChiS	0	0	0	0	0	0	0	0	0	0	0	0	0	0	0	0	0	0	0	0	0	0	0	0	0	0	0	0	0	0	0	1	0	0	0	0	0	0	0	0	0
Carbohydrates	Aminosugars	Chitin_and_N-acetylglucosamine_utilization	Chitinase (EC 3.2.1.14)	92	87	70	67	81	90	60	82	57	66	89	52	50	54	36	90	54	34	55	57	57	57	66	39	50	28	23	44	47	151	128	110	48	58	70	74	51	49	67	42	115
Carbohydrates	Aminosugars	(GlcNAc)2_Catabolic_Operon	Chitobiose phosphorylase (EC 2.4.1.-)	0	0	1	0	0	0	0	0	0	0	0	0	0	0	0	0	0	0	0	0	0	0	0	0	0	0	0	0	0	0	0	0	0	0	0	0	0	0	0	0	0
Carbohydrates	Aminosugars	Chitin_and_N-acetylglucosamine_utilization	Chitobiose-specific 6-phospho-beta-glucosidase ChbF (EC 3.2.1.86)	0	0	0	0	0	0	0	0	0	0	0	0	0	0	0	0	0	0	0	0	0	0	0	0	0	0	0	0	0	0	0	0	0	0	0	0	0	0	0	0	0
Carbohydrates	Aminosugars	Chitin_and_N-acetylglucosamine_utilization	Chitodextrinase precursor (EC 3.2.1.14)	0	0	0	0	0	0	0	0	0	0	0	0	0	0	0	0	0	0	0	0	0	0	0	0	0	0	0	0	0	0	1	0	0	0	1	0	0	0	0	0	0
Cofactors, Vitamins, Prosthetic Groups, Pigments	Tetrapyrroles	Coenzyme_B12_biosynthesis	ChlD component of cobalt chelatase involved in B12 biosynthesis	16	12	12	24	6	10	12	5	1	3	0	2	1	3	2	17	0	3	0	6	0	0	1	0	0	0	2	0	1	14	17	18	8	0	11	2	0	0	1	1	12
Cofactors, Vitamins, Prosthetic Groups, Pigments	Tetrapyrroles	Coenzyme_B12_biosynthesis	ChlI component of cobalt chelatase involved in B12 biosynthesis	16	8	11	9	3	9	16	4	2	0	3	5	0	3	0	18	3	4	0	6	0	0	1	0	1	0	0	1	2	10	10	17	6	1	7	1	3	4	5	1	13
Miscellaneous	Plant-Prokaryote DOE project	At1g33290_At1g73170_At3g10420	Chloroflexi-specific hypothetical protein	0	0	0	0	0	2	0	0	0	0	0	0	0	0	0	0	0	0	0	0	0	0	0	0	0	0	0	0	0	1	0	0	0	0	0	0	0	0	0	0	1
Metabolism of Aromatic Compounds	Peripheral pathways for catabolism of aromatic compounds	Phenylpropanoid_compound_degradation	Chlorogenate esterase	1	2	7	5	2	0	1	0	0	0	0	2	0	2	0	3	4	1	0	3	0	0	0	1	0	0	0	0	1	1	7	5	0	4	3	0	2	0	0	0	2
Miscellaneous	Plant-Prokaryote DOE project	COG1836	Chlorophyll a synthase ChlG (EC 2.5.1.62)	5	0	3	5	3	5	7	0	0	1	2	1	1	0	2	3	0	2	0	0	0	0	2	2	0	0	0	2	0	2	1	7	0	1	15	0	0	0	0	1	1
Cofactors, Vitamins, Prosthetic Groups, Pigments	Tetrapyrroles	Chlorophyll_Biosynthesis	Chlorophyll a, chlorophyllide a oxygenase (EC 1.14.13.-)	0	2	0	0	0	1	0	0	0	2	0	0	1	0	2	0	0	0	0	0	0	0	0	0	2	1	2	0	0	0	0	0	0	0	0	0	1	0	0	0	0
Cofactors, Vitamins, Prosthetic Groups, Pigments	Tetrapyrroles	Chlorophyll_Biosynthesis	Chlorophyllide reductase subunit BchX (EC 1.18.-.-)	0	0	0	2	5	2	2	1	0	0	0	0	1	0	0	4	0	0	0	0	0	0	0	0	0	0	0	0	0	0	1	2	2	0	1	0	0	0	0	0	2
Cofactors, Vitamins, Prosthetic Groups, Pigments	Tetrapyrroles	Chlorophyll_Biosynthesis	Chlorophyllide reductase subunit BchY (EC 1.18.-.-)	0	0	0	2	1	1	0	0	0	0	1	0	0	0	0	3	1	0	0	1	0	0	0	0	0	0	0	0	0	0	0	8	2	0	1	0	0	0	0	0	0
Cofactors, Vitamins, Prosthetic Groups, Pigments	Tetrapyrroles	Chlorophyll_Biosynthesis	Chlorophyllide reductase subunit BchZ (EC 1.18.-.-)	0	1	0	6	0	0	3	0	0	0	2	0	0	0	0	5	2	0	0	0	0	0	0	0	0	0	3	0	0	3	2	7	2	0	4	1	0	0	0	0	0
Photosynthesis	Light-harvesting complexes	Chlorosome	Chlorosome protein I, 2Fe-2S ferredoxin	0	0	0	1	0	2	1	0	0	0	0	0	0	0	0	0	0	0	0	0	0	0	0	0	0	0	0	0	0	0	0	0	0	0	0	0	0	0	0	0	0
Stress Response	Osmotic stress	Choline_and_Betaine_Uptake_and_Betaine_Biosynthesis	Choline ABC transport system, ATP-binding protein OpuBA	1	1	0	2	0	0	1	0	0	0	1	2	1	2	2	1	0	0	0	0	0	1	0	1	3	0	1	0	0	1	0	0	0	0	1	1	1	1	0	1	1
Membrane Transport	NULL	Choline_Transport	Choline ABC transporter ATP-binding protein	1	1	2	0	2	1	1	0	0	0	0	0	0	1	0	1	0	1	0	0	0	0	0	0	0	0	0	0	1	2	2	2	1	2	1	0	2	1	0	0	4
Membrane Transport	NULL	Choline_Transport	Choline ABC transporter permease protein	2	0	1	0	0	1	0	1	0	0	0	0	0	0	0	2	1	0	0	0	0	0	0	0	0	0	0	0	0	3	1	1	1	0	1	0	0	0	0	0	2
Stress Response	Osmotic stress	Choline_and_Betaine_Uptake_and_Betaine_Biosynthesis	Choline binding protein A	0	0	0	0	0	0	0	0	0	0	0	0	0	0	0	1	0	0	0	0	0	0	0	0	0	0	0	0	0	1	0	0	0	0	0	0	0	0	0	0	0
Regulation and Cell signaling	Programmed Cell Death and Toxin-antitoxin Systems	Fratricide_in_Streptococcus	Choline binding protein D	0	0	0	1	0	1	0	0	0	0	0	1	0	0	0	0	0	0	0	0	0	0	0	0	0	0	0	2	0	0	0	0	0	0	0	0	3	0	1	0	0
Stress Response	Osmotic stress	Choline_and_Betaine_Uptake_and_Betaine_Biosynthesis	Choline dehydrogenase (EC 1.1.99.1)	47	111	118	120	98	120	91	69	96	82	76	248	142	106	84	149	94	64	74	72	76	87	89	69	174	106	93	140	88	107	113	121	86	74	82	74	206	152	154	188	90
Miscellaneous	Plant-Prokaryote DOE project	Niacin-Choline_transport_and_metabolism	Choline kinase (EC 2.7.1.32)	0	1	3	3	2	0	0	0	0	0	0	0	0	0	1	5	1	1	0	0	0	0	0	0	0	0	2	0	0	1	2	1	0	0	0	0	1	0	0	1	2
Miscellaneous	Plant-Prokaryote DOE project	At4g38090	Choline monooxygenase-like protein with aromatic-ring-hydroxylating dioxygenase domain	0	4	4	10	9	7	7	9	8	3	5	8	10	8	7	3	7	2	11	4	6	5	6	5	4	1	6	6	3	2	2	0	4	12	3	2	5	9	4	6	1
Membrane Transport	NULL	Choline_Transport	Choline-binding lipoprotein	1	0	2	0	1	0	1	0	0	0	0	0	0	0	0	0	0	0	0	1	0	0	0	0	0	0	0	0	0	2	1	0	1	0	0	0	0	0	0	0	2
Clustering-based subsystems	Choline bitartrate degradation, putative	CBSS-344610.3.peg.2335	Choline-glycine betaine transporter	1	0	0	3	1	0	1	9	1	2	11	43	16	20	9	0	1	3	4	2	3	2	13	1	20	8	8	20	6	0	0	1	2	4	1	3	29	9	13	11	1
Clustering-based subsystems	Sulfatases and sulfatase modifying factor 1 (and a hypothetical)	Sulfatases_and_sulfatase_modifying_factor_1	Choline-sulfatase (EC 3.1.6.6)	30	109	104	83	96	86	63	57	56	51	38	104	71	76	65	80	72	53	68	40	83	77	91	55	190	76	87	137	51	87	85	89	117	78	78	63	114	107	117	103	95
Cell Wall and Capsule	Capsular and extracellular polysacchrides	Phosphorylcholine_incorporation_in_LPS	Cholinephosphate cytidylyltransferase (EC 2.7.7.15)	0	0	0	0	0	0	0	0	0	0	0	0	0	0	0	0	0	0	0	0	0	0	0	0	0	0	0	0	0	0	0	0	0	0	0	0	0	0	0	0	0
Virulence, Disease and Defense	Resistance to antibiotics and toxic compounds	Bile_hydrolysis	Choloylglycine hydrolase (EC 3.5.1.24)	0	0	1	1	0	0	1	0	0	0	0	2	0	1	1	0	0	0	1	0	0	0	0	0	0	0	0	2	0	1	0	0	0	0	0	0	4	0	1	0	0
Amino Acids and Derivatives	Aromatic amino acids and derivatives	Chorismate_Synthesis	Chorismate mutase I (EC 5.4.99.5)	12	19	26	32	14	26	16	25	11	14	28	38	15	29	26	27	23	23	19	14	17	14	13	12	21	10	25	19	16	16	13	26	12	10	18	8	45	14	18	13	19
Amino Acids and Derivatives	Aromatic amino acids and derivatives	Phenylalanine_and_Tyrosine_Branches_from_Chorismate	Chorismate mutase II (EC 5.4.99.5)	9	6	5	5	4	5	10	0	1	0	1	1	0	1	1	3	1	0	0	4	1	2	1	0	0	0	0	0	0	7	2	12	4	2	4	0	0	0	2	0	9
Amino Acids and Derivatives	Aromatic amino acids and derivatives	Phenylalanine_and_Tyrosine_Branches_from_Chorismate	Chorismate mutase III (EC 5.4.99.5)	2	21	7	9	16	28	9	21	24	14	24	20	8	12	12	15	12	9	20	18	20	20	19	20	15	17	7	19	14	20	23	10	7	13	14	13	10	14	13	17	12
Cofactors, Vitamins, Prosthetic Groups, Pigments	Folate and pterines	YgfZ	Chorismate synthase (EC 4.2.3.5)	174	261	229	233	157	174	186	198	184	171	191	293	214	220	175	172	125	131	201	127	208	155	201	177	235	109	192	256	192	257	163	245	156	124	144	158	266	216	203	179	193
Miscellaneous	Plant-Prokaryote DOE project	Experimental-Ubiquinone_BiosynthesisVDC	Chorismate--pyruvate lyase (EC 4.1.3.40)	1	6	0	3	4	0	0	0	0	0	0	0	2	2	2	3	0	5	1	0	0	0	0	0	0	0	0	0	0	2	1	0	6	1	0	0	6	1	0	0	3
Virulence, Disease and Defense	Resistance to antibiotics and toxic compounds	Resistance_to_chromium_compounds	Chromate transport protein ChrA	4	7	6	16	7	4	12	3	3	2	5	25	14	14	7	3	6	6	3	2	5	2	5	2	16	6	11	9	2	12	5	5	5	2	8	5	23	8	7	10	6
Clustering-based subsystems	NULL	DNA_replication_cluster_1	Chromosomal replication initiator protein DnaA	89	105	131	173	100	88	152	40	48	26	55	105	53	96	75	119	52	69	14	66	51	29	65	16	50	20	59	55	53	122	129	129	117	30	48	21	141	76	76	40	137
DNA Metabolism	DNA replication	Plasmid_replication	Chromosome (plasmid) partitioning protein ParA	91	105	134	157	75	78	133	70	45	27	79	123	68	118	70	121	55	88	23	79	42	32	49	19	88	23	64	78	42	150	106	143	84	34	54	45	116	97	65	65	112
DNA Metabolism	DNA replication	Plasmid_replication	Chromosome (plasmid) partitioning protein ParB	47	39	45	76	21	21	47	17	17	14	24	52	36	41	15	44	24	32	11	25	16	9	14	6	17	8	20	28	13	42	35	69	26	18	19	5	46	32	17	18	39
Cell Division and Cell Cycle	NULL	MukBEF_Chromosome_Condensation	Chromosome partition protein MukB	0	3	7	4	4	5	10	1	0	1	0	0	0	0	1	6	2	3	1	2	0	0	0	0	0	0	0	0	0	2	2	0	7	6	2	0	0	1	0	2	1
DNA Metabolism	NULL	DNA_structural_proteins,_bacterial	Chromosome partition protein MukE	0	0	0	1	2	1	1	0	0	0	0	0	0	0	0	0	0	2	0	1	0	0	0	0	0	0	0	0	0	0	3	0	0	1	0	0	0	0	0	0	0
Cell Division and Cell Cycle	NULL	MukBEF_Chromosome_Condensation	Chromosome partition protein MukF	0	1	1	2	0	1	4	0	0	0	0	0	0	0	0	3	2	2	0	3	2	0	0	0	0	0	0	0	0	0	0	0	1	1	1	0	0	0	0	0	0
Clustering-based subsystems	Fatty acid metabolic cluster	COG1399	Chromosome partition protein smc	113	71	103	152	57	64	109	32	39	27	58	88	49	77	60	98	40	48	22	42	48	31	40	19	70	14	46	62	45	125	75	120	63	21	69	43	85	55	54	34	98
Clustering-based subsystems	NULL	PFGI-1-like_cluster_1	Chromosome partitioning ATPase in PFGI-1-like cluster, ParA-like	0	0	0	0	1	0	1	0	0	0	0	0	0	0	0	0	0	0	0	0	0	0	0	0	0	0	0	0	0	0	0	0	0	0	0	0	0	0	0	0	0
Clustering-based subsystems	NULL	Bacterial_Cell_Division	Chromosome partitioning protein ParA	5	0	5	8	2	3	7	6	2	3	3	14	5	9	5	1	3	5	1	7	3	1	6	0	4	3	7	6	1	2	2	5	7	1	0	1	11	5	11	8	4
Cell Division and Cell Cycle	NULL	Control_of_cell_elongation_-_division_cycle_in_Bacilli	Chromosome replication initiation protein dnaD	0	0	0	0	0	0	0	0	1	0	0	0	0	1	0	0	0	0	0	0	1	0	0	0	0	0	0	0	0	0	0	0	0	0	0	0	0	0	0	2	0
Regulation and Cell signaling	Programmed Cell Death and Toxin-antitoxin Systems	Murein_hydrolase_regulation_and_cell_death	CidA-associated membrane protein CidB	4	3	5	5	0	1	10	0	0	0	0	3	0	0	1	1	2	2	0	0	0	0	0	0	0	0	0	0	0	0	0	1	1	0	1	0	1	0	0	0	2
Secondary Metabolism	Biosynthesis of phenylpropanoids	Caffeic_acid_derivatives	Cinnamoyl-CoA reductase (EC 1.2.1.44)	0	0	0	0	0	0	0	0	0	0	1	0	0	0	0	1	0	0	0	0	0	0	0	0	0	0	0	0	1	0	0	0	0	0	1	0	0	0	0	0	1
Secondary Metabolism	Biosynthesis of phenylpropanoids	Suberine_biosynthesis	Cinnamyl-alcohol dehydrogenase (EC 1.1.1.195)	1	0	0	1	0	0	0	0	0	0	0	0	0	1	0	0	1	0	0	0	0	0	0	0	0	0	0	0	0	0	0	0	0	0	0	0	2	0	0	0	2
Cell Division and Cell Cycle	NULL	Cyanobacterial_Circadian_Clock	Circadian clock protein KaiC	35	61	160	164	64	57	71	29	11	9	24	56	25	33	37	86	79	71	1	65	7	12	14	3	15	2	24	27	23	96	111	79	72	28	32	16	52	24	44	13	121
Cell Division and Cell Cycle	NULL	Cyanobacterial_Circadian_Clock	Circadian input kinase A	19	14	17	26	10	11	13	6	4	4	4	2	2	3	4	13	8	7	1	5	1	0	3	2	3	0	2	1	3	15	21	32	9	2	27	6	4	4	2	0	14
Cell Division and Cell Cycle	NULL	Cyanobacterial_Circadian_Clock	Circadian oscillation regulator KaiB	2	7	8	10	6	0	7	2	0	1	0	3	3	2	4	4	1	2	0	3	0	0	0	0	1	0	1	2	0	7	11	8	6	0	3	0	2	0	0	0	6
Cell Division and Cell Cycle	NULL	Cyanobacterial_Circadian_Clock	Circadian period extender Pex	1	0	0	1	1	2	4	0	0	0	0	0	0	0	0	0	0	2	0	0	0	0	0	0	0	0	0	0	0	0	0	1	0	0	10	0	0	0	0	0	2
Cell Division and Cell Cycle	NULL	Cyanobacterial_Circadian_Clock	Circadian phase modifier	5	5	5	4	3	2	8	2	0	2	0	0	0	0	0	7	5	0	0	0	0	0	0	0	0	0	0	0	0	11	6	11	1	0	12	0	1	0	1	0	4
Protein Metabolism	Protein biosynthesis	Nucleolar_protein_complex	Cirhin	0	0	0	0	0	0	0	1	0	0	1	1	3	0	2	0	0	0	0	0	0	0	0	0	0	0	1	0	0	1	0	0	0	1	0	0	0	0	0	0	0
Membrane Transport	NULL	Citrate_Utilization_System_(CitAB,_CitH,_and_tctABC)	CitH citrate transporter	0	0	0	0	1	1	3	8	3	6	7	7	0	1	3	2	0	2	3	3	8	5	8	1	3	1	4	3	2	3	1	6	10	1	2	7	1	2	6	0	1
Carbohydrates	One-carbon Metabolism	Serine-glyoxylate_cycle	Citrate synthase (si) (EC 2.3.3.1)	691	1429	1564	1562	1232	1299	1464	806	923	813	1024	1214	818	1013	758	1379	977	854	758	1128	760	617	763	674	872	769	526	789	598	1320	1310	1163	941	1007	760	548	1131	897	1089	892	1298
Iron acquisition and metabolism	Siderophores	Siderophore_Aerobactin	Citrate:6-N-acetyl-6-N-hydroxy-L-lysine ligase, alpha subunit (EC 6.3.2.27), aerobactin biosynthesis protein IucA	0	0	0	0	0	0	0	0	0	0	0	0	0	0	0	0	0	0	0	0	0	0	0	0	0	0	0	0	0	0	0	1	1	2	0	0	0	0	0	0	0
Fatty Acids, Lipids, and Isoprenoids	Isoprenoids	Acyclic_terpenes_utilization	Citronellol and citronellal dehydrogenase	0	0	0	0	0	0	1	0	0	0	0	0	0	0	0	0	0	0	0	0	0	0	0	0	0	0	0	0	0	0	0	1	0	0	0	0	0	0	0	0	0
Fatty Acids, Lipids, and Isoprenoids	Isoprenoids	Acyclic_terpenes_utilization	Citronellyl-CoA dehydrogenase	2	1	0	2	1	3	0	1	0	1	1	1	0	0	2	0	0	0	1	1	0	0	0	0	0	0	0	0	1	0	2	0	0	1	0	1	0	0	0	1	1
Miscellaneous	Plant-Prokaryote DOE project	At4g17370	Clavaminate synthase-like protein At3g21360 (EC 1.-.-.-)	0	1	0	0	1	0	0	0	0	0	0	2	0	0	0	0	0	0	0	0	0	0	0	0	0	0	1	0	0	0	0	0	0	0	0	0	0	0	0	0	0
RNA Metabolism	RNA processing and modification	Polyadenylation_specificity_factor	Cleavage and polyadenylation specificity factor, 100 kDa subunit	2	21	8	11	15	17	16	12	14	4	13	14	12	6	7	11	17	7	10	8	14	8	10	9	8	8	4	15	15	8	12	16	11	13	9	11	3	8	3	12	17
RNA Metabolism	RNA processing and modification	Polyadenylation_specificity_factor	Cleavage and polyadenylation specificity factor, 160 kDa subunit	1	32	25	6	25	13	21	11	12	12	9	15	6	12	13	18	14	11	18	16	8	11	11	3	12	9	7	5	14	22	18	13	9	18	11	11	13	9	8	8	23
RNA Metabolism	RNA processing and modification	Polyadenylation_specificity_factor	Cleavage and polyadenylation specificity factor, 30 kDa subunit	0	0	0	0	0	1	0	0	0	0	0	1	0	0	0	0	0	0	0	1	0	0	0	0	0	0	0	0	0	0	0	0	1	0	0	0	0	0	2	0	1
RNA Metabolism	RNA processing and modification	Polyadenylation_specificity_factor	Cleavage and polyadenylation specificity factor, 73 kDa subunit	2	1	0	1	1	3	0	2	3	1	2	3	3	3	0	3	1	2	1	1	2	3	2	1	0	0	0	0	2	1	1	2	1	0	4	2	3	2	5	2	5
Cell Division and Cell Cycle	NULL	Cyanobacterial_Circadian_Clock	Clock-associated two-component sensor histidine kinase SasA	0	0	0	2	0	0	0	0	0	0	0	0	0	0	0	0	0	1	0	0	0	0	0	0	0	0	0	0	0	0	0	0	0	0	3	0	0	0	0	0	0
Membrane Transport	Protein secretion system, Type VI	Type_VI_secretion_systems	ClpB protein	965	1012	947	1152	598	645	1225	387	248	212	261	701	586	484	309	927	775	692	128	530	360	124	286	111	477	290	558	748	256	1011	490	1044	612	444	743	254	750	463	429	257	1093
Protein Metabolism	Protein degradation	Proteolysis_in_bacteria,_ATP-dependent	ClpXP protease specificity-enhancing factor	1	5	8	12	3	4	5	0	0	0	1	2	0	1	5	9	5	6	0	2	3	1	2	3	0	0	2	0	1	5	3	2	12	7	1	2	4	2	1	1	8
Virulence, Disease and Defense	Adhesion	Adhesins_in_Staphylococcus	Clumping factor ClfA, fibrinogen-binding protein	0	0	0	0	0	0	0	1	0	0	0	0	0	0	0	0	0	0	0	0	0	0	0	0	0	0	0	0	0	1	0	0	0	0	0	0	0	0	0	0	0
Virulence, Disease and Defense	Adhesion	Adhesins_in_Staphylococcus	Clumping factor ClfB, fibrinogen binding protein	2	0	0	0	0	0	1	1	0	0	0	0	0	0	0	0	0	0	1	1	0	0	0	0	0	0	0	0	0	0	1	0	0	0	0	1	0	0	0	0	0
DNA Metabolism	NULL	Nucleoid-associated_proteins_in_Bacteria	Cnu protein	0	0	0	1	0	0	0	0	0	0	0	0	0	0	0	2	0	0	0	1	0	0	0	0	0	0	0	0	0	1	0	0	0	0	0	0	0	0	0	0	0
Carbohydrates	Sugar alcohols	Propanediol_utilization	CoA-acylating propionaldehyde dehydrogenase	0	0	0	1	0	0	0	0	0	0	0	0	0	0	0	0	0	0	0	0	0	0	0	0	0	0	0	0	0	0	0	0	0	0	0	0	0	0	0	0	0
Clustering-based subsystems	Oxidative stress	CoA-disulfide_reductase_(EC_1.8.1.14)_containing_cluster	CoA-disulfide reductase (EC 1.8.1.14)	0	0	0	0	0	0	0	0	0	0	0	0	0	0	0	0	0	0	1	0	0	0	0	0	0	0	0	0	0	0	0	1	0	0	0	0	0	0	0	0	0
Regulation and Cell signaling	Proteolytic pathway	Coagulation_cascade	Coagulation factor XIII, protein-glutamine gamma-glutamyltransferase (EC 2.3.2.13)	0	0	0	0	0	0	0	1	0	0	0	0	0	0	0	1	0	0	0	0	0	0	0	0	0	0	0	0	0	0	0	0	0	0	0	0	0	0	0	0	1
Regulation and Cell signaling	Proteolytic pathway	Coagulation_cascade	Coagulation factor XIa, protease S01.213	0	0	0	0	0	0	0	0	0	0	0	0	0	0	0	0	0	0	0	0	0	0	0	0	0	0	0	0	0	0	0	0	0	0	0	2	0	0	0	0	0
Cofactors, Vitamins, Prosthetic Groups, Pigments	Tetrapyrroles	Cobalamin_synthesis	Cob(I)alamin adenosyltransferase (EC 2.5.1.17)	16	13	21	38	12	12	33	5	4	2	1	4	2	4	4	30	17	12	1	12	3	1	0	0	2	0	5	3	4	37	15	25	19	5	22	1	5	6	3	4	23
Protein Metabolism	Protein processing and modification	G3E_family_of_P-loop_GTPases_(metallocenter_biosynthesis)	Cob(I)alamin adenosyltransferase PduO (EC 2.5.1.17)	35	39	40	33	24	20	27	6	4	1	8	12	10	11	14	13	3	13	2	19	3	1	13	3	7	3	14	19	6	32	35	49	19	11	16	3	15	8	12	9	16
Cofactors, Vitamins, Prosthetic Groups, Pigments	Tetrapyrroles	Coenzyme_B12_biosynthesis	CobN component of cobalt chelatase involved in B12 biosynthesis	85	68	86	112	44	38	108	10	10	3	4	9	8	17	7	56	27	51	1	33	3	6	6	4	9	0	6	7	8	82	63	80	44	19	37	9	26	24	6	4	74
Cofactors, Vitamins, Prosthetic Groups, Pigments	Tetrapyrroles	Coenzyme_B12_biosynthesis	CobW GTPase involved in cobalt insertion for B12 biosynthesis	10	16	25	13	14	6	3	4	0	0	1	6	4	4	5	7	9	8	0	5	0	1	6	2	2	1	4	2	2	3	15	8	9	2	2	1	19	4	4	4	12
Cofactors, Vitamins, Prosthetic Groups, Pigments	Tetrapyrroles	Cobalamin_synthesis	Cobalamin biosynthesis protein BluB	2	1	4	5	1	0	1	0	0	0	0	1	0	0	0	3	1	1	0	1	0	0	0	0	0	0	1	0	0	4	5	3	0	0	4	0	3	0	1	1	2
Cofactors, Vitamins, Prosthetic Groups, Pigments	Tetrapyrroles	Cobalamin_synthesis	Cobalamin biosynthesis protein CbiG	3	0	1	5	1	0	1	0	0	0	0	1	0	1	0	6	2	0	0	0	0	0	1	0	0	0	0	1	0	1	1	3	1	0	0	0	1	1	0	0	3
Cofactors, Vitamins, Prosthetic Groups, Pigments	Tetrapyrroles	Coenzyme_B12_biosynthesis	Cobalamin biosynthesis protein CobG	3	0	2	8	2	1	3	1	0	0	2	0	0	1	0	2	1	6	0	1	0	0	0	0	1	0	1	0	0	1	5	3	6	1	4	1	0	1	0	0	4
Cofactors, Vitamins, Prosthetic Groups, Pigments	Tetrapyrroles	Cobalamin_synthesis	Cobalamin synthase	9	5	5	6	4	4	3	0	0	2	0	0	1	0	3	3	0	2	1	4	0	0	0	0	0	0	0	1	0	3	9	5	4	0	7	0	13	5	2	2	6
Miscellaneous	Plant-Prokaryote DOE project	COG0523	Cobalamin synthesis protein/P47K family protein	0	1	1	1	0	1	0	1	0	0	2	0	0	0	1	0	0	0	0	1	2	1	1	0	0	0	1	0	0	2	2	2	1	0	1	0	0	0	0	0	0
Miscellaneous	Plant-Prokaryote DOE project	COG0523	Cobalt-containing nitrile hydratase subunit alpha (EC 4.2.1.84)	7	7	11	22	5	2	11	4	1	1	0	0	2	0	2	11	3	2	0	6	2	0	0	0	0	0	0	0	0	14	10	12	4	0	2	2	0	0	0	1	7
Miscellaneous	Plant-Prokaryote DOE project	COG0523	Cobalt-containing nitrile hydratase subunit beta (EC 4.2.1.84)	3	4	2	0	0	1	3	0	0	0	0	0	0	0	0	3	0	0	0	0	0	0	0	0	0	0	0	0	0	2	0	2	0	0	1	0	0	0	0	0	0
Cofactors, Vitamins, Prosthetic Groups, Pigments	Tetrapyrroles	Coenzyme_B12_biosynthesis	Cobalt-precorrin-2 C20-methyltransferase (EC 2.1.1.130)	20	11	35	31	6	10	24	1	3	2	0	3	2	3	0	19	11	4	3	13	0	0	3	0	4	0	1	0	0	15	24	20	5	3	11	1	6	0	2	1	13
Cofactors, Vitamins, Prosthetic Groups, Pigments	Tetrapyrroles	Cobalamin_synthesis	Cobalt-precorrin-3b C17-methyltransferase	4	1	9	6	0	0	1	2	0	0	0	1	1	2	2	3	6	3	0	1	0	0	0	2	1	0	3	2	1	1	1	6	2	5	5	0	2	0	2	0	3
Cofactors, Vitamins, Prosthetic Groups, Pigments	Tetrapyrroles	Cobalamin_synthesis	Cobalt-precorrin-4 C11-methyltransferase (EC 2.1.1.133)	3	8	16	12	3	5	13	0	3	0	1	5	3	1	4	11	3	7	0	4	0	2	3	2	1	0	2	5	1	8	8	19	4	3	9	3	3	2	2	0	6
Cofactors, Vitamins, Prosthetic Groups, Pigments	Tetrapyrroles	Coenzyme_B12_biosynthesis	Cobalt-precorrin-6 synthase, anaerobic	11	4	11	11	1	3	10	0	0	0	1	3	0	2	5	3	1	5	2	4	0	0	0	0	0	1	0	0	0	7	4	6	3	0	2	0	2	2	0	2	7
Cofactors, Vitamins, Prosthetic Groups, Pigments	Tetrapyrroles	Cobalamin_synthesis	Cobalt-precorrin-6x reductase (EC 1.3.1.54)	6	1	2	6	1	0	5	0	0	1	0	0	0	3	1	3	2	4	0	0	0	0	0	0	0	0	1	0	1	2	5	6	2	1	8	1	3	0	1	0	3
Cofactors, Vitamins, Prosthetic Groups, Pigments	Tetrapyrroles	Coenzyme_B12_biosynthesis	Cobalt-precorrin-6y C15-methyltransferase [decarboxylating] (EC 2.1.1.-)	6	0	7	7	3	2	12	1	0	0	1	1	1	2	0	1	1	4	0	2	0	0	0	0	0	0	0	2	0	8	1	2	2	3	6	0	0	3	1	0	0
Cofactors, Vitamins, Prosthetic Groups, Pigments	Tetrapyrroles	Coenzyme_B12_biosynthesis	Cobalt-precorrin-6y C5-methyltransferase (EC 2.1.1.-)	6	1	6	3	2	2	2	1	0	0	0	1	1	0	0	6	2	5	0	0	0	0	1	0	0	0	1	1	0	3	5	3	5	0	2	0	2	0	1	0	5
Cofactors, Vitamins, Prosthetic Groups, Pigments	Tetrapyrroles	Coenzyme_B12_biosynthesis	Cobalt-precorrin-8x methylmutase (EC 5.4.1.2)	19	4	7	10	5	8	18	2	5	2	6	1	0	4	2	9	0	7	0	1	1	2	1	1	1	0	2	0	0	9	6	12	2	4	15	1	2	2	0	0	14
Virulence, Disease and Defense	Resistance to antibiotics and toxic compounds	Cobalt-zinc-cadmium_resistance	Cobalt-zinc-cadmium resistance protein	27	25	47	57	35	24	41	15	17	14	14	45	17	20	10	21	15	31	6	16	16	6	14	6	24	4	19	17	6	40	44	34	27	7	16	9	20	20	16	12	37
Virulence, Disease and Defense	Resistance to antibiotics and toxic compounds	Cobalt-zinc-cadmium_resistance	Cobalt-zinc-cadmium resistance protein CzcD	25	20	35	27	13	19	26	14	10	4	16	19	5	8	10	24	14	13	4	9	13	5	11	3	8	2	11	13	13	12	24	35	8	2	19	2	15	14	9	6	16
Virulence, Disease and Defense	Resistance to antibiotics and toxic compounds	Cobalt-zinc-cadmium_resistance	Cobalt/zinc/cadmium efflux RND transporter, membrane fusion protein, CzcB family	5	3	5	0	0	1	6	0	0	0	0	1	1	6	7	3	1	3	0	1	0	0	1	0	1	0	3	2	0	5	1	0	5	0	4	0	4	3	0	0	1
Cofactors, Vitamins, Prosthetic Groups, Pigments	Tetrapyrroles	Coenzyme_B12_biosynthesis	Cobyric acid synthase	14	19	33	27	17	12	13	2	3	1	5	9	0	5	4	11	7	5	0	4	2	1	5	0	2	0	0	0	2	25	20	28	7	8	21	1	8	5	1	3	10
Cofactors, Vitamins, Prosthetic Groups, Pigments	Tetrapyrroles	Coenzyme_B12_biosynthesis	Cobyrinic acid A,C-diamide synthase	36	19	27	38	11	12	21	8	2	0	4	10	1	11	4	20	4	11	0	4	1	0	2	0	2	2	2	2	6	32	19	29	5	8	12	2	6	4	1	3	13
Clustering-based subsystems	Oxidative stress	CoA-disulfide_reductase_(EC_1.8.1.14)_containing_cluster	Coenzyme A disulfide reductase	0	0	1	0	0	0	0	0	0	0	0	0	0	0	0	0	0	0	0	0	0	0	0	0	0	0	0	0	0	1	0	1	0	0	0	0	1	0	0	0	0
Cofactors, Vitamins, Prosthetic Groups, Pigments	Coenzyme B	Coenzyme_B_synthesis	Coenzyme B synthesis from 2-oxoglutarate: steps 4, 7, 8, 11, and 12 [large subunit]	0	0	0	0	0	0	0	0	0	0	0	0	0	0	0	0	0	0	0	0	0	0	0	0	0	0	0	0	0	0	0	0	0	0	0	0	0	0	0	0	0
Cofactors, Vitamins, Prosthetic Groups, Pigments	Coenzyme B	Coenzyme_B_synthesis	Coenzyme B synthesis from 2-oxoglutarate: steps 5, 9, and 13	0	0	0	0	0	0	0	0	0	0	0	0	0	0	0	0	0	0	0	0	0	0	0	0	0	0	0	0	0	0	0	0	0	0	0	0	0	0	0	0	0
Respiration	Electron donating reactions	Coenzyme_F420-H2_dehydrogenase_(methanophenazine)	Coenzyme F(420)H(2) dehydrogenase (methanophenazine) subunit FpoJ	0	0	0	0	0	0	0	0	0	0	0	0	0	0	0	0	0	0	0	0	0	0	0	0	0	0	0	0	0	0	0	0	0	0	0	0	1	0	0	0	0
Respiration	Electron donating reactions	Coenzyme_F420-H2_dehydrogenase_(methanophenazine)	Coenzyme F(420)H(2) dehydrogenase (methanophenazine) subunit FpoL	0	0	0	0	0	0	0	0	0	0	0	0	0	0	0	0	0	0	0	1	0	0	0	0	0	0	0	0	0	0	0	0	0	0	0	0	0	0	0	0	1
Respiration	Electron donating reactions	Coenzyme_F420-H2_dehydrogenase_(methanophenazine)	Coenzyme F(420)H(2) dehydrogenase (methanophenazine) subunit FpoM	0	0	0	0	0	0	0	1	0	0	0	0	0	0	0	0	0	0	0	0	0	0	1	0	1	0	0	0	0	0	0	1	0	0	0	0	0	1	1	0	0
Cofactors, Vitamins, Prosthetic Groups, Pigments	Coenzyme F420	Coenzyme_F420_synthesis	Coenzyme F420-0:L-glutamate ligase	33	19	10	20	7	7	21	4	0	2	7	25	0	5	4	8	4	7	0	8	4	1	3	1	13	1	5	2	1	33	19	40	4	4	9	2	14	5	1	2	20
Respiration	Electron accepting reactions	Anaerobic_respiratory_reductases	Coenzyme F420-dependent oxidoreductase	0	0	0	0	0	0	0	0	0	0	0	1	1	1	1	0	0	0	0	2	0	0	0	0	0	0	2	2	0	0	0	1	0	0	0	0	0	1	0	0	1
Respiration	Electron donating reactions	Hydrogenases	Coenzyme F420-reducing hydrogenase, beta subunit	0	0	0	1	0	0	0	0	0	0	0	0	0	0	0	0	0	0	0	0	0	0	0	0	0	0	0	0	0	0	0	0	1	0	0	0	0	0	0	0	0
Cofactors, Vitamins, Prosthetic Groups, Pigments	Quinone cofactors	Coenzyme_PQQ_synthesis	Coenzyme PQQ synthesis protein A	44	31	90	34	56	25	63	28	14	8	19	30	17	36	10	31	23	30	6	18	17	13	22	5	11	2	18	19	14	48	20	65	29	17	30	11	45	15	9	7	38
Cofactors, Vitamins, Prosthetic Groups, Pigments	Quinone cofactors	Coenzyme_PQQ_synthesis	Coenzyme PQQ synthesis protein B	37	39	81	84	45	22	42	17	2	4	2	52	16	20	13	57	33	31	0	28	1	1	19	4	22	0	17	20	7	50	50	47	52	19	28	7	44	11	21	21	76
Cofactors, Vitamins, Prosthetic Groups, Pigments	Quinone cofactors	Coenzyme_PQQ_synthesis	Coenzyme PQQ synthesis protein C	27	36	64	54	22	15	30	4	2	7	3	22	6	23	10	32	27	25	4	37	1	2	14	1	14	0	11	11	6	57	34	36	33	18	22	12	23	10	13	6	53
Cofactors, Vitamins, Prosthetic Groups, Pigments	Quinone cofactors	Pyrroloquinoline_Quinone_biosynthesis	Coenzyme PQQ synthesis protein D	6	3	16	10	10	4	10	2	1	2	2	2	3	6	3	10	12	12	0	4	1	0	1	0	0	0	1	1	2	5	9	13	13	4	8	0	1	3	0	1	8
Cofactors, Vitamins, Prosthetic Groups, Pigments	Quinone cofactors	Coenzyme_PQQ_synthesis	Coenzyme PQQ synthesis protein E	92	121	153	116	87	90	125	20	12	5	12	18	12	27	22	133	84	41	4	44	5	3	21	2	16	2	5	15	10	94	128	177	70	32	44	7	15	14	12	8	108
Cofactors, Vitamins, Prosthetic Groups, Pigments	Quinone cofactors	Coenzyme_PQQ_synthesis	Coenzyme PQQ synthesis protein F (EC 3.4.99.-)	1	11	32	26	7	5	10	0	1	1	3	2	4	2	3	16	21	36	3	16	1	0	2	2	1	1	1	0	4	10	18	10	20	6	9	2	2	2	2	1	22
Nucleosides and Nucleotides	Detoxification	Housecleaning_nucleoside_triphosphate_pyrophosphatases	Cof protein, HD superfamily hydrolase	1	3	4	1	3	0	3	0	0	0	0	0	0	0	1	12	2	1	0	2	0	0	0	1	1	0	0	0	0	1	2	0	8	6	1	1	2	0	0	0	3
Cell Wall and Capsule	Capsular and extracellular polysacchrides	Colanic_acid_biosynthesis	Colanic acid biosynthesis acetyltransferase WcaF (EC 2.3.1.-)	1	0	0	0	0	0	0	0	0	1	0	0	0	0	0	0	0	0	0	0	0	0	2	0	0	0	0	0	0	0	1	2	0	0	0	0	0	0	0	0	0
Cell Wall and Capsule	Capsular and extracellular polysacchrides	Colanic_acid_biosynthesis	Colanic acid biosynthesis glycosyl transferase WcaA	0	0	0	0	0	0	0	0	0	0	0	0	0	0	0	0	0	0	0	0	0	0	0	0	0	0	0	0	0	0	0	0	1	0	0	0	2	0	0	0	0
Cell Wall and Capsule	Capsular and extracellular polysacchrides	Colanic_acid_biosynthesis	Colanic acid biosynthesis glycosyl transferase WcaC	0	0	0	0	0	0	3	0	0	0	1	0	0	0	0	0	0	0	0	0	0	0	0	0	0	0	0	0	0	0	0	0	0	0	0	0	0	0	0	0	0
Cell Wall and Capsule	Capsular and extracellular polysacchrides	Colanic_acid_biosynthesis	Colanic acid biosynthesis glycosyl transferase WcaE	0	0	1	0	0	1	1	0	0	0	0	0	1	1	0	0	0	0	0	0	1	0	0	0	0	0	0	0	0	0	0	0	0	0	0	0	1	0	0	0	0
Cell Wall and Capsule	Capsular and extracellular polysacchrides	Colanic_acid_biosynthesis	Colanic acid biosynthesis glycosyl transferase WcaL	1	1	0	1	0	0	3	0	0	0	0	0	1	0	1	1	1	2	0	4	1	0	0	0	1	0	0	0	0	3	1	0	1	0	0	1	0	1	1	0	0
Cell Wall and Capsule	Capsular and extracellular polysacchrides	Colanic_acid_biosynthesis	Colanic acid biosynthsis UDP-glucose lipid carrier transferase WcaJ	2	2	8	5	1	3	1	1	1	0	0	0	1	1	0	5	5	2	0	2	2	0	0	0	0	0	2	1	0	2	5	4	2	0	1	0	2	1	2	1	5
Cell Wall and Capsule	Capsular and extracellular polysacchrides	Colanic_acid_biosynthesis	Colanic acid biosysnthesis glycosyl transferase WcaI	0	2	2	0	0	1	1	2	0	0	0	0	0	0	0	1	0	0	0	0	0	0	0	0	0	0	0	1	0	1	0	1	0	0	0	0	0	0	1	0	0
Cell Wall and Capsule	Capsular and extracellular polysacchrides	Colanic_acid_biosynthesis	Colanic acid biosysnthesis protein WcaK	0	0	0	0	1	1	1	0	0	0	0	0	0	0	0	4	1	0	0	0	0	0	0	0	0	0	0	0	1	1	1	0	0	0	0	1	0	0	0	0	1
Regulation and Cell signaling	NULL	Rcs_phosphorelay_signal_transduction_pathway	Colanic acid capsular biosynthesis activation accesory protein RcsA, co-regulator with RcsB	0	0	0	0	0	0	1	0	0	0	0	0	0	0	0	1	3	0	0	0	0	0	0	0	0	0	0	0	0	0	0	0	0	0	0	0	0	0	0	0	0
Cell Wall and Capsule	Capsular and extracellular polysacchrides	Colanic_acid_biosynthesis	Colanic acid polymerase WcaD	0	0	0	0	0	0	0	0	1	0	0	0	0	0	0	0	0	0	0	0	0	0	0	0	0	0	0	0	0	0	0	0	0	0	0	0	0	0	0	0	0
Stress Response	Cold shock	Cold_shock,_CspA_family_of_proteins	Cold shock protein CspA	1019	1367	1198	1370	867	721	1483	605	499	418	776	945	549	828	917	711	419	520	256	534	628	571	883	356	785	295	794	771	932	1616	1197	2902	932	307	637	537	874	755	533	485	1633
Stress Response	Cold shock	Cold_shock,_CspA_family_of_proteins	Cold shock protein CspB	20	34	50	41	27	15	29	10	9	1	10	10	3	11	7	36	14	1	2	15	3	1	5	1	18	4	7	3	4	31	42	64	30	13	15	8	18	5	6	1	38
Stress Response	Cold shock	Cold_shock,_CspA_family_of_proteins	Cold shock protein CspC	142	267	281	371	175	137	387	135	99	64	136	184	129	136	194	239	157	212	36	132	138	74	175	48	110	35	153	117	138	222	190	291	181	86	167	123	300	174	109	103	259
Stress Response	Cold shock	Cold_shock,_CspA_family_of_proteins	Cold shock protein CspD	145	73	96	159	112	60	104	55	23	12	57	82	46	39	114	105	105	142	10	88	19	13	67	9	23	5	31	50	51	107	108	296	77	69	52	38	67	67	39	28	116
Stress Response	Cold shock	Cold_shock,_CspA_family_of_proteins	Cold shock protein CspE	61	101	116	105	84	67	106	38	14	11	14	42	26	21	45	66	56	31	5	92	44	18	24	47	32	15	60	29	32	119	116	135	85	57	84	16	61	44	37	41	122
Stress Response	Cold shock	Cold_shock,_CspA_family_of_proteins	Cold shock protein CspF	9	8	5	13	17	7	32	2	1	2	1	4	2	1	4	21	4	9	0	8	0	1	0	0	1	0	0	2	2	21	16	7	29	13	7	0	9	3	0	2	22
Stress Response	Cold shock	Cold_shock,_CspA_family_of_proteins	Cold shock protein CspG	454	524	552	622	382	345	712	236	185	139	231	263	225	278	386	386	220	311	147	309	224	202	294	185	154	146	297	354	300	724	491	989	521	212	368	176	284	168	211	233	625
Stress Response	Cold shock	Cold_shock,_CspA_family_of_proteins	Cold shock protein CspI	1	0	1	1	2	0	1	23	16	4	6	9	2	6	2	7	1	2	6	0	13	7	8	8	8	0	4	2	20	1	2	0	16	1	3	13	5	4	6	1	2
RNA Metabolism	RNA processing and modification	ATP-dependent_RNA_helicases,_bacterial	Cold-shock DEAD-box protein A	171	250	268	332	311	212	382	143	134	78	175	338	188	196	174	345	126	195	73	118	174	91	141	54	217	67	203	234	127	371	177	324	439	110	460	125	427	283	217	190	359
Virulence, Disease and Defense	Bacteriocins, ribosomally synthesized antibacterial peptides	Tolerance_to_colicin_E2	Colicin E2 tolerance protein CbrC	0	0	0	0	0	0	0	0	0	0	0	0	0	0	0	2	0	0	0	0	0	0	0	0	0	0	0	0	0	0	0	0	0	0	0	0	0	0	0	0	0
Membrane Transport	NULL	Ton_and_Tol_transport_systems	Colicin I receptor precursor	0	1	2	0	0	1	5	0	0	0	0	0	0	0	0	2	2	1	0	0	0	0	0	0	0	0	0	1	0	4	3	0	0	1	1	0	0	0	0	0	4
Miscellaneous	Plant-Prokaryote DOE project	At5g04520_AT1G06240	Colicin V production protein	4	10	17	26	11	6	11	1	1	0	1	13	8	4	3	21	8	15	0	2	0	0	1	0	1	0	1	5	1	10	8	9	18	7	5	1	20	14	4	3	14
Protein Metabolism	Protein biosynthesis	Nucleolar_protein_complex	Collagen alpha 1(I) chain precursor	165	91	99	201	47	78	154	85	64	64	79	138	73	110	85	73	27	66	30	48	100	59	79	44	89	35	81	88	84	178	75	178	69	39	77	37	109	71	82	68	108
Virulence, Disease and Defense	NULL	Streptococcus_pyogenes_Virulome	Collagen-like surface protein	3	3	6	8	6	2	8	2	0	0	1	0	0	1	1	8	2	2	0	5	0	0	0	0	0	0	0	0	0	7	3	4	5	1	3	0	0	0	1	0	6
Phages, Prophages, Transposable elements, Plasmids	Transposable elements	CBSS-203122.12.peg.188	ComM-related protein	15	9	11	8	4	4	5	2	2	0	3	4	7	6	2	7	7	2	3	4	1	2	5	0	5	0	6	6	1	15	12	8	12	4	9	3	7	6	9	5	12
Clustering-based subsystems	NULL	Glutaredoxin_3_containing_cluster_2	Competence protein F homolog, phosphoribosyltransferase domain	2	1	6	6	2	2	2	0	0	2	0	0	1	0	3	5	1	0	0	2	1	0	0	0	0	0	3	0	4	4	1	8	0	3	2	0	0	0	1	0	2
Miscellaneous	Plant-Prokaryote DOE project	Competence_or_DNA_damage-inducible_protein_CinA_and_related_protein_families	Competence/damage-inducible protein CinA	27	20	28	19	29	12	36	12	1	5	4	21	7	9	10	13	19	8	1	12	5	1	5	1	5	3	15	11	6	31	17	17	14	12	11	6	13	6	5	6	24
Miscellaneous	Plant-Prokaryote DOE project	Competence_or_DNA_damage-inducible_protein_CinA_and_related_protein_families	Competence/damage-inducible protein CinA family	0	0	0	0	0	0	0	0	0	0	0	0	0	0	0	0	0	0	0	0	0	0	0	0	0	0	0	0	0	0	0	0	0	0	0	0	0	0	0	0	0
RNA Metabolism	RNA processing and modification	eukaryotic_rRNA_modification_and_related_functions	Complement component 1, Q subcomponent binding protein, mitochondrial precursor	0	0	0	0	0	0	0	0	0	0	0	0	0	0	0	2	1	0	0	0	0	0	0	0	0	0	0	0	0	0	0	0	0	0	0	0	0	0	0	0	0
Clustering-based subsystems	NULL	Conjugative_transfer_related_cluster	Conjugative transfer ATP binding protein	0	0	0	1	0	0	0	0	0	0	0	0	0	0	0	0	0	0	0	0	0	0	0	0	0	0	0	0	0	0	0	0	0	0	0	0	0	0	0	0	0
Clustering-based subsystems	NULL	PFGI-1-like_cluster_2	Conjugative transfer pilus-tip adhesin protein PilV in PFGI-1-like cluster	0	0	0	0	0	0	0	0	0	0	0	0	0	0	0	0	1	0	0	1	0	0	0	0	0	0	0	0	0	0	0	0	0	0	0	0	0	0	0	0	0
Clustering-based subsystems	NULL	Conjugative_transfer_related_cluster	Conjugative transfer protein TraA	0	0	0	0	0	0	0	0	0	0	0	0	0	0	0	0	0	0	0	0	0	1	0	0	0	0	0	0	0	0	0	0	0	0	0	0	1	0	0	0	0
Membrane Transport	Protein and nucleoprotein secretion system, Type IV	Conjugative_transfer	Conjugative transfer protein TrbA	0	0	0	0	0	0	0	0	0	0	0	0	0	0	0	0	0	0	0	0	0	0	0	0	0	0	0	0	0	0	0	0	0	0	1	0	2	0	0	0	0
Membrane Transport	Protein and nucleoprotein secretion system, Type IV	Conjugative_transfer	Conjugative transfer protein TrbB	0	0	0	0	0	0	1	0	0	0	0	0	0	0	0	3	3	0	0	0	0	0	1	0	0	0	0	0	0	0	0	0	0	1	0	0	0	0	1	7	0
Membrane Transport	Protein and nucleoprotein secretion system, Type IV	Conjugative_transfer	Conjugative transfer protein TrbC	0	0	0	0	0	0	0	0	0	0	0	0	0	0	0	0	0	0	0	0	0	0	0	0	0	0	0	0	0	0	0	0	0	0	0	0	0	0	0	9	0
Membrane Transport	Protein and nucleoprotein secretion system, Type IV	Conjugative_transfer	Conjugative transfer protein TrbE	2	0	1	1	0	0	0	0	0	0	0	0	2	2	1	0	1	1	0	0	0	0	0	0	1	0	0	0	0	0	0	0	0	0	2	0	0	3	2	0	1
Membrane Transport	Protein and nucleoprotein secretion system, Type IV	Conjugative_transfer	Conjugative transfer protein TrbF	0	0	0	0	0	0	0	0	0	0	0	0	0	0	0	1	0	0	0	0	0	0	0	0	0	0	0	0	0	0	0	0	0	0	0	0	0	0	0	0	1
Membrane Transport	Protein and nucleoprotein secretion system, Type IV	Conjugative_transfer	Conjugative transfer protein TrbG	0	0	0	0	0	1	0	0	0	0	0	1	0	0	0	0	0	0	0	0	0	0	1	0	0	0	0	1	0	0	0	0	0	0	0	0	2	0	0	0	0
Membrane Transport	Protein and nucleoprotein secretion system, Type IV	Conjugative_transfer	Conjugative transfer protein TrbH	0	0	0	0	0	0	0	0	0	0	0	0	0	0	0	0	0	1	0	0	0	0	0	0	0	0	0	0	0	0	0	0	0	0	0	0	0	0	0	0	0
Membrane Transport	Protein and nucleoprotein secretion system, Type IV	Conjugative_transfer	Conjugative transfer protein TrbI	0	0	0	0	0	0	0	0	0	0	0	0	0	0	0	0	0	0	0	0	0	0	0	0	1	0	0	0	0	1	2	1	0	0	0	0	0	2	0	1	0
Membrane Transport	Protein and nucleoprotein secretion system, Type IV	Conjugative_transfer	Conjugative transfer protein TrbJ	0	0	0	1	0	0	0	0	0	0	0	0	0	1	0	0	0	0	0	0	0	0	0	0	0	0	0	0	0	0	0	0	0	0	0	0	1	0	0	0	0
Membrane Transport	Protein and nucleoprotein secretion system, Type IV	Conjugative_transfer	Conjugative transfer protein TrbL	1	1	1	0	0	0	0	0	0	0	0	0	1	0	0	0	0	0	0	0	0	0	0	0	0	0	1	0	0	1	1	0	0	0	0	0	3	0	0	0	0
Membrane Transport	Protein and nucleoprotein secretion system, Type IV	Conjugative_transfer	Conjugative transfer protein TrbN	0	0	0	0	0	0	0	0	0	0	0	0	0	0	0	0	0	0	0	0	1	0	0	0	0	0	0	0	0	1	0	0	0	0	0	0	0	0	0	0	0
Phages, Prophages, Transposable elements, Plasmids	Transposable elements	Conjugative_transposon,_Bacteroidales	Conjugative transposon protein TraD	0	0	0	0	0	0	0	0	0	0	0	6	0	0	0	0	0	0	0	0	1	0	0	0	0	0	0	0	0	0	0	0	0	0	0	0	0	0	0	0	0
Phages, Prophages, Transposable elements, Plasmids	Transposable elements	Conjugative_transposon,_Bacteroidales	Conjugative transposon protein TraE	0	0	0	0	0	0	0	0	0	0	0	0	0	0	1	0	0	0	0	0	0	0	0	0	0	0	1	0	0	0	0	0	1	0	0	1	0	0	0	0	0
Phages, Prophages, Transposable elements, Plasmids	Transposable elements	Conjugative_transposon,_Bacteroidales	Conjugative transposon protein TraF	0	0	0	0	0	0	0	0	0	0	0	0	0	0	0	0	0	0	0	0	0	0	0	0	0	0	0	0	0	0	0	0	0	0	0	0	0	0	0	0	0
Phages, Prophages, Transposable elements, Plasmids	Transposable elements	Conjugative_transposon,_Bacteroidales	Conjugative transposon protein TraG	0	0	2	1	0	0	1	1	0	0	0	0	1	0	0	2	1	0	0	1	0	0	0	0	0	0	1	0	1	2	1	2	0	0	1	0	0	0	1	0	0
Phages, Prophages, Transposable elements, Plasmids	Transposable elements	Conjugative_transposon,_Bacteroidales	Conjugative transposon protein TraJ	0	0	0	0	0	0	0	0	0	0	0	0	0	0	0	0	1	0	0	0	0	0	0	0	0	0	1	0	0	0	0	0	0	0	0	0	0	0	0	0	0
Phages, Prophages, Transposable elements, Plasmids	Transposable elements	Conjugative_transposon,_Bacteroidales	Conjugative transposon protein TraK	0	2	0	0	0	0	0	1	0	0	0	0	0	0	0	0	0	0	0	0	0	0	0	0	0	0	0	0	0	0	0	0	0	0	0	0	0	0	0	0	0
Phages, Prophages, Transposable elements, Plasmids	Transposable elements	Conjugative_transposon,_Bacteroidales	Conjugative transposon protein TraM	0	0	0	0	0	0	0	0	0	0	0	0	0	0	0	0	0	0	0	0	0	0	0	0	0	0	0	0	1	0	0	0	0	0	0	0	0	0	0	0	0
Phages, Prophages, Transposable elements, Plasmids	Transposable elements	Conjugative_transposon,_Bacteroidales	Conjugative transposon protein TraN	0	0	0	0	0	0	1	0	0	0	0	0	0	0	0	0	0	0	0	0	0	0	0	0	0	0	0	0	0	0	0	0	0	0	0	0	0	0	0	0	0
Carbohydrates	NULL	Conserved_cluster_around_inner_membrane_protein_gene_yghQ,_probably_involved_in_polysaccharide_biosynthesis	Conserved ATP-binding protein YghS	0	0	0	0	0	0	0	0	0	0	0	0	0	0	0	0	0	0	0	0	0	0	0	0	0	0	0	0	0	0	0	0	1	0	0	0	0	0	0	0	0
Miscellaneous	Plant-Prokaryote DOE project	At1g10830	Conserved NnrU/NnuR ortholog membrane enzyme	0	0	0	0	0	1	1	0	0	0	0	0	0	0	0	0	0	0	0	0	0	0	0	0	1	0	0	0	0	0	0	0	0	0	1	0	0	0	0	0	0
Amino Acids and Derivatives	Histidine Metabolism	Histidine_Degradation	Conserved hypothetical protein (perhaps related to histidine degradation)	4	1	3	3	0	1	2	1	0	0	1	0	0	0	1	1	2	1	0	0	1	0	0	0	0	0	0	0	0	1	3	1	0	2	2	0	3	0	0	0	3
Sulfur Metabolism	Inorganic sulfur assimilation	Inorganic_Sulfur_Assimilation	Conserved hypothetical protein probably involved in assimilatory sulfate reduction	0	0	0	0	0	0	0	0	0	0	0	0	0	0	0	0	0	0	0	0	0	0	0	0	0	0	0	0	0	0	0	0	0	0	0	0	0	0	0	0	0
Sulfur Metabolism	Inorganic sulfur assimilation	Inorganic_Sulfur_Assimilation	Conserved hypothetical protein probably involved in sulfate reduction	0	0	1	0	0	2	2	0	0	0	2	3	0	4	0	2	0	0	0	1	0	1	1	1	2	0	1	1	0	1	3	2	2	1	0	3	0	1	1	0	1
Protein Metabolism	Protein biosynthesis	Nucleolar_protein_complex	Conserved oligomeric Golgi complex component 8	0	1	0	0	1	1	2	1	1	0	2	1	1	0	0	0	1	0	0	0	0	0	0	0	0	0	2	0	0	0	0	0	0	1	1	0	0	0	0	0	1
Fatty Acids, Lipids, and Isoprenoids	NULL	Cholesterol_catabolic_operon_in_Mycobacteria	Conserved protein IgrD	0	0	1	1	0	0	0	0	0	0	0	0	0	0	0	0	0	0	0	0	0	0	0	0	0	0	0	0	0	1	0	0	0	0	0	1	0	0	0	0	1
Regulation and Cell signaling	Regulation of virulence	A_conserved_operon_linked_to_TyrR_and_possibly_involved_in_virulence	Conserved protein YcjX with nucleoside triphosphate hydrolase domain	0	4	4	7	13	11	10	1	0	2	0	0	1	0	5	14	0	6	0	7	2	0	0	0	0	0	0	0	1	5	4	1	7	7	2	0	2	1	0	0	8
Carbohydrates	NULL	Conserved_cluster_around_inner_membrane_protein_gene_yghQ,_probably_involved_in_polysaccharide_biosynthesis	Conserved protein YghR, with nucleoside triphosphate hydrolase domain	0	0	0	0	0	0	0	0	0	0	0	0	0	0	0	0	0	0	0	0	0	0	0	0	0	0	0	0	0	0	0	0	0	0	0	0	0	0	0	0	1
Carbohydrates	NULL	Conserved_cluster_around_inner_membrane_protein_gene_yghQ,_probably_involved_in_polysaccharide_biosynthesis	Conserved protein YghT, with nucleoside triphosphate hydrolase domain	0	0	2	0	0	0	0	0	0	0	0	0	0	0	0	0	0	0	0	0	0	0	0	0	0	0	0	0	0	0	0	0	0	0	0	0	0	0	0	0	0
Virulence, Disease and Defense	Bacteriocins, ribosomally synthesized antibacterial peptides	Tolerance_to_colicin_E2	Conserved uncharacterized protein CreA	11	15	19	19	15	10	16	3	4	0	1	2	1	1	1	26	9	9	1	24	0	2	1	1	0	0	4	0	1	26	19	28	18	5	7	3	6	3	2	1	19
Virulence, Disease and Defense	Resistance to antibiotics and toxic compounds	Copper_homeostasis	CopG protein	1	0	1	3	0	2	1	0	0	0	0	0	0	1	0	0	0	0	0	1	0	0	1	0	0	0	0	1	0	0	2	1	0	0	0	0	0	0	0	0	1
Virulence, Disease and Defense	Resistance to antibiotics and toxic compounds	Copper_homeostasis	Copper chaperone	16	11	5	25	4	5	12	3	1	10	6	7	3	5	8	6	5	9	0	6	5	2	3	4	1	2	10	2	3	6	6	11	5	7	7	3	7	3	6	1	16
Virulence, Disease and Defense	Resistance to antibiotics and toxic compounds	Copper_homeostasis:_copper_tolerance	Copper homeostasis protein CutE	7	6	10	11	2	5	3	0	1	2	1	2	3	2	3	12	2	4	0	9	0	0	2	3	0	0	3	0	0	6	8	7	2	3	4	0	4	1	1	0	8
Virulence, Disease and Defense	Resistance to antibiotics and toxic compounds	Copper_homeostasis:_copper_tolerance	Copper homeostasis protein CutF precursor	0	0	0	1	0	0	0	0	0	0	0	0	0	0	0	0	0	0	0	0	2	0	0	0	0	0	0	0	0	0	0	0	0	0	0	0	0	0	0	0	0
Respiration	NULL	Biogenesis_of_cytochrome_c_oxidases	Copper metallochaperone, bacterial analog of Cox17 protein	4	2	5	13	0	1	4	0	0	0	1	5	2	3	4	5	2	6	0	0	0	1	0	0	1	0	5	3	0	1	2	4	4	2	1	1	7	4	4	1	3
Respiration	NULL	Biogenesis_of_cytochrome_c_oxidases	Copper metallochaperone, cytochrome oxidase biogenesis protein Cox17	1	8	7	6	10	8	6	3	5	9	5	1	2	2	6	9	1	6	3	1	2	6	3	8	6	2	3	4	3	1	7	5	2	7	7	8	8	7	1	1	2
Virulence, Disease and Defense	Resistance to antibiotics and toxic compounds	Copper_homeostasis	Copper resistance protein B	1	1	0	2	1	2	1	0	1	1	0	0	2	0	2	1	3	4	0	0	0	0	0	0	0	0	0	0	0	0	0	0	3	0	1	0	1	2	0	0	0
Virulence, Disease and Defense	Resistance to antibiotics and toxic compounds	Copper_homeostasis	Copper resistance protein C precursor	0	0	1	2	0	0	0	0	0	0	0	0	0	0	0	2	0	0	0	0	0	0	0	0	0	0	0	0	0	0	0	0	0	0	0	0	0	0	0	0	1
Virulence, Disease and Defense	Resistance to antibiotics and toxic compounds	Copper_homeostasis	Copper resistance protein D	16	20	24	31	15	9	26	9	12	9	17	18	17	18	9	12	7	8	7	8	12	7	9	1	16	9	10	9	9	20	15	33	11	4	12	4	5	15	9	7	10
Regulation and Cell signaling	NULL	Orphan_regulatory_proteins	Copper sensory histidine kinase CpxA	0	0	5	12	8	3	2	0	0	2	0	0	0	0	0	9	2	4	0	2	1	0	0	0	0	0	0	0	1	4	0	1	14	3	2	0	3	0	0	0	5
Virulence, Disease and Defense	Resistance to antibiotics and toxic compounds	Copper_homeostasis	Copper sensory histidine kinase CusS	0	0	0	0	0	1	0	0	0	0	0	0	0	0	0	0	0	0	0	0	0	0	0	0	0	0	0	0	0	1	0	1	0	0	0	0	0	0	0	0	1
Virulence, Disease and Defense	Resistance to antibiotics and toxic compounds	Copper_homeostasis	Copper tolerance protein	1	0	0	0	1	0	0	0	0	0	0	0	0	1	0	0	0	0	0	0	0	0	0	0	0	0	0	0	0	3	0	1	1	0	0	0	0	1	0	0	0
Virulence, Disease and Defense	Resistance to antibiotics and toxic compounds	Copper_homeostasis	Copper-binding periplasmic protein	0	0	0	0	0	0	1	0	0	0	0	0	0	0	0	0	0	0	0	0	0	0	0	0	0	0	0	0	0	0	0	0	0	0	0	0	0	0	0	0	0
Nitrogen Metabolism	NULL	Denitrification	Copper-containing nitrite reductase (EC 1.7.2.1)	1	0	0	1	2	0	0	1	0	1	1	1	0	0	4	0	1	1	0	1	0	0	0	0	0	0	0	0	1	2	1	2	0	0	0	0	5	0	3	1	0
Regulation and Cell signaling	NULL	Orphan_regulatory_proteins	Copper-sensing two-component system response regulator CpxR	1	3	8	14	6	8	7	0	1	1	0	3	0	0	3	5	4	8	1	2	0	0	0	0	0	0	0	0	0	6	11	2	13	12	1	3	0	0	0	0	6
Virulence, Disease and Defense	Resistance to antibiotics and toxic compounds	Copper_homeostasis	Copper-sensing two-component system response regulator CusR	1	0	2	1	1	1	3	1	0	0	0	2	2	1	2	3	1	3	0	0	0	0	2	0	0	1	0	0	0	1	2	1	1	1	0	0	1	1	0	1	4
Virulence, Disease and Defense	Resistance to antibiotics and toxic compounds	Copper_homeostasis	Copper-translocating P-type ATPase (EC 3.6.3.4)	380	227	329	667	183	137	426	147	106	90	127	251	132	153	147	265	118	225	67	113	131	70	134	73	131	60	222	139	104	242	156	303	253	96	197	83	197	130	173	122	249
Cofactors, Vitamins, Prosthetic Groups, Pigments	Tetrapyrroles	Heme_and_Siroheme_Biosynthesis	Coproporphyrinogen III oxidase, aerobic (EC 1.3.3.3)	27	75	71	72	65	77	56	54	48	50	58	51	58	58	46	48	58	56	76	46	56	42	50	55	56	51	27	47	55	67	58	50	55	59	67	33	65	65	63	73	68
Cofactors, Vitamins, Prosthetic Groups, Pigments	Tetrapyrroles	Heme_and_Siroheme_Biosynthesis	Coproporphyrinogen III oxidase, oxygen-independent (EC 1.3.99.22)	0	0	8	12	2	0	3	1	0	0	2	5	2	3	0	8	3	4	0	3	0	0	0	0	2	0	3	0	0	2	10	3	1	0	1	0	7	1	3	0	4
Cofactors, Vitamins, Prosthetic Groups, Pigments	Tetrapyrroles	Heme_and_Siroheme_Biosynthesis	Coproporphyrinogen III oxidase, oxygen-independent (EC 1.3.99.22), divergent, putative	0	0	0	0	0	0	0	0	0	0	0	0	0	0	0	0	0	0	0	0	0	0	0	0	0	0	0	0	0	1	0	0	0	0	0	0	0	0	0	0	0
Phages, Prophages, Transposable elements, Plasmids	Plasmid related functions	Plasmid-encoded_T-DNA_transfer	Coupling protein VirD4, ATPase required for T-DNA transfer	1	0	0	0	1	0	1	0	0	0	0	6	0	0	2	2	0	3	0	2	0	0	0	0	4	1	1	4	0	0	2	0	0	0	2	0	2	0	1	0	0
Amino Acids and Derivatives	NULL	Creatine_and_Creatinine_Degradation	Creatinase (EC 3.5.3.3)	0	0	70	2	0	0	0	0	0	0	0	0	0	0	0	0	0	1	0	0	0	0	0	0	0	0	1	0	0	1	0	0	0	0	0	0	0	0	0	0	0
Miscellaneous	Plant-Prokaryote DOE project	COG0523	Creatinine amidohydrolase (EC 3.5.2.10)	4	12	26	7	4	9	7	2	0	0	1	2	2	3	0	13	2	5	1	3	0	0	2	0	0	0	0	3	0	14	6	13	10	3	10	0	4	3	1	1	19
DNA Metabolism	DNA replication	DNA-replication	Crossover junction endodeoxyribonuclease RuvC (EC 3.1.22.4)	44	27	38	52	18	36	48	29	37	14	19	53	21	35	24	32	10	21	10	21	25	21	15	12	24	15	17	33	15	28	19	56	27	10	19	19	52	25	38	20	28
Fatty Acids, Lipids, and Isoprenoids	Fatty acids	Carnitine_Metabolism_in_Microorganisms	Crotonobetaine carnitine-CoA ligase (EC 6.3.2.-)	1	2	0	1	1	2	0	0	0	0	0	0	0	0	0	2	1	1	0	0	0	0	0	0	0	0	0	0	0	1	0	2	0	0	0	0	0	1	0	0	1
Fatty Acids, Lipids, and Isoprenoids	Fatty acids	Carnitine_Metabolism_in_Microorganisms	Crotonobetainyl-CoA dehydrogenase (EC 1.3.99.-)	6	1	4	6	1	3	0	0	0	1	0	1	0	0	0	3	1	0	0	2	0	1	0	0	0	0	1	0	0	4	4	2	0	0	6	0	0	0	0	0	3
Carbohydrates	Central carbohydrate metabolism	Ethylmalonyl-CoA_pathway_of_C2_assimilation	Crotonyl-CoA carboxylase/reductase, ethylmalonyl-CoA producing	85	47	81	157	58	74	149	2	10	2	8	8	4	8	11	84	28	27	7	78	4	4	3	1	1	4	4	4	2	79	90	99	31	25	66	5	0	3	6	1	80
Fatty Acids, Lipids, and Isoprenoids	Isoprenoids	Carotenoids	CrtT-methyltransferase-like protein	1	2	0	0	0	0	2	0	0	2	0	0	0	0	0	0	0	0	0	0	0	0	0	0	1	0	0	0	0	0	0	3	0	0	0	3	0	0	1	2	0
Fatty Acids, Lipids, and Isoprenoids	Isoprenoids	Carotenoids	CrtV-methyltransferase-like protein	8	0	4	3	0	12	3	3	0	0	0	0	0	0	0	4	0	0	0	6	4	0	0	0	0	0	0	1	0	12	1	8	0	3	0	0	0	0	0	3	1
Miscellaneous	Plant-Prokaryote DOE project	COG3380_COG2907	Cryptochrome	3	32	35	25	32	34	16	66	28	45	50	71	50	56	73	13	8	15	77	23	60	57	58	63	78	75	34	65	46	26	24	16	18	30	14	49	57	71	56	71	35
Regulation and Cell signaling	NULL	Staphylococcal_accessory_gene_regulator_system	CsbB stress response protein	0	0	0	0	0	0	0	0	0	0	0	0	0	0	0	0	0	1	0	0	0	0	0	0	0	0	0	0	0	0	0	0	0	0	0	0	0	2	0	0	0
Virulence, Disease and Defense	Resistance to antibiotics and toxic compounds	Copper_homeostasis	Cu(I)-responsive transcriptional regulator	3	3	6	2	0	3	9	2	0	1	1	2	0	0	0	1	1	3	0	0	0	0	1	0	0	0	2	1	2	3	2	2	2	1	0	1	4	0	0	0	5
Membrane Transport	Protein secretion system, Type VIII (Extracellular nucleation/precipitation pathway, ENP)	Curli_production	Curli production assembly/transport component CsgF	0	0	0	0	0	0	0	0	0	0	0	0	0	0	0	0	1	0	0	0	0	0	0	0	0	0	0	0	0	0	0	0	0	0	0	0	0	0	0	0	0
Membrane Transport	Protein secretion system, Type VIII (Extracellular nucleation/precipitation pathway, ENP)	Curli_production	Curli production assembly/transport component CsgG	0	0	4	2	2	0	1	0	0	0	0	0	1	0	0	0	2	0	0	0	0	0	0	0	0	0	0	0	0	1	0	1	0	0	0	0	0	0	0	0	0
Nitrogen Metabolism	NULL	Cyanate_hydrolysis	Cyanate ABC transporter, ATP-binding protein	0	0	1	1	1	0	1	0	0	0	0	1	0	0	2	0	4	1	0	0	0	0	0	2	0	0	0	1	2	2	0	4	0	0	0	0	3	0	0	0	3
Nitrogen Metabolism	NULL	Cyanate_hydrolysis	Cyanate ABC transporter, permease protein	0	2	2	2	3	2	0	0	0	0	1	0	0	0	0	0	0	0	0	0	0	0	0	0	2	0	0	0	0	2	1	2	0	0	0	0	0	3	0	0	0
Nitrogen Metabolism	NULL	Cyanate_hydrolysis	Cyanate ABC transporter, substrate binding protein	2	0	7	6	3	2	3	1	2	0	2	1	3	1	0	4	4	2	0	1	0	2	2	0	0	0	1	0	0	3	5	2	2	0	2	4	0	4	0	0	4
Nitrogen Metabolism	NULL	Cyanate_hydrolysis	Cyanate hydratase (EC 4.2.1.104)	34	142	119	102	134	152	66	109	121	71	139	95	66	51	77	85	115	67	169	81	108	94	110	107	71	106	63	58	68	109	129	72	83	138	74	83	86	143	95	133	106
Nitrogen Metabolism	NULL	Cyanate_hydrolysis	Cyanate transport protein CynX	0	0	1	0	0	0	0	0	0	0	0	0	0	0	1	0	0	0	0	0	0	0	0	0	0	0	0	0	0	0	0	0	0	0	0	0	0	0	0	0	0
Virulence, Disease and Defense	NULL	Bacterial_cyanide_production_and_tolerance_mechanisms	Cyanide insensitive terminal oxidase, putative subunit III	0	0	1	1	1	0	0	0	0	0	0	1	0	0	0	1	0	0	0	2	0	0	0	0	0	0	0	0	0	0	0	0	4	0	0	0	1	0	1	0	1
Virulence, Disease and Defense	NULL	Bacterial_cyanide_production_and_tolerance_mechanisms	Cyanide insensitive terminal oxidase, subunit I	0	0	7	1	3	2	2	1	0	0	0	3	1	0	0	0	3	2	0	2	0	0	0	0	0	0	1	0	0	2	2	0	3	1	1	1	6	2	0	1	2
Virulence, Disease and Defense	NULL	Bacterial_cyanide_production_and_tolerance_mechanisms	Cyanide insensitive terminal oxidase, subunit II	2	1	9	9	1	0	7	1	1	0	0	8	4	2	3	10	6	11	0	3	0	0	1	0	2	0	2	5	1	1	1	3	5	4	0	0	14	2	4	0	5
RNA Metabolism	Transcription	Transcription_factors_cyanobacterial_RpoD-like_sigma_factors	Cyanobacteria-specific RpoD-like sigma factor, type-1	4	0	4	2	3	5	3	0	0	0	0	0	0	0	1	4	0	0	1	3	3	0	0	3	0	0	0	0	0	4	0	1	3	0	10	0	0	1	0	0	2
RNA Metabolism	Transcription	Transcription_factors_cyanobacterial_RpoD-like_sigma_factors	Cyanobacteria-specific RpoD-like sigma factor, type-12	0	0	0	0	0	0	2	0	0	0	0	0	0	0	0	0	0	0	0	0	0	0	0	0	0	0	0	0	0	0	0	0	0	0	1	0	0	0	0	0	0
RNA Metabolism	Transcription	Transcription_factors_cyanobacterial_RpoD-like_sigma_factors	Cyanobacteria-specific RpoD-like sigma factor, type-13	2	0	0	1	0	0	1	0	0	0	0	0	0	0	0	0	0	0	0	0	0	0	0	0	0	0	0	0	0	0	1	1	0	0	1	0	0	0	0	0	0
RNA Metabolism	Transcription	Transcription_factors_cyanobacterial_RpoD-like_sigma_factors	Cyanobacteria-specific RpoD-like sigma factor, type-14	1	0	0	1	0	0	0	0	0	0	0	0	0	0	0	0	0	1	0	0	0	0	0	0	0	0	0	0	0	0	1	0	0	0	1	0	0	0	0	0	1
RNA Metabolism	Transcription	Transcription_factors_cyanobacterial_RpoD-like_sigma_factors	Cyanobacteria-specific RpoD-like sigma factor, type-15	2	0	1	1	1	1	0	0	0	0	0	0	0	0	0	0	0	0	0	0	0	0	0	0	0	0	0	0	0	0	0	0	0	0	0	0	0	0	0	0	0
RNA Metabolism	Transcription	Transcription_factors_cyanobacterial_RpoD-like_sigma_factors	Cyanobacteria-specific RpoD-like sigma factor, type-16	0	1	0	0	0	0	1	0	0	0	0	0	0	0	0	0	0	0	0	0	0	0	0	0	0	0	0	0	0	1	0	0	0	0	0	0	0	0	0	0	0
RNA Metabolism	Transcription	Transcription_factors_cyanobacterial_RpoD-like_sigma_factors	Cyanobacteria-specific RpoD-like sigma factor, type-2	7	0	0	12	14	5	7	0	0	1	0	0	0	0	0	0	0	2	0	0	0	0	0	0	0	0	0	0	0	0	0	0	0	0	39	0	0	0	0	0	4
RNA Metabolism	Transcription	Transcription_factors_cyanobacterial_RpoD-like_sigma_factors	Cyanobacteria-specific RpoD-like sigma factor, type-3	0	0	0	0	3	1	0	0	0	0	0	0	0	0	0	0	0	0	0	0	0	0	0	0	0	0	0	0	0	0	0	0	0	0	1	0	0	0	0	0	1
RNA Metabolism	Transcription	Transcription_factors_cyanobacterial_RpoD-like_sigma_factors	Cyanobacteria-specific RpoD-like sigma factor, type-7	0	0	0	3	2	3	4	0	0	0	0	0	0	0	0	0	0	0	0	0	0	0	0	0	0	0	0	0	0	2	0	0	1	0	28	0	0	0	0	0	8
RNA Metabolism	Transcription	Transcription_factors_cyanobacterial_RpoD-like_sigma_factors	Cyanobacteria-specific RpoD-like sigma factor, type-9	0	0	0	0	1	0	0	0	1	0	0	0	0	0	0	0	4	0	0	0	0	0	0	0	0	0	6	0	7	0	0	0	0	0	0	0	0	0	0	0	0
Stress Response	NULL	Bacterial_hemoglobins	Cyanoglobin	2	3	4	10	2	3	3	1	0	0	0	3	0	2	2	2	5	4	0	3	0	0	0	0	0	0	0	0	0	3	1	2	6	0	2	1	0	0	7	0	3
Amino Acids and Derivatives	Arginine; urea cycle, polyamines	Cyanophycin_Metabolism	Cyanophycin synthase (EC 6.3.2.29)(EC 6.3.2.30)	99	82	237	320	104	79	165	51	18	9	28	126	73	42	81	138	154	200	2	157	36	8	43	10	21	5	52	50	28	119	158	104	152	68	138	31	138	67	59	33	177
Amino Acids and Derivatives	Arginine; urea cycle, polyamines	Cyanophycin_Metabolism	Cyanophycin synthase II	4	5	10	15	2	4	2	0	0	0	0	13	0	2	14	5	4	19	0	3	4	0	3	0	2	0	2	2	1	4	6	3	8	3	7	3	3	3	4	2	3
Amino Acids and Derivatives	Arginine; urea cycle, polyamines	Cyanophycin_Metabolism	Cyanophycinase (EC 3.4.15.6)	4	3	2	16	6	9	8	1	0	0	1	1	1	2	1	5	0	3	0	6	1	0	0	3	1	0	2	3	2	3	4	7	3	1	43	3	2	3	0	2	8
Amino Acids and Derivatives	Arginine; urea cycle, polyamines	Cyanophycin_Metabolism	Cyanophycinase 2 (EC 3.4.15.6)	1	6	54	56	15	7	21	4	2	1	1	13	8	3	1	27	26	36	0	15	5	1	3	3	0	1	2	5	4	11	21	8	31	9	10	5	47	3	9	2	25
Regulation and Cell signaling	NULL	CytR_regulation	Cyclic AMP receptor protein	0	4	7	11	15	3	15	1	0	1	0	5	5	0	6	20	17	10	0	6	2	0	4	0	0	4	0	0	0	9	10	5	33	14	8	1	17	6	3	1	15
Stress Response	Osmotic stress	Synthesis_of_osmoregulated_periplasmic_glucans	Cyclic beta-1,2-glucan modification transmembrane protein	0	0	1	2	0	0	0	0	0	0	0	0	0	0	0	1	0	0	0	0	0	0	0	0	0	0	0	0	0	0	1	0	0	0	0	0	0	0	0	0	0
Stress Response	Osmotic stress	Synthesis_of_osmoregulated_periplasmic_glucans	Cyclic beta-1,2-glucan synthase (EC 2.4.1.-)	22	35	42	67	60	54	41	161	234	241	210	132	76	93	118	31	30	30	302	29	142	140	182	185	78	77	51	103	153	48	69	41	79	26	34	218	116	131	234	144	50
Metabolism of Aromatic Compounds	Anaerobic degradation of aromatic compounds	Anaerobic_benzoate_metabolism	Cyclohex-1-ene-1-carboxyl-CoA hydratase (EC 4.2.1.17)	0	0	2	0	0	0	0	0	0	0	0	0	0	0	0	0	0	0	0	0	0	0	1	0	0	0	0	0	0	0	0	0	0	0	0	0	0	0	0	0	0
Amino Acids and Derivatives	Aromatic amino acids and derivatives	Phenylalanine_and_Tyrosine_Branches_from_Chorismate	Cyclohexadienyl dehydratase (EC 4.2.1.51)(EC 4.2.1.91)	2	2	19	17	4	4	6	0	0	0	0	4	2	0	0	8	10	15	1	1	0	1	0	0	1	0	0	1	0	6	3	8	6	1	2	1	0	4	1	1	12
Amino Acids and Derivatives	Aromatic amino acids and derivatives	Chorismate_Synthesis	Cyclohexadienyl dehydrogenase (EC 1.3.1.12)(EC 1.3.1.43)	4	12	14	24	15	7	11	9	4	0	2	6	6	4	0	15	14	11	1	4	3	1	0	0	3	0	3	3	5	11	4	24	5	6	5	2	20	4	4	8	15
Carbohydrates	Polysaccharides	Alpha-Amylase_locus_in_Streptocococcus	Cyclomaltodextrin glucanotransferase (EC 2.4.1.19)	1	0	2	2	0	0	2	0	0	0	1	0	0	0	0	3	1	0	0	0	0	0	0	0	0	0	0	0	0	0	1	0	0	0	0	0	0	0	0	0	0
Cell Wall and Capsule	Cell wall of Mycobacteria	mycolic_acid_synthesis	Cyclopropane-fatty-acyl-phospholipid synthase 1, CmaA1 (EC 2.1.1.79)	0	3	1	0	2	2	3	0	0	0	0	0	0	1	0	0	0	0	0	1	0	0	0	0	0	0	0	0	0	2	1	0	1	0	0	0	0	0	1	0	0
Cell Wall and Capsule	Cell wall of Mycobacteria	mycolic_acid_synthesis	Cyclopropane-fatty-acyl-phospholipid synthase 2, CmaA2 (EC 2.1.1.79)	0	0	1	1	2	0	1	1	0	0	0	0	0	0	0	1	0	0	0	0	0	0	0	0	0	0	0	0	1	0	0	0	1	0	0	0	0	0	0	0	0
Clustering-based subsystems	NULL	CBSS-291331.3.peg.3674	Cyclopropane-fatty-acyl-phospholipid synthase-like protein, clusters with FIG005069	8	30	27	21	33	30	10	44	24	24	24	19	17	16	21	22	32	15	20	19	20	18	19	27	26	22	12	19	15	22	23	27	10	26	8	13	10	14	19	26	27
Nitrogen Metabolism	NULL	Cyanate_hydrolysis	Cyn operon transcriptional activator	1	0	2	1	0	0	1	0	0	0	0	1	1	0	0	1	0	1	0	0	0	0	0	0	0	0	0	0	0	1	1	0	0	0	0	0	0	0	0	0	0
Amino Acids and Derivatives	Lysine, threonine, methionine, and cysteine	Cysteine_Biosynthesis	Cys regulon transcriptional activator CysB	0	9	22	25	10	7	10	3	1	0	2	12	8	5	6	22	12	16	0	8	4	0	2	0	1	0	3	3	5	9	9	1	23	5	8	1	21	11	3	1	14
Sulfur Metabolism	Organic sulfur assimilation	L-Cystine_Uptake_and_Metabolism	Cystathionine beta-lyase (EC 4.4.1.8)	43	221	184	112	164	162	129	128	138	158	132	145	102	91	92	130	95	81	280	107	205	162	184	193	182	149	127	169	154	135	157	114	110	162	102	151	162	203	206	216	155
Amino Acids and Derivatives	Lysine, threonine, methionine, and cysteine	Methionine_Degradation	Cystathionine beta-synthase (EC 4.2.1.22)	166	198	187	210	131	188	270	124	112	150	132	191	152	153	123	160	96	105	106	127	159	126	114	91	203	127	140	166	99	265	190	210	144	103	131	97	278	190	200	168	248
Amino Acids and Derivatives	Lysine, threonine, methionine, and cysteine	Cysteine_Biosynthesis	Cystathionine gamma-lyase (EC 4.4.1.1)	90	128	138	170	104	126	144	110	87	96	151	189	100	162	149	174	124	103	62	133	105	75	117	68	127	57	96	144	131	244	138	137	99	95	108	116	212	219	200	119	200
Amino Acids and Derivatives	Lysine, threonine, methionine, and cysteine	Methionine_Biosynthesis	Cystathionine gamma-synthase (EC 2.5.1.48)	36	93	73	75	50	48	86	51	39	46	65	73	58	75	69	65	42	46	36	36	63	37	59	40	46	30	57	58	46	97	67	67	58	49	46	37	69	73	68	69	60
Cofactors, Vitamins, Prosthetic Groups, Pigments	Folate and pterines	YgfZ	Cystathionine gamma-synthase (EC 2.5.1.48) fungal type	0	0	0	0	1	1	0	0	0	1	0	1	0	0	0	0	0	1	0	0	2	0	0	0	0	0	0	2	0	0	0	0	0	0	0	0	1	0	1	1	0
Amino Acids and Derivatives	Alanine, serine, and glycine	Alanine_biosynthesis	Cysteine desulfurase (EC 2.8.1.7)	553	726	815	892	589	601	845	363	352	327	319	553	312	374	359	608	497	454	392	338	406	312	400	390	397	303	356	443	374	938	611	782	669	367	524	321	820	487	504	403	957
Miscellaneous	Plant-Prokaryote DOE project	At5g37530	Cysteine desulfurase (EC 2.8.1.7), IscS subfamily	117	243	252	151	265	232	182	138	154	228	175	186	200	178	139	203	204	130	241	123	239	166	220	166	257	206	244	270	152	281	257	241	184	174	126	150	278	262	254	252	283
RNA Metabolism	RNA processing and modification	mnm5U34_biosynthesis_bacteria	Cysteine desulfurase (EC 2.8.1.7), NifS subfamily	0	1	1	0	1	0	0	1	0	0	0	0	0	0	0	0	0	0	0	0	0	0	0	0	0	0	0	0	0	0	0	0	0	0	3	0	0	0	0	0	3
Amino Acids and Derivatives	Alanine, serine, and glycine	Alanine_biosynthesis	Cysteine desulfurase (EC 2.8.1.7), SufS subfamily	55	29	35	38	15	20	56	9	12	13	10	34	10	21	12	23	4	14	6	13	11	6	10	4	24	4	11	18	13	72	20	55	21	12	31	2	48	17	18	18	49
Amino Acids and Derivatives	Alanine, serine, and glycine	Alanine_biosynthesis	Cysteine desulfurase CsdA-CsdE (EC 2.8.1.7), main protein CsdA	22	6	10	32	9	6	29	0	4	2	2	3	2	2	0	9	10	10	0	8	0	1	2	0	3	1	3	0	1	25	7	11	9	9	13	0	12	4	0	1	28
Miscellaneous	Plant-Prokaryote DOE project	At5g37530	Cysteine desulfurase CsdA-CsdE, sulfur acceptor protein CsdE	1	2	1	4	0	0	1	0	0	0	0	0	0	0	0	0	0	2	0	0	0	0	0	0	0	0	0	0	0	2	0	0	1	1	0	0	1	3	0	0	2
Amino Acids and Derivatives	Lysine, threonine, methionine, and cysteine	Methionine_Biosynthesis	Cysteine synthase (EC 2.5.1.47)	191	236	303	275	189	175	310	154	113	87	149	410	215	250	161	256	159	186	68	165	176	80	163	71	282	68	240	178	122	260	202	326	228	123	250	72	358	206	172	156	262
Amino Acids and Derivatives	Lysine, threonine, methionine, and cysteine	Cysteine_Biosynthesis	Cysteine synthase A (EC 2.5.1.47)	0	0	2	1	1	1	2	1	0	0	1	3	1	1	1	2	0	1	0	1	0	0	3	1	0	0	1	1	0	1	1	2	1	1	2	1	0	1	3	3	2
Amino Acids and Derivatives	Lysine, threonine, methionine, and cysteine	Cysteine_Biosynthesis	Cysteine synthase B (EC 2.5.1.47)	148	188	180	265	183	168	257	114	103	99	76	102	78	73	85	178	114	120	100	110	109	59	87	78	91	75	85	74	71	229	135	202	137	79	117	53	85	109	62	77	179
Miscellaneous	Plant-Prokaryote DOE project	Conserved_gene_cluster_possibly_involved_in_RNA_metabolism	Cysteinyl-tRNA synthetase (EC 6.1.1.16)	105	159	137	171	77	105	147	62	50	51	73	152	65	117	71	99	91	89	31	83	69	37	60	26	67	39	79	61	52	142	103	172	87	56	86	48	130	74	74	70	126
Protein Metabolism	Protein biosynthesis	tRNA_aminoacylation,_Cys	Cysteinyl-tRNA synthetase (EC 6.1.1.16), mitochondrial	0	6	3	3	4	3	1	8	5	6	9	4	5	4	3	6	8	2	14	8	5	5	1	4	6	2	3	1	10	2	6	0	8	7	11	6	2	4	9	6	7
Clustering-based subsystems	recX and regulatory cluster	CBSS-261594.1.peg.788	Cysteinyl-tRNA synthetase related protein	1	1	2	3	0	2	0	0	0	2	5	12	13	8	5	0	0	0	1	0	8	0	1	0	25	3	10	5	0	2	0	0	0	0	0	0	15	4	3	4	2
Virulence, Disease and Defense	Resistance to antibiotics and toxic compounds	Adaptation_to_d-cysteine	Cystine ABC transporter, ATP-binding protein	2	3	12	15	11	10	12	2	2	2	4	10	6	2	4	13	8	9	0	4	2	0	5	0	1	3	3	3	2	7	8	4	4	3	3	1	7	4	5	2	6
Sulfur Metabolism	Organic sulfur assimilation	L-Cystine_Uptake_and_Metabolism	Cystine ABC transporter, periplasmic cystine-binding protein FliY	1	2	12	24	7	8	11	3	0	0	4	7	8	0	7	15	14	14	0	10	1	0	4	0	0	0	1	3	2	10	11	1	25	18	4	1	19	8	2	1	17
Sulfur Metabolism	Organic sulfur assimilation	L-Cystine_Uptake_and_Metabolism	Cystine ABC transporter, permease protein	1	2	7	14	11	6	8	5	2	2	5	19	8	10	6	9	7	4	4	9	6	4	6	0	7	3	9	9	5	8	5	6	11	5	8	2	12	10	8	4	7
Regulation and Cell signaling	Programmed Cell Death and Toxin-antitoxin Systems	Murein_hydrolase_regulation_and_cell_death	Cytidine deaminase (EC 3.5.4.5)	29	27	21	31	15	11	21	15	11	8	16	35	21	12	17	23	9	9	8	12	15	9	12	3	26	11	23	20	9	28	10	28	14	9	6	11	20	29	13	9	9
Nucleosides and Nucleotides	Pyrimidines	pyrimidine_conversions	Cytidylate kinase (EC 2.7.4.14)	26	50	63	77	38	34	69	10	16	13	19	35	18	25	15	41	39	56	7	31	17	9	15	6	15	14	16	15	14	53	32	56	48	31	28	13	44	28	24	7	63
Respiration	NULL	Biogenesis_of_c-type_cytochromes	Cytochrome C heme lyase CCHL (EC 4.4.1.17)	0	41	23	12	21	41	15	24	21	24	16	33	23	33	11	36	25	23	26	34	35	30	22	36	45	30	36	33	21	33	12	20	10	34	26	17	27	28	30	35	33
Respiration	NULL	Biogenesis_of_c-type_cytochromes	Cytochrome C1 heme lyase CCHL (EC 4.4.1.17)	2	14	9	9	13	12	8	17	10	16	10	9	11	7	8	13	8	7	10	5	18	9	8	8	14	10	7	12	5	13	8	5	10	10	4	10	6	9	9	10	11
Respiration	NULL	Soluble_cytochromes_and_functionally_related_electron_carriers	Cytochrome C550 (Soluble cytochrome C)	0	0	0	1	0	0	0	0	0	0	0	0	0	0	0	0	0	0	0	0	0	0	0	0	0	0	0	0	0	0	0	0	0	0	1	0	0	0	2	0	0
Respiration	NULL	Soluble_cytochromes_and_functionally_related_electron_carriers	Cytochrome C553 (soluble cytochrome f)	5	1	0	4	0	0	2	0	0	0	0	0	0	0	0	0	0	0	0	0	0	0	0	0	0	0	0	0	0	0	0	0	0	0	25	0	0	0	0	0	5
Respiration	Electron accepting reactions	Terminal_cytochrome_O_ubiquinol_oxidase	Cytochrome O ubiquinol oxidase subunit I (EC 1.10.3.-)	68	142	309	307	135	83	165	61	17	17	42	113	61	96	81	346	191	260	6	125	28	11	45	11	39	7	67	60	40	121	116	162	213	95	71	30	112	84	89	42	160
Respiration	Electron accepting reactions	Terminal_cytochrome_O_ubiquinol_oxidase	Cytochrome O ubiquinol oxidase subunit II (EC 1.10.3.-)	16	48	69	82	45	21	49	15	7	5	15	50	21	38	19	89	66	70	2	28	16	3	13	4	26	5	24	19	11	36	37	47	52	25	21	7	55	24	24	19	65
Respiration	Electron accepting reactions	Terminal_cytochrome_oxidases	Cytochrome O ubiquinol oxidase subunit III (EC 1.10.3.-)	18	24	71	68	42	19	41	10	5	2	17	26	5	17	15	70	45	77	3	21	12	5	15	4	9	1	15	13	6	25	32	15	67	27	20	11	37	20	13	6	49
Respiration	Electron accepting reactions	Terminal_cytochrome_oxidases	Cytochrome O ubiquinol oxidase subunit IV (EC 1.10.3.-)	21	14	43	44	14	30	40	5	0	4	2	14	9	4	5	58	34	51	2	16	4	2	8	3	5	0	9	8	2	13	16	30	30	15	10	5	8	11	7	3	31
Clustering-based subsystems	Related to Menaquinone-cytochrome C reductase	CBSS-393130.3.peg.129	Cytochrome b/b6, N-terminal domain	0	0	0	0	1	0	6	0	0	0	0	0	0	0	0	0	0	1	0	1	1	1	0	0	0	0	0	0	0	1	2	1	0	0	0	0	0	0	0	0	1
Photosynthesis	Electron transport and photophosphorylation	Photosystem_II	Cytochrome b559 alpha chain (PsbE)	12	12	16	10	9	14	11	0	0	0	2	0	2	1	5	11	6	13	1	8	0	0	1	2	1	0	3	0	0	24	15	7	13	6	66	1	3	0	0	0	27
Photosynthesis	Electron transport and photophosphorylation	Photosystem_II	Cytochrome b559 beta chain (PsbF)	4	1	2	1	1	2	1	0	2	0	0	4	0	0	2	2	1	2	0	1	0	0	0	0	0	0	0	0	0	4	2	3	2	1	13	0	0	0	0	0	3
Respiration	NULL	Cytochrome_B6-F_complex	Cytochrome b6-f complex alternative Rieske iron sulfur protein PetC2	0	0	0	0	0	0	2	0	0	0	0	0	0	0	0	0	0	0	0	0	0	0	0	0	0	0	0	0	0	0	0	0	0	0	0	0	0	0	0	0	0
Respiration	NULL	Cytochrome_B6-F_complex	Cytochrome b6-f complex iron-sulfur subunit PetC1 (Rieske iron sulfur protein EC 1.10.99.1)	6	0	1	0	0	1	0	0	0	0	0	0	0	0	0	0	0	1	0	2	0	0	0	0	0	0	0	0	0	1	1	0	0	0	12	0	0	0	0	0	0
Respiration	NULL	Cytochrome_B6-F_complex	Cytochrome b6-f complex subunit IV (PetD)	21	15	19	20	16	13	20	2	1	0	2	4	3	2	12	8	9	8	1	8	0	3	6	3	2	1	7	0	0	21	18	10	5	6	111	3	2	0	0	0	14
Respiration	NULL	Cytochrome_B6-F_complex	Cytochrome b6-f complex subunit V (PetG)	2	5	4	1	1	0	5	0	0	0	0	0	0	0	2	4	1	0	0	0	0	0	0	0	0	0	0	0	0	2	1	2	1	3	3	0	0	0	0	0	11
Respiration	NULL	Cytochrome_B6-F_complex	Cytochrome b6-f complex subunit VI (PetL)	0	0	0	0	1	0	0	0	0	0	0	0	0	0	1	1	0	0	0	1	0	0	0	0	1	0	0	0	0	0	0	0	1	0	1	0	0	0	0	0	1
Respiration	NULL	Cytochrome_B6-F_complex	Cytochrome b6-f complex subunit VIII (PetN)	0	0	0	0	2	0	1	0	0	0	0	0	0	0	0	2	0	0	0	0	0	0	0	0	0	0	0	0	0	0	0	1	1	0	0	0	0	0	0	0	2
Respiration	NULL	Cytochrome_B6-F_complex	Cytochrome b6-f complex subunit, apocytochrome f	11	9	11	7	7	5	16	0	0	1	1	2	2	0	8	9	4	5	0	0	0	2	2	0	2	0	1	0	0	9	4	9	4	6	25	0	1	0	2	0	26
Respiration	NULL	Cytochrome_B6-F_complex	Cytochrome b6-f complex subunit, cytochrome b6	49	33	68	42	33	24	45	1	0	2	0	3	4	1	5	25	14	14	3	15	1	3	0	0	3	0	3	0	1	41	35	23	11	7	173	1	2	1	1	1	46
Respiration	NULL	Biogenesis_of_c-type_cytochromes	Cytochrome c heme lyase subunit CcmF	22	23	32	31	13	21	30	11	3	1	7	18	8	6	6	33	9	8	5	14	0	3	9	0	16	0	5	12	4	28	16	48	8	2	16	4	14	12	13	5	30
Virulence, Disease and Defense	Resistance to antibiotics and toxic compounds	Copper_homeostasis	Cytochrome c heme lyase subunit CcmH	1	0	8	9	6	4	5	0	0	0	0	1	1	0	1	5	5	8	0	2	0	0	1	0	0	0	1	0	1	3	3	7	5	4	3	0	2	2	0	0	3
Respiration	NULL	Biogenesis_of_c-type_cytochromes	Cytochrome c heme lyase subunit CcmL	4	4	3	1	0	2	5	0	1	0	0	3	0	0	1	1	2	1	0	1	0	0	0	0	2	0	1	3	0	0	1	3	2	2	3	0	0	0	2	0	2
Nitrogen Metabolism	NULL	Nitrate_and_nitrite_ammonification	Cytochrome c nitrite reductase, small subunit NrfH	0	0	0	0	0	0	0	0	0	0	0	0	0	0	0	0	0	0	0	2	0	0	0	0	0	0	0	0	0	0	0	0	0	0	0	0	0	0	0	0	0
Respiration	Electron accepting reactions	Terminal_cytochrome_C_oxidases	Cytochrome c oxidase (B(O/a)3-type) chain I (EC 1.9.3.1)	0	0	0	1	0	1	0	1	0	0	0	0	0	0	0	0	1	0	0	0	0	0	0	0	0	0	0	0	0	0	1	0	0	0	0	0	0	0	0	0	0
Respiration	Electron accepting reactions	Terminal_cytochrome_C_oxidases	Cytochrome c oxidase (B(O/a)3-type) chain II (EC 1.9.3.1)	0	0	0	0	0	0	0	0	0	0	0	0	0	0	0	0	0	0	0	0	0	0	0	0	0	0	0	0	0	0	0	0	0	0	0	0	0	0	0	0	2
Respiration	Electron accepting reactions	Terminal_cytochrome_C_oxidases	Cytochrome c oxidase polypeptide I (EC 1.9.3.1)	1754	5373	3787	3695	5990	4564	4683	4249	4306	4826	4859	4193	3716	4595	3802	4487	3641	2920	5036	4901	3798	3599	3214	4293	4028	3035	2705	3490	3887	5705	4709	4154	3740	4708	4214	4173	3164	3652	3599	4767	6681
Clustering-based subsystems	NULL	CBSS-316057.3.peg.563	Cytochrome c oxidase polypeptide II (EC 1.9.3.1)	380	1813	1061	1004	1856	1683	1423	1969	1879	2475	2121	1765	1858	1949	1933	1497	1362	788	2175	1542	1620	1885	1407	1848	1962	1317	1134	1443	1585	1880	1640	1011	1103	1649	1484	2033	1439	1724	1486	1960	1862
Clustering-based subsystems	NULL	CBSS-316057.3.peg.563	Cytochrome c oxidase polypeptide III (EC 1.9.3.1)	406	1557	822	904	1138	1171	1138	973	948	1173	958	917	806	941	935	1188	1235	573	894	1099	915	864	694	914	950	657	607	731	824	1482	1298	906	715	1113	1020	921	670	794	686	858	1692
Respiration	Electron accepting reactions	Terminal_cytochrome_C_oxidases	Cytochrome c oxidase polypeptide IV(EC 1.9.3.1)	0	0	0	0	0	1	0	0	0	0	0	0	0	0	0	0	0	0	0	0	0	0	0	0	0	0	0	0	0	0	0	0	0	0	0	0	0	0	0	0	0
Respiration	Electron accepting reactions	Terminal_cytochrome_C_oxidases	Cytochrome c oxidase polypeptide VIIc, mitochondrial precursor (EC 1.9.3.1)	0	0	0	0	0	0	0	0	0	0	0	0	0	1	0	1	1	0	0	0	0	1	0	0	0	0	0	0	0	0	0	0	0	0	0	0	0	0	0	0	1
Respiration	Electron accepting reactions	Terminal_cytochrome_C_oxidases	Cytochrome c oxidase polypeptide VIa-liver, mitochondrial precursor (EC 1.9.3.1)	0	0	0	0	0	0	0	0	1	0	0	0	0	0	0	2	2	1	1	0	0	0	0	0	0	0	0	0	0	0	0	0	0	0	0	0	1	0	1	1	4
Respiration	Electron accepting reactions	Terminal_cytochrome_C_oxidases	Cytochrome c oxidase polypeptide Va, mitochondrial precursor (EC 1.9.3.1)	21	97	64	59	65	89	41	77	95	97	110	67	45	61	53	68	69	52	105	76	88	64	69	85	67	67	37	70	58	62	63	36	48	64	51	78	59	76	93	84	72
Respiration	Electron accepting reactions	Terminal_cytochrome_C_oxidases	Cytochrome c oxidase polypeptide Vb, mitochondrial precursor (EC 1.9.3.1)	41	83	86	72	69	88	50	99	98	90	102	74	72	88	69	61	52	45	114	68	68	80	56	112	73	79	36	70	67	75	68	46	60	89	54	54	70	94	118	120	67
Respiration	Electron accepting reactions	Terminal_cytochrome_C_oxidases	Cytochrome c oxidase subunit CcoN (EC 1.9.3.1)	1	2	5	10	2	0	0	0	0	0	0	1	1	0	2	3	2	7	0	0	0	0	0	0	0	0	4	3	1	5	4	0	1	1	4	1	3	3	1	0	5
Respiration	Electron accepting reactions	Terminal_cytochrome_C_oxidases	Cytochrome c oxidase subunit CcoO (EC 1.9.3.1)	3	0	1	3	3	2	0	0	0	0	0	1	0	1	0	3	4	0	0	0	0	0	0	0	0	0	3	0	0	1	1	0	0	0	0	0	1	3	1	0	2
Respiration	Electron accepting reactions	Terminal_cytochrome_C_oxidases	Cytochrome c oxidase subunit CcoP (EC 1.9.3.1)	0	0	7	9	3	2	0	0	0	0	0	0	0	2	1	1	2	3	0	0	0	0	0	0	0	0	1	1	0	3	5	0	2	2	0	0	2	1	0	1	2
Respiration	Electron accepting reactions	Terminal_cytochrome_C_oxidases	Cytochrome c oxidase subunit CcoQ (EC 1.9.3.1)	0	0	0	3	0	0	1	0	0	0	0	0	0	0	0	0	0	0	0	0	0	0	0	0	0	0	0	1	0	0	0	0	0	0	0	0	0	0	0	0	0
Respiration	Electron accepting reactions	Terminal_cytochrome_C_oxidases	Cytochrome c oxidase, subunit IV (EC 1.9.3.1)	0	1	0	0	0	0	0	0	0	0	0	1	0	0	1	0	0	0	0	0	0	0	0	0	0	0	2	0	0	0	0	0	0	0	0	0	2	0	0	0	0
Respiration	NULL	Soluble_cytochromes_and_functionally_related_electron_carriers	Cytochrome c-552 precursor	0	0	0	0	0	0	1	0	0	0	0	0	0	0	0	0	0	0	0	0	0	0	0	0	0	0	0	0	0	0	0	0	0	0	0	0	0	0	0	0	0
Protein Metabolism	Protein folding	Periplasmic_disulfide_interchange	Cytochrome c-type biogenesis protein CcdA (DsbD analog)	13	23	14	21	10	4	15	10	5	5	15	21	4	14	8	7	10	4	2	13	15	5	5	3	5	4	6	9	8	18	11	22	7	4	8	7	11	7	4	10	12
Respiration	NULL	Biogenesis_of_c-type_cytochromes	Cytochrome c-type biogenesis protein CcmC, putative heme lyase for CcmE	7	7	10	11	8	8	15	1	1	0	5	17	6	5	6	19	6	7	0	7	4	0	0	0	9	0	2	5	5	12	13	14	5	3	10	0	8	3	4	2	13
Respiration	NULL	Biogenesis_of_c-type_cytochromes	Cytochrome c-type biogenesis protein CcmD, interacts with CcmCE	0	0	0	0	0	0	0	0	0	0	0	0	0	0	0	0	0	0	0	0	0	0	0	0	0	0	0	0	0	0	0	0	0	1	0	0	0	0	0	0	0
Respiration	NULL	Biogenesis_of_c-type_cytochromes	Cytochrome c-type biogenesis protein CcmE, heme chaperone	9	4	6	5	7	6	11	2	0	0	0	4	2	1	4	6	5	5	2	4	0	0	4	0	3	0	4	1	4	2	8	6	3	2	2	0	2	1	2	2	9
Respiration	NULL	Biogenesis_of_c-type_cytochromes	Cytochrome c-type biogenesis protein CcmG/DsbE, thiol:disulfide oxidoreductase	5	2	7	3	2	1	4	0	0	1	2	3	0	2	0	6	0	3	0	2	0	0	1	0	0	2	0	1	0	1	2	2	4	1	6	0	2	1	1	0	2
Respiration	NULL	Biogenesis_of_c-type_cytochromes	Cytochrome c-type biogenesis protein Ccs1/ResB	1	0	5	4	2	1	4	0	0	0	0	4	1	2	0	0	2	2	0	0	0	0	0	0	0	0	1	3	1	6	3	3	0	2	3	0	3	0	1	0	2
Respiration	NULL	Biogenesis_of_c-type_cytochromes	Cytochrome c-type biogenesis protein CcsA/ResC	59	51	74	75	36	30	74	58	36	28	63	74	46	55	55	44	12	36	18	22	49	32	38	19	36	17	35	41	45	54	51	90	29	16	28	25	45	26	43	34	56
Respiration	NULL	Biogenesis_of_c-type_cytochromes	Cytochrome c-type biogenesis protein DsbD, protein-disulfide reductase (EC 1.8.1.8)	5	7	8	16	12	13	12	5	0	0	3	20	6	11	4	18	19	12	0	15	5	1	7	0	6	1	8	8	6	17	7	15	11	3	7	5	28	7	8	5	12
Respiration	NULL	Biogenesis_of_c-type_cytochromes	Cytochrome c-type biogenesis protein ResA	3	2	2	5	1	0	4	2	0	1	1	3	1	5	0	1	0	4	0	2	0	1	1	0	0	0	3	0	4	1	1	1	4	1	3	0	0	0	0	2	1
Respiration	NULL	Biogenesis_of_c-type_cytochromes	Cytochrome c-type heme lyase CCHL (EC 4.4.1.17)	0	1	1	0	1	0	0	3	2	2	0	0	1	1	0	3	0	1	1	0	1	2	1	1	0	0	0	0	0	0	0	0	0	1	0	0	2	0	0	1	3
Nitrogen Metabolism	NULL	Nitrate_and_nitrite_ammonification	Cytochrome c-type heme lyase subunit nrfE, nitrite reductase complex assembly	0	0	0	0	0	0	0	0	1	0	0	0	0	0	0	0	0	0	0	0	0	0	0	0	0	0	0	0	0	0	0	0	0	0	0	0	0	0	0	0	0
Respiration	Electron accepting reactions	trimethylamine_N-oxide_(TMAO)_reductase	Cytochrome c-type protein NapC	0	0	0	1	0	3	0	0	0	0	0	0	0	0	1	0	0	0	0	0	0	0	0	0	0	0	0	0	0	0	0	2	0	0	0	0	0	0	0	0	1
Respiration	NULL	Soluble_cytochromes_and_functionally_related_electron_carriers	Cytochrome c2	15	32	57	58	39	34	52	38	17	3	13	6	4	11	20	40	24	29	9	29	8	8	16	3	7	5	3	17	16	35	50	60	28	19	28	5	6	4	11	6	35
Respiration	NULL	Soluble_cytochromes_and_functionally_related_electron_carriers	Cytochrome c4	1	1	6	13	2	2	2	1	0	0	0	1	1	3	3	8	1	4	0	4	1	0	2	1	2	0	2	2	1	4	1	5	5	0	3	1	7	1	1	0	5
Nitrogen Metabolism	NULL	Dissimilatory_nitrite_reductase	Cytochrome c551 NirM	0	0	3	0	0	1	2	0	0	0	0	1	0	1	0	1	1	2	0	3	2	0	1	1	0	0	0	0	0	0	1	0	2	0	0	1	2	0	0	0	2
Stress Response	Oxidative stress	Protection_from_Reactive_Oxygen_Species	Cytochrome c551 peroxidase (EC 1.11.1.5)	0	2	1	1	3	2	1	0	0	0	0	0	0	0	0	0	0	0	0	3	0	0	0	0	0	0	0	0	0	0	0	1	0	0	0	0	1	0	0	0	2
Respiration	NULL	Soluble_cytochromes_and_functionally_related_electron_carriers	Cytochrome c551/c552	10	15	35	56	12	10	19	12	7	7	19	108	38	52	39	26	14	28	1	24	17	6	27	11	15	6	28	52	27	30	40	29	31	12	11	16	61	28	44	17	16
Respiration	NULL	Soluble_cytochromes_and_functionally_related_electron_carriers	Cytochrome c552	0	0	0	1	1	0	1	0	0	0	0	0	0	0	0	0	0	1	0	0	0	0	0	0	0	0	0	0	0	0	0	0	0	0	0	0	0	0	0	0	1
Respiration	NULL	Soluble_cytochromes_and_functionally_related_electron_carriers	Cytochrome c552 precursor (EC 1.7.2.2)	0	0	0	0	0	0	1	0	0	0	0	0	0	0	1	0	0	0	0	0	0	0	0	0	0	0	0	0	0	0	0	0	1	0	0	0	0	0	0	0	0
Respiration	NULL	Soluble_cytochromes_and_functionally_related_electron_carriers	Cytochrome c553	2	11	29	16	10	9	9	3	2	1	5	11	0	7	1	19	7	3	3	5	2	5	13	0	3	0	2	6	2	7	13	12	4	2	6	3	3	3	4	0	6
Respiration	Electron accepting reactions	Terminal_cytochrome_C_oxidases	Cytochrome c553-like	0	0	3	0	0	0	0	0	0	0	0	0	0	0	0	0	0	0	0	0	0	0	0	0	0	0	0	0	0	0	0	0	0	0	0	0	0	0	0	0	0
Respiration	Electron accepting reactions	Terminal_cytochrome_oxidases	Cytochrome d ubiquinol oxidase subunit I (EC 1.10.3.-)	25	20	31	48	15	14	39	25	13	18	22	64	26	44	21	27	11	35	7	24	27	3	15	13	44	7	32	31	15	32	20	26	14	10	15	19	49	28	24	23	22
Clustering-based subsystems	NULL	Bacterial_RNA-metabolizing_Zn-dependent_hydrolases	Cytochrome d ubiquinol oxidase subunit II (EC 1.10.3.-)	8	7	6	12	4	3	12	10	6	4	5	25	13	15	4	11	2	8	3	2	11	1	5	0	16	0	6	6	9	3	9	8	9	2	4	2	10	14	6	6	6
Clustering-based subsystems	NULL	CBSS-316057.3.peg.563	Cytochrome oxidase biogenesis protein Cox11-CtaG, copper delivery to Cox1	5	17	23	14	11	9	8	16	15	10	12	18	10	7	12	11	5	7	11	4	15	13	11	12	12	8	13	11	12	14	11	19	10	13	3	6	21	14	16	9	18
Respiration	NULL	Biogenesis_of_cytochrome_c_oxidases	Cytochrome oxidase biogenesis protein Cox16	1	13	4	4	13	13	0	4	8	12	6	8	4	3	1	6	8	6	6	8	7	9	11	15	9	4	5	6	6	19	12	14	6	13	5	6	7	5	7	7	8
Respiration	NULL	Biogenesis_of_cytochrome_c_oxidases	Cytochrome oxidase biogenesis protein Cox23	0	1	0	0	1	0	0	2	2	2	0	0	1	0	1	0	0	0	3	1	2	0	1	1	1	1	0	1	2	0	0	1	0	2	1	1	0	3	2	1	2
Respiration	NULL	Biogenesis_of_cytochrome_c_oxidases	Cytochrome oxidase biogenesis protein Mss51, required for maturation, translation of COX1 mRNA	15	50	33	22	51	39	22	37	36	33	33	32	28	35	25	35	39	24	48	29	38	32	31	31	38	33	8	31	34	33	37	12	33	42	31	26	24	34	47	30	35
Respiration	NULL	Biogenesis_of_cytochrome_c_oxidases	Cytochrome oxidase biogenesis protein Oxa1, translocase of mitochondrial membrane	0	4	0	4	4	0	2	4	4	1	0	3	1	5	1	3	4	2	0	0	2	2	3	2	0	0	0	0	0	5	5	3	1	5	4	2	3	1	3	0	2
Respiration	NULL	Biogenesis_of_cytochrome_c_oxidases	Cytochrome oxidase biogenesis protein Pet117	0	2	1	0	2	0	2	4	4	2	1	3	3	2	6	0	1	3	4	2	3	1	2	5	7	9	2	1	6	3	4	0	2	3	1	0	3	2	4	7	2
Respiration	NULL	Biogenesis_of_cytochrome_c_oxidases	Cytochrome oxidase biogenesis protein Pet191	1	4	5	4	4	3	3	5	0	4	1	4	3	2	2	4	6	0	4	4	1	1	2	2	0	4	1	1	1	2	1	1	2	1	1	1	1	3	2	3	4
Respiration	NULL	Biogenesis_of_cytochrome_c_oxidases	Cytochrome oxidase biogenesis protein Sco1/SenC/PrrC, putative copper metallochaperone	20	59	50	56	46	54	36	47	35	56	49	52	46	39	57	32	47	28	63	39	55	37	54	50	50	39	32	49	39	54	55	34	45	42	38	32	58	48	40	39	43
Respiration	NULL	Biogenesis_of_cytochrome_c_oxidases	Cytochrome oxidase biogenesis protein Surf1, facilitates heme A insertion	23	44	40	35	31	32	22	22	20	17	29	41	27	20	22	17	28	28	19	18	38	24	27	20	36	23	36	38	34	29	32	25	26	22	23	19	28	31	22	24	28
Carbohydrates	Di- and oligosaccharides	Maltose_and_Maltodextrin_Utilization	Cytoplasmic alpha-amylase (EC 3.2.1.1)	14	72	59	41	60	78	36	42	49	44	39	68	67	36	49	78	97	45	62	72	38	38	30	45	40	56	27	59	30	75	125	77	36	69	55	28	27	51	68	48	100
Clustering-based subsystems	NULL	Bacterial_Cell_Division	Cytoplasmic axial filament protein CafA and Ribonuclease G (EC 3.1.4.-)	191	234	212	197	138	101	211	86	91	66	107	225	102	139	123	170	82	94	47	67	103	61	106	33	124	43	145	138	120	222	125	330	133	44	137	52	267	162	159	117	218
Virulence, Disease and Defense	Resistance to antibiotics and toxic compounds	Copper_homeostasis:_copper_tolerance	Cytoplasmic copper homeostasis protein cutC	2	5	6	7	5	6	5	0	4	0	2	4	0	1	6	4	6	7	2	5	4	1	0	3	3	1	0	1	0	4	4	4	15	26	5	2	5	5	0	2	10
Clustering-based subsystems	NULL	CBSS-562.2.peg.5158_SK3_including	Cytoplasmic protein YaiE	0	2	4	4	2	1	1	1	0	1	0	0	0	0	2	3	1	4	0	4	0	0	0	0	0	0	0	0	0	6	2	1	8	9	0	0	0	1	0	0	5
Carbohydrates	Di- and oligosaccharides	Trehalose_Uptake_and_Utilization	Cytoplasmic trehalase (EC 3.2.1.28)	2	13	24	20	24	18	38	4	1	4	5	2	3	1	5	21	20	26	1	9	6	1	1	1	1	0	3	0	1	32	8	2	28	20	3	6	4	1	3	1	56
Phages, Prophages, Transposable elements, Plasmids	Pathogenicity islands	Vibrio_pathogenicity_island	Cytoplasmic, CoA-independent, aldehyde dehydrogenase (EC 1.2.1.3)	2	1	1	0	0	1	0	0	0	0	2	2	1	0	0	0	1	0	0	0	0	0	1	0	0	1	0	1	0	1	1	0	0	0	0	0	0	0	0	0	0
Nucleosides and Nucleotides	Pyrimidines	pyrimidine_conversions	Cytosine deaminase (EC 3.5.4.1)	22	26	41	34	32	21	27	9	5	4	14	18	4	6	6	47	26	43	3	14	6	6	19	4	6	1	3	6	7	43	42	40	15	22	16	4	14	11	9	8	37
Amino Acids and Derivatives	NULL	Creatine_and_Creatinine_Degradation	Cytosine permease	0	2	5	4	2	0	3	0	0	0	1	0	0	0	0	1	1	10	0	0	0	0	0	0	0	0	0	0	0	0	1	0	1	1	1	0	1	1	1	0	1
Nucleosides and Nucleotides	Purines	Purine_Utilization	Cytosine/purine/uracil/thiamine/allantoin permease family protein	83	339	238	234	200	233	215	302	353	430	378	525	460	389	406	212	246	179	589	195	484	397	416	376	534	516	343	515	338	421	329	261	224	194	145	358	466	665	641	756	255
Carbohydrates	Central carbohydrate metabolism	Dehydrogenase_complexes	Cytosol aminopeptidase PepA (EC 3.4.11.1)	140	173	218	249	136	117	184	71	73	40	87	221	116	183	110	151	99	110	39	128	78	74	95	15	144	44	119	111	69	149	150	223	133	70	95	51	205	129	119	109	154
Miscellaneous	Plant-Prokaryote DOE project	Scaffold_proteins_for_[4Fe-4S]_cluster_assembly_(MRP_family)	Cytosolic Fe-S cluster assembling factor NBP35	13	45	46	38	54	59	34	32	36	56	30	31	30	32	36	49	36	28	59	29	40	50	29	52	40	39	31	47	33	39	53	36	36	49	35	37	37	35	43	42	58
Fatty Acids, Lipids, and Isoprenoids	NULL	Polyhydroxybutyrate_metabolism	D(-)-3-hydroxybutyrate oligomer hydrolase (EC 3.1.1.22)	2	0	2	3	0	1	1	0	0	0	0	0	0	0	0	0	0	1	0	0	0	0	0	0	0	0	0	0	1	4	1	5	0	1	3	0	0	0	0	0	4
Cell Wall and Capsule	Capsular and extracellular polysacchrides	Capsular_heptose_biosynthesis	D,D-heptose 7-phosphate kinase	3	1	0	1	2	1	3	0	0	0	0	0	1	0	0	2	0	0	0	2	0	0	0	0	0	0	0	0	0	2	2	3	1	2	2	0	0	0	0	0	2
Miscellaneous	Plant-Prokaryote DOE project	COG0277	D-2-hydroxyglutarate dehydrogenase	17	20	36	23	6	11	18	10	4	1	8	19	11	10	9	21	26	17	2	8	1	3	5	1	2	2	9	7	13	18	11	30	18	7	15	3	26	15	14	6	17
Miscellaneous	Plant-Prokaryote DOE project	COG0277	D-3-phosphoglycerate dehydrogenase (EC 1.1.1.95)	287	504	533	486	330	356	361	286	260	294	324	439	302	324	262	383	266	239	246	271	292	208	284	211	314	213	199	281	218	421	388	419	314	200	269	236	381	323	398	297	456
Carbohydrates	Monosaccharides	D-galactonate_catabolism	D-Galactonate repressor DgoR	0	0	0	1	0	1	4	0	0	0	0	0	0	0	1	0	1	0	0	5	0	0	0	0	0	0	0	0	0	1	2	1	1	2	4	0	0	0	0	0	1
Carbohydrates	Organic acids	Lactate_utilization	D-Lactate dehydrogenase (EC 1.1.2.5)	2	0	18	5	6	1	7	1	0	0	1	11	0	1	1	7	7	5	0	4	0	0	2	0	2	1	1	6	0	7	2	3	3	4	2	0	5	0	4	0	8
Carbohydrates	Central carbohydrate metabolism	Glycolate,_glyoxylate_interconversions	D-Lactate dehydrogenase, cytochrome c-dependent (EC 1.1.2.4)	47	143	155	107	150	160	82	115	112	137	132	143	127	85	96	99	109	95	199	89	120	107	120	118	135	139	64	124	87	129	132	98	97	109	107	116	128	142	127	175	116
Clustering-based subsystems	NULL	Nucleoside_Catabolism_cluster	D-Ribose 1,5-phosphomutase (EC 5.4.2.7)	1	7	6	2	4	2	2	1	4	0	4	13	3	8	7	3	6	0	0	7	3	1	4	0	7	2	5	4	3	3	2	3	3	0	0	2	11	2	3	2	3
Carbohydrates	Central carbohydrate metabolism	Pyruvate_Alanine_Serine_Interconversions	D-alanine aminotransferase (EC 2.6.1.21)	8	5	6	10	2	4	5	1	1	0	3	5	1	1	1	7	2	2	0	2	0	0	1	1	2	2	5	1	2	6	7	11	2	0	3	1	7	3	1	1	7
Cell Wall and Capsule	NULL	Peptidoglycan_biosynthesis--gjo	D-alanine--D-alanine ligase (EC 6.3.2.4)	54	68	99	140	62	40	75	46	42	36	61	100	63	67	36	77	33	48	19	40	48	18	35	15	57	20	52	66	44	74	77	97	64	30	28	26	87	64	49	43	42
Cell Wall and Capsule	NULL	Peptidoglycan_Biosynthesis	D-alanine--D-alanine ligase A (EC 6.3.2.4)	1	3	2	4	0	1	5	0	2	0	3	3	1	0	0	1	0	3	0	0	0	1	0	0	1	1	2	3	1	2	1	4	2	0	3	0	0	2	0	0	1
Cell Wall and Capsule	NULL	Peptidoglycan_biosynthesis--gjo	D-alanine--D-alanine ligase B (EC 6.3.2.4)	30	22	21	36	16	20	18	6	6	4	11	11	4	7	11	11	10	16	4	9	6	5	5	4	12	1	7	6	2	28	20	34	14	6	7	6	8	6	4	5	16
Cell Wall and Capsule	Gram-Positive cell wall components	D-Alanyl_Lipoteichoic_Acid_Biosynthesis	D-alanine--poly(phosphoribitol) ligase subunit 1 (EC 6.1.1.13)	1	0	1	0	0	0	0	0	0	0	0	0	0	0	2	1	0	0	0	0	0	0	0	0	0	0	0	0	0	0	0	0	0	0	0	0	0	0	1	0	0
Cell Wall and Capsule	Gram-Positive cell wall components	Teichoic_and_lipoteichoic_acids_biosynthesis	D-alanine-activating enzyme (DAE) (D-alanine-D-alanyl carrier protein ligase) (DCL)	0	0	0	0	0	0	0	0	0	0	0	0	0	0	0	0	0	0	0	0	0	0	0	0	0	0	0	0	0	1	0	0	0	0	0	0	0	0	0	0	0
Cell Wall and Capsule	Gram-Positive cell wall components	D-Alanyl_Lipoteichoic_Acid_Biosynthesis	D-alanyl transfer protein DltB	0	0	0	0	0	0	0	0	0	0	0	0	0	2	0	0	0	0	0	0	0	0	0	0	0	0	0	0	0	0	0	1	0	0	0	0	0	0	0	0	0
Cell Wall and Capsule	NULL	Murein_Hydrolases	D-alanyl-D-alanine carboxypeptidase (EC 3.4.16.4)	28	37	73	114	35	39	58	14	21	9	21	79	29	45	52	76	53	58	16	32	18	5	29	6	24	10	22	28	14	45	46	37	55	22	30	19	72	33	38	15	55
Carbohydrates	Monosaccharides	D-allose_utilization	D-allose ABC transporter, ATPase component	1	0	4	0	0	2	0	0	0	0	0	0	1	0	0	2	0	0	0	0	0	0	0	0	0	0	0	0	0	0	1	1	1	1	0	0	0	0	0	0	1
Carbohydrates	Monosaccharides	D-allose_utilization	D-allose ABC transporter, permease component	0	0	0	0	0	0	0	0	0	0	0	0	0	0	0	0	1	0	0	0	0	0	0	0	0	0	0	0	0	0	2	0	0	0	0	0	0	0	0	0	0
Carbohydrates	Monosaccharides	D-allose_utilization	D-allose ABC transporter, substrate-binding component	2	0	4	2	2	0	5	0	0	0	0	2	1	0	0	0	2	2	0	1	0	0	0	0	0	0	1	0	0	0	1	2	4	1	0	0	0	0	2	0	1
Carbohydrates	Monosaccharides	D-allose_utilization	D-allose kinase (EC 2.7.1.55)	0	0	0	0	0	0	0	0	0	0	0	0	0	0	0	0	1	0	0	0	0	0	0	0	0	0	0	0	0	0	0	0	1	0	0	0	0	0	0	0	0
Carbohydrates	Monosaccharides	D-allose_utilization	D-allulose-6-phosphate 3-epimerase (EC 5.1.3.-), row_id 1016	0	0	0	0	0	0	0	0	0	0	0	0	0	0	0	1	1	0	0	0	0	0	0	0	0	0	0	0	0	0	1	0	0	0	0	0	0	0	0	0	0
Amino Acids and Derivatives	Proline and 4-hydroxyproline	Proline,_4-hydroxyproline_uptake_and_utilization	D-amino acid dehydrogenase (EC 1.4.99.1) family protein in hydroxy-L-proline catabolic cluster	0	1	4	7	1	0	1	0	0	0	0	0	0	1	0	0	0	1	0	0	0	0	0	0	0	0	0	0	0	1	3	0	1	0	0	0	0	0	1	0	0
Respiration	Electron donating reactions	Respiratory_dehydrogenases_1	D-amino acid dehydrogenase large subunit (EC 1.4.99.1)	0	0	0	0	0	0	0	0	0	0	0	0	0	0	0	0	0	0	0	0	0	0	0	0	1	0	0	0	0	0	0	0	0	0	0	0	0	0	0	0	0
Clustering-based subsystems	Putrescine/GABA utilization cluster-temporal,to add to SSs	GABA_and_putrescine_metabolism_from_cluters	D-amino acid dehydrogenase small subunit (EC 1.4.99.1)	20	41	108	85	33	33	54	4	5	1	10	48	34	22	39	66	30	65	4	18	1	2	15	3	22	2	29	26	13	40	30	44	43	26	29	9	86	39	26	8	57
Amino Acids and Derivatives	Proline and 4-hydroxyproline	Proline,_4-hydroxyproline_uptake_and_utilization	D-amino-acid oxidase (EC 1.4.3.3)	5	2	7	8	3	5	3	1	1	1	1	3	0	2	2	2	1	1	0	0	6	1	1	0	0	0	0	0	1	7	5	7	5	1	2	2	0	0	1	0	3
Cofactors, Vitamins, Prosthetic Groups, Pigments	Folate and pterines	YgfZ	D-arabino-3-hexulose 6-phosphate formaldehyde lyase	4	27	33	53	22	8	37	131	131	81	132	194	81	121	92	42	34	51	71	31	179	96	200	90	106	42	160	145	90	38	13	29	86	18	33	60	82	109	106	90	25
Fatty Acids, Lipids, and Isoprenoids	NULL	Polyhydroxybutyrate_metabolism	D-beta-hydroxybutyrate dehydrogenase (EC 1.1.1.30)	52	60	97	122	48	41	47	18	17	9	34	47	24	33	25	74	45	38	9	55	23	15	21	8	24	9	26	22	22	96	67	73	40	19	37	8	30	26	20	11	67
Fatty Acids, Lipids, and Isoprenoids	NULL	Polyhydroxybutyrate_metabolism	D-beta-hydroxybutyrate permease	2	1	11	8	2	3	3	1	0	2	0	8	3	3	4	3	4	4	0	8	0	1	3	0	0	0	0	2	1	6	2	1	7	2	2	1	6	1	3	0	10
Miscellaneous	Plant-Prokaryote DOE project	Experimental-COG2515	D-cysteine desulfhydrase (EC 4.4.1.15)	2	1	6	16	5	0	2	1	1	1	2	6	5	1	8	7	9	7	1	9	2	0	0	1	2	0	1	2	1	7	4	0	9	14	1	0	12	1	4	1	7
Cofactors, Vitamins, Prosthetic Groups, Pigments	Pyridoxine	Pyridoxin_(Vitamin_B6)_Biosynthesis	D-erythrose-4-phosphate dehydrogenase (EC 1.2.1.72)	0	1	2	4	2	0	5	0	0	1	0	0	1	0	2	2	1	2	0	2	0	0	1	0	1	0	0	0	1	1	4	0	6	12	1	1	1	0	0	0	3
Carbohydrates	Monosaccharides	D-Galacturonate_and_D-Glucuronate_Utilization	D-galactarate dehydratase (EC 4.2.1.42)	7	21	121	77	36	20	40	14	1	1	3	13	5	3	8	67	60	60	0	39	7	2	6	2	3	0	7	2	7	46	58	28	57	22	30	3	21	7	6	2	69
Carbohydrates	Monosaccharides	D-galactarate,_D-glucarate_and_D-glycerate_catabolism	D-galactarate permease	5	20	43	50	29	15	17	2	0	0	0	1	1	2	4	40	27	32	1	13	4	0	3	0	3	0	2	2	4	13	29	23	26	16	15	4	9	1	2	2	32
Carbohydrates	Monosaccharides	D-galactonate_catabolism	D-galactonate regulator, IclR family	0	0	5	9	6	0	0	0	0	0	0	5	0	0	0	3	1	6	0	0	0	0	0	0	0	1	0	0	0	2	3	0	3	0	3	0	1	1	4	0	2
Carbohydrates	Monosaccharides	D-galactonate_catabolism	D-galactonate transporter	4	12	33	32	15	10	11	1	2	2	1	1	0	0	0	17	21	17	1	12	2	0	2	1	0	0	0	0	4	19	22	8	30	21	8	2	1	0	0	0	31
Carbohydrates	Monosaccharides	D-galactarate,_D-glucarate_and_D-glycerate_catabolism	D-glucarate permease	2	7	29	26	17	6	5	3	3	1	1	2	0	1	0	10	13	12	3	7	0	0	0	1	1	0	1	2	0	7	14	7	11	11	10	0	0	0	0	0	10
Carbohydrates	Monosaccharides	D-galactarate,_D-glucarate_and_D-glycerate_catabolism	D-glycerate 2-kinase (EC 2.7.1.-)	5	6	18	18	4	5	15	4	2	0	1	4	2	4	1	3	4	2	0	3	0	2	1	0	4	0	1	3	0	11	11	13	3	2	10	1	8	3	5	1	4
Carbohydrates	Organic acids	Glycerate_metabolism	D-glycerate 3-kinase (EC 2.7.1.31), plant type	4	4	6	1	5	2	1	2	2	0	2	1	3	3	1	1	2	3	3	2	3	2	0	2	4	0	3	4	1	7	2	1	1	1	2	1	8	3	6	4	11
Carbohydrates	Monosaccharides	D-galactarate,_D-glucarate_and_D-glycerate_catabolism	D-glycerate transporter (predicted)	1	0	1	2	0	0	3	0	0	0	2	10	2	3	2	8	0	7	0	1	2	0	1	1	3	0	0	1	0	4	1	1	1	0	0	2	13	3	1	0	0
Cell Wall and Capsule	Capsular and extracellular polysacchrides	Capsular_heptose_biosynthesis	D-glycero-D-manno-heptose 1,7-bisphosphate phosphatase (EC 3.1.1.-)	7	2	10	10	5	4	4	2	1	0	1	8	6	3	2	8	10	10	1	5	4	0	5	0	2	0	3	2	1	9	12	14	8	3	3	2	7	2	5	0	8
Cell Wall and Capsule	Capsular and extracellular polysacchrides	Capsular_heptose_biosynthesis	D-glycero-D-manno-heptose 1-phosphate guanosyltransferase	4	3	1	4	1	1	9	2	0	0	0	0	0	2	1	3	3	0	1	3	0	1	0	0	0	0	0	0	0	5	6	9	0	1	4	1	0	1	0	0	5
Cell Wall and Capsule	Gram-Negative cell wall components	LOS_core_oligosaccharide_biosynthesis	D-glycero-beta-D-manno-heptose 7-phosphate kinase	34	30	32	61	16	29	43	21	16	14	24	22	18	19	20	19	21	30	15	31	37	12	17	18	15	9	15	18	22	37	25	47	26	19	12	18	32	26	25	7	28
Nucleosides and Nucleotides	NULL	Hydantoin_metabolism	D-hydantoinase (EC 3.5.2.2)	10	11	14	14	8	7	5	3	5	3	1	6	3	3	4	13	12	4	2	6	1	1	2	4	4	2	3	5	5	19	16	8	5	2	5	2	4	3	5	1	10
Carbohydrates	Fermentation	Fermentations:_Lactate	D-lactate dehydrogenase (EC 1.1.1.28)	6	22	28	30	24	14	15	10	10	12	7	44	42	33	17	20	20	16	2	22	9	4	5	5	19	3	16	23	7	45	30	11	31	23	13	11	50	39	32	34	15
Clustering-based subsystems	Choline bitartrate degradation, putative	CBSS-344610.3.peg.2335	D-malic enzyme (EC 1.1.1.83)	40	132	145	73	89	111	75	47	57	52	53	56	33	34	41	91	98	59	60	69	61	50	38	59	46	29	39	64	42	84	123	81	84	78	59	42	51	35	51	41	115
Carbohydrates	NULL	Sugar_utilization_in_Thermotogales	D-mannonate oxidoreductase (EC 1.1.1.57)	20	28	43	29	15	20	32	15	15	12	16	19	14	10	14	31	15	23	27	18	12	10	9	18	14	15	20	12	9	22	21	30	21	12	15	15	37	15	22	13	22
Carbohydrates	Monosaccharides	Mannose_Metabolism	D-mannose isomerase (EC 5.3.1.7)	1	1	3	2	3	1	2	0	0	0	0	2	2	1	2	1	3	0	0	0	1	0	0	0	0	1	0	2	0	1	2	3	2	2	2	0	0	0	1	0	3
Amino Acids and Derivatives	Alanine, serine, and glycine	Glycine_and_Serine_Utilization	D-serine dehydratase (EC 4.3.1.18)	0	1	0	2	0	0	1	0	0	0	0	1	0	1	1	1	0	0	0	0	0	2	0	0	0	0	0	2	0	0	0	0	4	0	0	0	3	0	2	1	0
Clustering-based subsystems	Clustering-based subsystems	CBSS-292415.3.peg.2341	D-serine dehydratase transcriptional activator	0	0	0	0	0	0	0	0	0	0	0	0	0	0	0	0	0	0	0	0	2	0	0	0	0	0	0	0	0	0	0	0	0	0	0	0	0	0	0	0	0
Amino Acids and Derivatives	Alanine, serine, and glycine	Glycine_and_Serine_Utilization	D-serine permease DsdX	0	0	0	0	0	0	0	0	0	0	0	0	2	0	0	0	0	0	0	0	0	0	0	0	0	0	0	0	0	0	0	0	0	0	0	0	0	0	0	0	0
Amino Acids and Derivatives	Alanine, serine, and glycine	Glycine_and_Serine_Utilization	D-serine/D-alanine/glycine transporter	2	1	2	4	1	3	3	0	0	0	1	0	0	0	3	2	1	2	0	1	2	0	1	1	1	0	0	2	0	7	3	4	9	1	3	0	3	1	0	0	4
Carbohydrates	Monosaccharides	D-Tagatose_and_Galactitol_Utilization	D-tagatose 3-epimerase (EC 5.3.1.-)	2	1	2	4	2	2	2	1	0	1	1	0	0	2	0	1	1	0	0	2	0	0	0	0	0	0	2	0	1	1	4	2	3	0	3	0	1	1	0	0	1
Clustering-based subsystems	D-tyrosyl-tRNA(Tyr) deacylase (EC 3.1.-.-) cluster	CBSS-342610.3.peg.283	D-tyrosyl-tRNA(Tyr) deacylase	11	21	26	24	11	13	23	12	7	9	14	21	16	5	5	13	16	13	9	6	5	4	7	9	6	5	9	2	12	23	14	12	10	9	11	8	14	13	9	9	20
Carbohydrates	Monosaccharides	Xylose_utilization	D-xylose 1-dehydrogenase (EC 1.1.1.175)	0	5	10	4	2	2	3	3	1	0	0	2	1	2	5	5	2	3	0	2	0	0	0	0	2	0	2	1	4	0	2	7	0	1	2	1	2	0	5	8	0
Carbohydrates	Monosaccharides	Xylose_utilization	D-xylose proton-symporter XylE	7	7	5	10	2	5	3	9	6	5	3	11	4	14	8	5	5	4	3	1	7	3	5	1	1	1	6	8	2	3	4	7	6	0	5	8	6	2	2	2	5
Carbohydrates	Monosaccharides	Xylose_utilization	D-xylose transport ATP-binding protein XylG	67	44	114	88	56	65	91	21	18	6	18	29	9	5	4	81	54	21	10	41	14	9	20	8	17	3	9	9	12	59	83	103	47	20	37	16	20	14	12	5	43
Carbohydrates	Monosaccharides	Xylose_utilization	D-xylose-specific 1-epimerase (mutarotase)	2	1	3	7	1	0	1	0	0	0	1	0	0	0	0	1	0	0	0	1	1	0	2	0	1	0	1	2	0	3	0	1	0	0	0	0	0	0	1	0	1
Carbohydrates	Central carbohydrate metabolism	Dihydroxyacetone_kinases	DHA-specific EI component	0	0	1	2	1	0	0	0	0	0	0	1	0	1	0	1	1	0	0	0	0	0	0	0	0	0	0	0	1	2	0	0	0	0	0	0	1	0	0	1	0
Carbohydrates	Central carbohydrate metabolism	Dihydroxyacetone_kinases	DHA-specific IIA component	6	5	3	3	0	2	4	1	3	1	6	2	3	8	6	3	3	0	2	0	2	1	2	0	12	2	1	2	5	6	3	6	3	0	2	3	1	0	1	2	2
Carbohydrates	Central carbohydrate metabolism	Dihydroxyacetone_kinases	DHA-specific phosphocarrier protein HPr	1	2	2	2	0	2	2	9	0	1	2	7	6	2	2	1	0	0	2	0	5	1	2	1	6	1	7	6	5	4	1	0	3	1	1	3	5	4	4	1	0
Sulfur Metabolism	Organic sulfur assimilation	DMSP_breakdown	DMSP demethylase EC 2.1.2.10	0	0	0	0	0	0	0	0	0	0	0	0	0	1	0	0	0	0	0	0	0	0	0	0	0	0	0	0	0	0	0	0	0	0	0	0	1	0	0	0	0
Phages, Prophages, Transposable elements, Plasmids	Phages, Prophages	Phage_DNA_synthesis	DNA adenine methyltransferase, phage-associated	0	0	0	1	0	0	0	0	0	0	0	1	0	0	2	0	1	0	0	0	0	0	1	0	0	0	0	0	0	0	2	0	0	0	0	1	0	0	0	0	1
Clustering-based subsystems	Lysine, threonine, methionine, and cysteine	YeiH	DNA binding protein HpkR	0	0	0	3	2	0	0	0	0	0	0	0	0	0	0	1	2	2	0	0	0	0	2	0	0	0	0	0	0	1	0	0	0	0	0	0	1	1	0	0	0
Clustering-based subsystems	NULL	DNA_gyrase_subunits	DNA gyrase subunit A (EC 5.99.1.3)	493	527	570	698	356	419	765	215	199	140	222	457	259	303	194	471	248	263	115	240	268	88	193	86	226	89	205	272	177	526	413	598	368	142	394	134	570	306	367	235	561
Virulence, Disease and Defense	Resistance to antibiotics and toxic compounds	Resistance_to_fluoroquinolones	DNA gyrase subunit B (EC 5.99.1.3)	510	460	528	568	372	395	735	217	219	131	217	449	194	334	216	463	226	246	91	228	288	144	186	72	257	79	243	257	169	556	361	735	349	173	440	154	570	307	359	223	644
Phages, Prophages, Transposable elements, Plasmids	Phages, Prophages	Phage_replication	DNA helicase (EC 3.6.1.-)	34	35	75	75	23	32	51	23	21	10	28	38	23	54	32	30	18	22	12	21	20	19	25	9	26	13	28	37	27	52	28	72	42	14	25	15	50	38	34	20	26
Phages, Prophages, Transposable elements, Plasmids	Phages, Prophages	Phage_replication	DNA helicase (EC 3.6.1.-), phage-associated	0	0	0	0	0	0	0	0	0	0	0	0	0	0	0	1	0	0	0	0	0	0	0	0	0	0	0	0	0	0	0	0	0	1	0	0	0	0	0	0	0
DNA Metabolism	DNA replication	DNA_Helicase_of_Unknown_Function	DNA helicase (Rad25 homolog)	2	1	3	0	1	0	2	0	0	0	0	0	0	0	0	1	0	0	0	4	0	0	0	0	0	0	0	0	0	1	0	0	1	0	0	0	0	0	0	0	0
DNA Metabolism	DNA repair	DNA_repair,_bacterial_UvrD_and_related_helicases	DNA helicase IV	0	2	2	6	1	0	4	0	0	2	0	0	0	0	0	3	1	0	0	0	0	0	0	1	0	0	0	1	1	4	0	2	3	1	0	0	3	0	0	0	5
Phages, Prophages, Transposable elements, Plasmids	Phages, Prophages	Phage_replication	DNA helicase, phage-associated	0	1	1	1	0	1	1	0	1	0	0	2	0	0	0	3	3	3	0	1	0	0	0	0	2	0	0	1	0	0	1	1	1	1	0	2	2	1	0	1	4
Cofactors, Vitamins, Prosthetic Groups, Pigments	NAD and NADP	NAD_consumption	DNA ligase (EC 6.5.1.2)	166	133	192	237	124	118	173	129	90	72	134	260	122	160	112	146	74	102	64	100	144	48	99	54	120	45	144	151	71	151	132	210	107	42	65	76	203	137	143	75	177
Phages, Prophages, Transposable elements, Plasmids	Phages, Prophages	Phage_replication	DNA ligase, phage-associated	4	3	2	3	3	0	3	3	1	0	1	3	2	1	0	3	2	1	2	1	0	0	1	0	1	0	1	1	2	0	0	3	1	1	2	2	2	3	4	3	4
Phages, Prophages, Transposable elements, Plasmids	Phages, Prophages	Phage_replication	DNA maturase, phage-associated	61	126	68	88	110	104	74	105	96	91	89	118	97	96	73	103	98	69	129	116	96	130	123	83	91	47	97	107	102	70	104	124	103	135	91	70	85	148	93	118	91
Phages, Prophages, Transposable elements, Plasmids	Phages, Prophages	Phage_DNA_synthesis	DNA methyl transferase, phage-associated	0	0	1	0	0	0	0	0	0	0	0	0	0	0	0	0	0	0	0	0	0	0	0	0	0	0	0	0	0	0	0	0	0	0	0	0	0	0	0	0	1
DNA Metabolism	DNA repair	DNA_repair,_bacterial	DNA mismatch repair endonuclease MutH	0	0	1	0	3	2	0	0	0	0	0	0	0	0	1	2	0	4	0	0	0	0	0	0	0	0	0	0	0	1	0	0	1	1	0	0	0	0	0	0	2
DNA Metabolism	DNA repair	DNA_repair,_bacterial_MutL-MutS_system	DNA mismatch repair protein MutL	30	56	71	76	35	37	37	17	13	17	19	32	20	27	25	53	28	39	10	23	16	7	17	13	23	5	31	17	20	38	38	48	45	23	41	13	47	29	33	18	40
DNA Metabolism	DNA repair	DNA_repair,_bacterial_MutL-MutS_system	DNA mismatch repair protein MutS	30	31	46	51	24	23	21	14	5	7	13	34	8	33	28	38	32	32	6	22	13	4	13	7	7	4	16	17	13	21	33	38	38	17	34	9	33	20	19	15	42
Clustering-based subsystems	Shiga toxin cluster	CBSS-194948.1.peg.143	DNA packaging	0	0	0	0	1	1	0	0	0	0	0	0	0	2	3	0	1	1	0	0	0	0	0	0	0	0	0	1	0	0	0	0	0	4	0	1	0	0	0	1	0
DNA Metabolism	DNA repair	DNA_Repair_Base_Excision	DNA polymerase I (EC 2.7.7.7)	209	197	257	334	151	128	253	126	118	73	170	287	171	210	175	199	121	152	69	126	181	73	118	51	166	71	168	194	142	243	190	337	165	69	109	86	265	180	169	123	179
DNA Metabolism	DNA repair	DNA_Repair_Base_Excision	DNA polymerase II (EC 2.7.7.7)	0	6	21	16	9	4	18	2	0	0	0	1	2	2	1	8	12	15	0	0	2	0	3	0	0	0	4	2	1	6	9	1	17	13	1	1	10	6	4	1	20
Clustering-based subsystems	NULL	CBSS-350688.3.peg.1509	DNA polymerase III alpha subunit (EC 2.7.7.7)	399	367	424	513	302	285	524	177	185	87	220	345	166	263	162	385	186	211	77	205	173	100	165	65	181	61	177	196	137	440	336	518	239	93	145	139	294	198	227	126	358
Clustering-based subsystems	NULL	DNA_replication_cluster_1	DNA polymerase III beta subunit (EC 2.7.7.7)	114	163	205	234	98	97	169	92	96	60	120	188	96	153	122	169	82	82	51	77	95	50	72	37	97	24	102	107	73	135	124	202	103	45	99	54	181	105	146	76	138
DNA Metabolism	DNA replication	DNA-replication	DNA polymerase III chi subunit (EC 2.7.7.7)	0	2	8	8	6	0	0	1	0	1	0	1	4	1	0	3	3	2	0	2	1	1	1	0	0	0	0	0	0	5	2	5	7	2	3	1	2	2	0	2	3
DNA Metabolism	DNA replication	DNA-replication	DNA polymerase III delta prime subunit (EC 2.7.7.7)	16	21	20	23	7	12	18	24	18	9	14	22	9	19	10	12	9	13	14	11	14	6	10	6	15	5	13	16	3	23	17	27	11	6	13	6	26	16	9	12	12
Miscellaneous	Plant-Prokaryote DOE project	At4g10620_At3g57180_At3g47450	DNA polymerase III delta subunit (EC 2.7.7.7)	29	28	18	46	8	16	20	16	9	12	28	47	21	46	23	17	4	8	6	13	22	11	18	4	25	15	35	18	19	25	18	34	14	11	10	16	56	33	33	17	23
DNA Metabolism	DNA replication	DNA-replication	DNA polymerase III epsilon subunit (EC 2.7.7.7)	22	28	36	46	23	17	30	7	5	1	3	23	17	18	10	38	23	26	2	13	6	7	13	3	17	0	8	9	10	16	28	36	23	4	6	5	34	12	15	4	32
DNA Metabolism	DNA replication	DNA-replication	DNA polymerase III psi subunit (EC 2.7.7.7)	0	0	0	0	0	0	0	0	0	0	0	0	0	0	0	1	0	1	0	0	0	0	0	0	0	0	0	0	0	0	0	0	1	0	0	0	0	0	0	0	0
DNA Metabolism	DNA replication	DNA-replication	DNA polymerase III subunits gamma and tau (EC 2.7.7.7)	98	75	84	119	49	57	90	43	22	22	45	88	53	84	51	88	57	52	16	32	55	25	33	20	63	13	59	53	41	98	70	128	70	20	55	23	94	50	60	32	84
DNA Metabolism	DNA replication	DNA-replication	DNA polymerase III theta subunit (EC 2.7.7.7)	0	0	0	0	0	0	1	0	0	0	0	0	0	0	0	0	0	0	0	0	0	0	0	0	0	0	0	0	0	0	0	0	1	1	0	0	0	0	0	0	0
DNA Metabolism	DNA repair	DNA_repair,_bacterial	DNA polymerase IV (EC 2.7.7.7)	69	60	77	72	46	40	61	19	22	15	21	62	40	47	27	62	33	35	15	28	45	32	32	8	30	11	40	27	32	61	63	82	35	25	38	19	69	49	42	41	52
Clustering-based subsystems	Recombination related cluster	CBSS-198094.1.peg.4426	DNA polymerase X family	2	0	3	5	1	0	1	1	0	0	1	0	0	1	1	1	1	0	0	0	0	0	0	0	0	1	0	0	0	5	1	3	0	0	3	0	3	0	0	0	1
Phages, Prophages, Transposable elements, Plasmids	Phages, Prophages	Phage_replication	DNA polymerase, phage-associated	0	1	0	0	3	0	5	2	0	1	0	0	0	0	1	0	1	0	0	0	0	1	0	0	1	0	0	0	0	0	0	0	0	0	0	0	1	1	3	1	0
DNA Metabolism	DNA repair	DNA_repair,_bacterial	DNA polymerase-like protein MT3142	4	1	4	4	1	1	3	0	0	0	0	0	0	0	0	1	1	0	0	1	0	0	0	0	0	0	1	0	0	2	1	4	3	0	1	0	0	0	0	0	5
DNA Metabolism	DNA repair	DNA_repair,_bacterial	DNA polymerase-like protein PA0670	18	12	16	12	8	7	8	0	1	1	3	3	2	3	3	13	5	1	2	1	3	3	1	0	3	1	6	0	1	12	10	11	7	1	3	2	12	4	5	1	13
DNA Metabolism	DNA replication	DNA-replication	DNA primase (EC 2.7.7.-)	77	77	114	170	84	64	153	30	40	26	49	113	79	83	54	126	60	65	23	65	44	18	44	12	53	24	54	57	33	112	82	104	139	45	66	19	102	52	45	24	128
DNA Metabolism	DNA replication	DNA_replication,_archaeal	DNA primase large subunit (EC 2.7.7.-)	0	0	0	0	0	0	0	0	0	0	1	0	0	0	0	0	2	0	0	0	0	0	0	0	0	0	0	0	0	0	0	0	0	0	1	0	0	0	0	0	0
DNA Metabolism	DNA replication	DNA_replication,_archaeal	DNA primase small subunit (EC 2.7.7.-)	0	0	0	0	0	0	0	0	0	0	0	0	0	0	0	0	0	0	0	0	0	0	0	0	0	0	1	0	0	0	0	0	0	0	0	0	0	0	1	0	0
Clustering-based subsystems	NULL	DNA_replication_cluster_1	DNA recombination and repair protein RecF	131	96	92	148	43	73	123	52	52	33	71	88	49	83	48	76	31	44	27	37	46	21	43	14	69	27	48	49	22	128	71	107	53	31	56	30	68	74	58	50	76
DNA Metabolism	DNA repair	DNA_repair,_bacterial_RecFOR_pathway	DNA recombination and repair protein RecO	43	32	26	37	17	12	35	22	19	18	25	59	23	30	35	41	24	16	10	18	27	21	27	12	23	6	31	35	30	36	28	42	25	11	14	23	42	34	27	28	36
DNA Metabolism	DNA repair	DNA_repair,_bacterial	DNA recombination protein RmuC	33	24	47	50	23	16	37	24	18	10	22	46	18	27	18	24	19	25	12	8	25	7	15	13	21	8	32	47	13	21	23	40	30	6	14	11	50	28	21	23	24
Clustering-based subsystems	NULL	CBSS-562.2.peg.5158_SK3_including	DNA recombination-dependent growth factor C	1	9	14	14	8	2	5	4	1	1	1	21	8	4	5	8	7	7	2	4	0	1	4	0	5	0	4	7	2	5	7	4	11	3	2	3	21	16	4	1	13
DNA Metabolism	DNA recombination	DNA_recombination,_archaeal	DNA repair and recombination protein RadA	0	1	0	0	0	0	0	0	0	0	0	0	0	0	0	0	0	0	0	0	0	0	0	0	0	0	0	0	0	0	0	0	0	0	1	0	0	0	0	0	0
DNA Metabolism	DNA repair	DNA_repair,_bacterial	DNA repair exonuclease family protein YhaO	0	2	2	0	1	0	5	0	1	0	0	0	0	1	0	1	0	0	0	0	0	0	0	0	1	0	1	0	1	1	1	2	2	0	0	0	3	0	0	0	3
DNA Metabolism	DNA repair	DNA_repair_and_recombination_eukaryotic	DNA repair protein RAD51	18	45	39	31	52	55	41	28	25	50	21	19	21	23	20	29	30	25	73	26	86	56	55	70	101	51	69	71	50	46	53	36	30	59	30	42	49	49	51	51	46
DNA Metabolism	DNA repair	DNA_repair_and_recombination_eukaryotic	DNA repair protein RAD51 homolog 3	0	0	0	0	0	0	0	0	0	0	0	0	0	0	1	1	0	0	0	0	0	0	0	0	0	0	0	0	0	0	0	0	0	0	0	0	0	0	0	0	0
DNA Metabolism	DNA repair	DNA_repair_and_recombination_eukaryotic	DNA repair protein RAD57	3	13	7	6	7	8	2	7	13	5	4	7	11	3	4	8	5	2	13	1	13	0	10	7	12	12	6	9	13	8	3	1	7	6	3	6	11	7	8	13	5
DNA Metabolism	DNA repair	DNA_repair,_bacterial	DNA repair protein RadA	129	105	120	156	66	52	99	49	32	25	68	87	60	54	54	76	46	66	15	36	58	36	53	19	60	27	72	65	31	98	95	149	78	17	49	30	122	55	55	51	96
DNA Metabolism	DNA repair	DNA_repair,_bacterial	DNA repair protein RadC	1	9	19	11	9	4	6	0	0	0	4	15	5	11	14	17	5	8	0	2	0	0	6	1	5	0	6	11	2	18	8	20	5	7	7	3	17	5	6	11	10
DNA Metabolism	DNA repair	DNA_repair,_bacterial	DNA repair protein RecN	85	72	108	118	68	54	86	34	20	40	42	75	54	55	34	64	38	64	15	44	67	17	50	11	52	22	54	42	29	74	55	100	59	37	42	30	77	44	48	10	93
DNA Metabolism	DNA replication	DNA_replication,_archaeal	DNA replication helicase protein MCM	0	0	0	0	0	0	0	0	0	0	0	0	0	0	0	0	0	0	0	0	0	0	0	0	0	0	0	0	0	0	0	0	0	0	0	0	0	0	0	0	1
Stress Response	Heat shock	Heat_shock_dnaK_gene_cluster_extended	DNA replication intiation control protein YabA	0	0	0	0	0	0	0	0	0	0	1	0	0	0	0	0	0	0	0	0	0	0	0	0	2	0	0	1	0	0	0	0	0	0	0	0	0	0	0	1	0
DNA Metabolism	DNA replication	DNA-replication	DNA replication protein DnaC	0	1	1	1	1	1	4	0	0	0	0	0	0	0	0	0	1	2	0	1	1	0	0	0	0	0	0	0	0	0	1	0	4	4	0	0	0	0	0	0	3
Phages, Prophages, Transposable elements, Plasmids	Phages, Prophages	Phage_replication	DNA replication protein, phage-associated	0	1	0	0	0	0	0	0	0	0	0	0	0	0	0	0	0	0	0	0	0	0	0	0	0	0	0	0	0	0	0	0	0	0	0	0	0	0	0	0	0
DNA Metabolism	DNA replication	DNA-replication	DNA replication terminus site-binding protein	0	0	0	1	4	0	2	0	0	1	0	0	0	0	2	1	0	1	0	1	0	0	0	0	0	0	0	0	0	3	1	0	2	0	1	0	0	0	0	0	0
DNA Metabolism	NULL	DNA_phosphorothioation	DNA sulfur modification protein DndB	0	1	1	1	3	0	2	3	0	0	0	1	1	0	2	1	0	0	0	0	0	0	2	0	0	0	0	0	0	2	0	0	0	1	3	0	0	0	1	0	0
DNA Metabolism	NULL	DNA_phosphorothioation	DNA sulfur modification protein DndD	1	0	0	2	0	0	0	0	0	0	0	0	0	1	0	0	1	2	0	0	0	0	0	0	0	0	1	0	0	0	0	1	1	0	0	0	1	0	0	0	0
DNA Metabolism	NULL	DNA_phosphorothioation	DNA sulfur modification protein DndE	0	0	0	0	0	0	0	0	0	0	0	0	0	0	0	0	0	0	0	0	0	0	0	0	0	0	0	0	0	0	0	0	0	0	0	0	0	0	0	0	0
Clustering-based subsystems	NULL	Conserved_gene_cluster_associated_with_Met-tRNA_formyltransferase	DNA topoisomerase I (EC 5.99.1.2)	264	379	381	495	259	237	415	172	135	117	196	364	229	294	219	291	175	195	77	218	198	88	177	72	251	60	254	247	133	401	328	553	314	122	209	125	348	231	202	161	367
DNA Metabolism	DNA replication	DNA_topoisomerases,_Type_I,_ATP-independent	DNA topoisomerase I, eukaryotic-type (EC 5.99.1.2)	3	42	26	13	37	40	14	46	36	32	40	46	47	42	27	42	47	10	46	24	27	36	28	26	62	42	27	45	27	37	30	18	26	46	25	30	35	59	51	49	30
DNA Metabolism	DNA replication	DNA_topoisomerases,_Type_I,_ATP-independent	DNA topoisomerase IB (poxvirus type) (EC 5.99.1.2)	117	105	209	225	109	93	126	75	31	26	53	157	74	89	68	97	97	101	17	134	61	21	53	17	75	23	78	68	63	143	192	197	82	33	74	35	88	60	50	33	133
DNA Metabolism	DNA replication	DNA_topoisomerases,_Type_II,_ATP-dependent	DNA topoisomerase II (EC 5.99.1.3)	7	21	26	10	19	24	19	19	18	10	20	15	8	19	10	42	19	5	21	25	17	10	16	16	18	5	0	12	11	36	13	11	20	26	22	11	12	11	14	26	50
DNA Metabolism	DNA replication	DNA_topoisomerases,_Type_I,_ATP-independent	DNA topoisomerase III (EC 5.99.1.2)	33	55	95	85	49	43	53	21	6	8	19	49	58	31	35	82	52	54	0	59	19	5	29	4	8	4	29	20	25	64	98	80	53	38	55	9	33	25	32	16	64
Clustering-based subsystems	NULL	PFGI-1-like_cluster_1	DNA topoisomerase III (EC 5.99.1.2) in PFGI-1-like cluster	0	0	0	0	0	0	1	0	0	0	0	0	0	0	0	0	0	0	0	0	0	0	0	0	0	0	0	0	0	0	0	0	0	0	0	0	0	0	0	0	0
DNA Metabolism	DNA replication	DNA_topoisomerases,_Type_I,_ATP-independent	DNA topoisomerase III, Bacteroidales-type (EC 5.99.1.2)	0	0	0	0	0	1	0	0	0	0	0	2	1	0	3	0	1	1	0	0	0	0	0	0	0	0	2	0	0	0	1	1	0	0	0	0	0	0	0	0	0
DNA Metabolism	DNA replication	DNA_topoisomerases,_Type_I,_ATP-independent	DNA topoisomerase III, Burkholderia type (EC 5.99.1.2)	12	15	22	14	11	15	6	5	0	0	8	8	6	5	4	14	14	6	0	12	5	2	4	2	1	1	10	10	3	16	23	19	10	6	11	5	18	8	7	4	17
DNA Metabolism	DNA replication	DNA_topoisomerases,_Type_I,_ATP-independent	DNA topoisomerase III, TraE-type (EC 5.99.1.2)	0	0	0	3	2	0	0	0	0	0	0	1	0	1	0	0	0	2	0	0	0	2	0	0	0	0	0	0	0	0	0	0	0	2	0	0	0	0	0	0	0
DNA Metabolism	DNA replication	DNA_topoisomerases,_Type_I,_ATP-independent	DNA topoisomerase V	0	0	0	0	0	0	0	0	0	0	0	0	0	0	0	1	0	0	0	2	0	0	1	0	0	0	0	0	0	0	0	1	0	0	0	0	0	0	0	0	0
DNA Metabolism	DNA replication	DNA_topoisomerases,_Type_II,_ATP-dependent	DNA topoisomerase VI subunit B (EC 5.99.1.3)	0	0	0	0	0	1	0	0	0	0	0	1	1	0	0	0	0	0	0	0	0	0	0	0	0	1	0	0	0	0	0	0	0	0	0	0	0	0	0	0	0
Phages, Prophages, Transposable elements, Plasmids	Phages, Prophages	Phage_replication	DNA topoisomerase, phage-associated	0	0	0	0	0	0	0	0	0	0	0	1	0	0	0	0	0	0	0	0	0	0	0	0	0	0	0	0	0	0	0	0	0	0	0	0	0	0	0	0	0
Clustering-based subsystems	Translation	CBSS-326442.4.peg.1852	DNA-3-methyladenine glycosylase (EC 3.2.2.20)	27	25	20	39	8	12	18	11	10	5	24	23	4	17	11	31	12	20	5	13	27	3	7	4	19	5	9	20	14	37	21	29	16	5	16	16	45	21	12	15	32
DNA Metabolism	DNA repair	DNA_Repair_Base_Excision	DNA-3-methyladenine glycosylase II (EC 3.2.2.21)	21	22	36	44	13	12	11	15	7	5	11	25	19	12	10	29	16	27	4	14	17	4	13	1	11	4	18	9	4	24	15	30	18	5	19	8	26	9	12	8	19
Regulation and Cell signaling	NULL	Rcs_phosphorelay_signal_transduction_pathway	DNA-binding capsular synthesis response regulator RcsB	0	6	4	5	7	5	13	0	0	0	0	0	0	0	6	21	11	0	0	8	2	2	0	0	0	0	0	0	0	6	8	0	16	10	8	0	1	0	0	0	9
Membrane Transport	NULL	Transport_of_Molybdenum	DNA-binding domain of ModE	0	3	4	0	0	0	0	0	0	0	0	0	1	1	2	4	2	0	0	0	3	2	1	0	0	0	1	0	0	1	1	3	1	0	2	1	1	1	1	1	2
Virulence, Disease and Defense	Resistance to antibiotics and toxic compounds	Cobalt-zinc-cadmium_resistance	DNA-binding heavy metal response regulator	10	10	26	21	8	13	16	7	2	2	8	17	4	12	2	12	11	22	0	8	5	3	9	2	6	1	11	6	6	10	10	15	12	8	9	5	14	11	4	6	20
DNA Metabolism	NULL	DNA_structural_proteins,_bacterial	DNA-binding protein Fis	1	2	7	10	12	4	8	1	0	0	1	1	1	1	3	27	10	8	0	7	2	0	0	0	0	0	0	0	0	6	2	0	13	5	4	1	3	1	3	0	8
DNA Metabolism	NULL	Nucleoid-associated_proteins_in_Bacteria	DNA-binding protein H-NS	5	5	15	23	11	11	10	3	5	2	1	6	5	4	3	35	10	12	0	13	7	0	4	1	3	1	3	2	1	20	13	3	20	13	4	4	7	2	3	2	11
DNA Metabolism	NULL	DNA_structural_proteins,_bacterial	DNA-binding protein HBsu	29	37	42	40	20	31	38	17	15	35	42	112	65	75	57	24	13	5	7	23	36	26	37	10	109	47	64	69	23	41	37	30	25	11	38	12	77	48	43	60	43
DNA Metabolism	NULL	DNA_structural_proteins,_bacterial	DNA-binding protein HU	124	207	269	262	144	108	204	229	195	185	299	522	345	388	240	204	136	149	88	163	324	133	220	81	359	131	292	355	154	154	125	233	201	90	86	178	476	340	346	223	205
DNA Metabolism	NULL	DNA_structural_proteins,_bacterial	DNA-binding protein HU-alpha	17	15	45	29	14	8	17	6	3	7	5	11	13	7	8	41	8	16	0	19	2	2	6	1	3	1	5	7	3	12	17	20	21	14	5	2	11	5	2	3	32
RNA Metabolism	RNA processing and modification	tRNA_modification_Archaea	DNA-binding protein MTH1615	0	3	2	2	0	2	2	2	0	4	1	2	5	2	4	2	1	1	2	1	1	4	6	3	0	1	4	4	2	6	2	0	6	7	4	1	2	7	1	5	1
Regulation and Cell signaling	NULL	The_Chv_regulatory_system_of_Alphaproteobacteria	DNA-binding response regulator ChvI	23	26	21	19	13	14	19	2	2	2	7	2	6	19	6	20	19	6	2	7	1	1	4	0	0	0	8	5	5	20	34	49	16	4	18	2	9	4	1	5	29
Carbohydrates	Central carbohydrate metabolism	Peripheral_Glucose_Catabolism_Pathways	DNA-binding response regulator GltR, controls specific porins for the entry of glucose	0	0	4	11	3	1	0	0	0	0	0	1	0	0	1	0	3	6	0	0	0	0	0	1	0	0	0	0	1	1	1	1	3	0	2	0	0	0	2	0	4
Regulation and Cell signaling	Regulation of virulence	Two-component_Response_Regulator_of_Virulence_ResDE	DNA-binding response regulator ResD	0	0	0	0	0	0	0	0	0	0	1	4	3	4	2	0	0	2	0	1	8	1	0	0	15	2	2	1	0	0	0	0	0	0	0	0	6	1	1	5	0
Amino Acids and Derivatives	Arginine; urea cycle, polyamines	Polyamine_Metabolism	DNA-binding response regulator, LuxR family, near polyamine transporter	0	0	3	3	3	0	0	0	0	0	0	0	2	1	3	0	0	4	0	0	0	0	0	0	1	0	0	1	0	1	0	0	2	1	0	0	3	0	0	0	3
DNA Metabolism	DNA repair	DNA_repair,_bacterial	DNA-cytosine methyltransferase (EC 2.1.1.37)	4	4	7	8	6	4	4	1	2	3	3	4	0	8	6	16	5	1	0	4	3	1	4	0	4	0	2	6	3	5	11	9	4	6	3	0	10	4	7	0	8
DNA Metabolism	DNA repair	DNA_repair,_bacterial	DNA-damage-inducible protein I	0	0	2	0	2	0	1	0	0	0	0	0	0	0	1	0	0	0	0	1	0	0	0	0	0	0	0	0	0	1	0	0	0	0	0	0	0	0	0	0	1
DNA Metabolism	DNA repair	DNA_repair,_bacterial	DNA-damage-inducible protein J	0	0	1	1	0	0	1	0	0	0	2	2	2	2	0	0	0	1	0	0	0	0	0	0	4	0	0	0	0	2	0	2	0	0	0	0	5	0	0	0	2
RNA Metabolism	Transcription	RNA_polymerase_I	DNA-directed RNA polymerase I 13.7 kDa polypeptide (EC 2.7.7.6)	0	0	0	0	1	0	0	0	0	0	1	0	0	0	0	0	1	1	0	0	0	1	0	0	0	0	0	0	0	0	1	1	0	2	0	0	0	0	0	0	0
RNA Metabolism	Transcription	RNA_polymerase_I	DNA-directed RNA polymerase I 36 kDa polypeptide (EC 2.7.7.6)	0	0	1	0	0	0	0	0	0	0	0	0	0	4	0	0	0	1	0	0	1	0	0	0	0	0	0	0	0	1	0	0	0	0	0	0	0	0	0	0	0
RNA Metabolism	Transcription	RNA_polymerase_I	DNA-directed RNA polymerase I 49 kDa polypeptide (EC 2.7.7.6)	1	0	0	0	0	0	0	0	0	0	0	0	0	0	0	0	0	0	0	0	0	0	0	0	2	0	0	0	0	0	0	0	1	0	0	0	1	1	0	1	0
RNA Metabolism	Transcription	RNA_polymerase_I	DNA-directed RNA polymerase I largest subunit (EC 2.7.7.6)	21	111	65	56	84	69	64	94	91	95	82	105	83	88	84	88	72	49	103	72	65	84	58	82	103	63	40	86	62	85	80	41	81	76	64	69	71	88	88	88	81
RNA Metabolism	Transcription	RNA_polymerase_I	DNA-directed RNA polymerase I second largest subunit (EC 2.7.7.6)	19	144	68	49	96	83	60	100	89	99	108	103	98	76	86	102	55	67	111	62	94	81	77	108	119	79	45	85	81	76	73	48	93	95	83	64	77	100	108	113	69
RNA Metabolism	Transcription	RNA_polymerase_II	DNA-directed RNA polymerase II 13.2 kDa polypeptide (EC 2.7.7.6)	0	6	5	0	5	3	4	6	7	3	6	8	6	5	0	2	4	3	8	2	6	5	3	5	5	1	4	5	4	7	7	2	1	8	6	4	1	1	4	7	7
RNA Metabolism	Transcription	RNA_polymerase_II	DNA-directed RNA polymerase II 13.3 kDa polypeptide (EC 2.7.7.6)	0	1	5	1	2	1	0	9	1	2	2	7	4	8	2	4	3	2	4	0	2	2	2	0	1	5	1	9	2	5	6	2	4	2	0	4	5	1	1	3	2
RNA Metabolism	Transcription	RNA_polymerase_II	DNA-directed RNA polymerase II 19 kDa polypeptide (EC 2.7.7.6)	4	12	12	6	16	14	8	1	3	4	2	4	3	5	3	8	10	4	5	9	4	4	4	5	1	2	4	6	5	15	6	13	9	15	16	4	9	4	9	2	19
RNA Metabolism	Transcription	RNA_polymerase_II	DNA-directed RNA polymerase II 32 kDa polypeptide (EC 2.7.7.6)	3	2	4	2	1	2	0	1	2	1	0	6	3	0	0	3	2	1	3	0	4	4	1	0	1	2	1	3	1	4	2	2	0	1	1	0	3	0	1	1	3
RNA Metabolism	Transcription	RNA_polymerase_II	DNA-directed RNA polymerase II 45 kDa polypeptide (EC 2.7.7.6)	2	39	19	20	27	23	20	31	44	29	26	38	33	17	16	19	26	16	36	20	18	25	22	25	40	25	23	32	23	24	17	14	18	39	14	19	29	38	38	41	23
RNA Metabolism	Transcription	RNA_polymerase_II	DNA-directed RNA polymerase II largest subunit (EC 2.7.7.6)	50	211	227	134	218	213	162	146	128	189	124	206	142	149	125	172	143	114	253	111	162	132	164	159	235	117	90	194	167	182	115	141	207	183	126	141	130	209	195	201	207
RNA Metabolism	Transcription	RNA_polymerase_II	DNA-directed RNA polymerase II second largest subunit (EC 2.7.7.6)	15	40	37	28	43	29	21	29	30	32	25	31	47	30	29	52	43	24	37	33	21	25	26	21	31	13	27	35	24	52	28	34	33	30	30	22	26	33	40	42	42
RNA Metabolism	Transcription	RNA_polymerase_III	DNA-directed RNA polymerase III 12.5 kDa polypeptide (EC 2.7.7.6)	0	2	2	1	1	1	5	2	1	3	3	1	6	2	5	2	3	2	2	4	3	2	3	2	3	3	4	1	1	4	1	0	3	3	3	1	2	2	5	1	7
RNA Metabolism	Transcription	RNA_polymerase_III	DNA-directed RNA polymerase III 17 kDa polypeptide (EC 2.7.7.6)	0	0	0	0	1	0	0	0	0	0	0	0	0	0	0	0	1	0	0	0	0	0	0	0	0	0	0	0	0	0	0	0	0	0	0	0	1	0	0	0	1
RNA Metabolism	Transcription	RNA_polymerase_III	DNA-directed RNA polymerase III 25 kDa polypeptide (EC 2.7.7.6)	0	2	3	0	0	2	0	2	1	3	2	8	4	2	0	4	3	0	2	0	0	1	2	2	2	0	1	0	0	0	0	1	1	1	0	1	1	1	1	2	1
RNA Metabolism	Transcription	RNA_polymerase_III	DNA-directed RNA polymerase III 31 kDa polypeptide (EC 2.7.7.6)	1	0	0	0	0	1	0	0	0	0	0	0	0	0	0	0	1	0	0	0	0	0	0	0	0	0	0	0	1	0	0	1	0	0	0	0	1	1	0	1	0
RNA Metabolism	Transcription	RNA_polymerase_III	DNA-directed RNA polymerase III 36 kDa polypeptide (EC 2.7.7.6)	0	0	1	0	2	0	1	1	0	0	0	1	1	0	0	2	2	1	0	0	0	0	0	0	1	1	0	0	2	3	1	1	0	2	2	0	0	0	0	1	4
RNA Metabolism	Transcription	RNA_polymerase_III	DNA-directed RNA polymerase III 37/80 kDa polypeptide (EC 2.7.7.6)	1	2	1	1	2	3	1	2	4	3	4	7	1	3	3	3	5	2	4	0	2	5	2	1	5	2	2	2	2	3	1	0	2	2	1	0	4	2	1	7	0
RNA Metabolism	Transcription	RNA_polymerase_III	DNA-directed RNA polymerase III 47 kDa polypeptide (EC 2.7.7.6)	0	0	0	0	0	0	0	0	0	0	0	1	0	2	0	0	0	1	0	0	0	0	0	0	1	0	0	0	0	0	0	0	0	0	0	0	1	0	0	1	0
RNA Metabolism	Transcription	RNA_polymerase_III	DNA-directed RNA polymerase III 74 kDa polypeptide (EC 2.7.7.6)	0	0	0	0	0	0	0	0	0	0	0	0	2	0	0	0	2	0	0	3	0	0	0	0	2	0	0	0	1	1	0	1	0	0	0	0	0	2	1	0	0
RNA Metabolism	Transcription	RNA_polymerase_III	DNA-directed RNA polymerase III largest subunit (EC 2.7.7.6)	16	120	85	46	97	76	72	97	87	74	75	89	73	90	54	89	84	54	123	50	76	73	73	68	102	52	42	96	65	93	63	73	70	87	80	61	70	73	97	89	93
RNA Metabolism	Transcription	RNA_polymerase_III	DNA-directed RNA polymerase III second largest subunit (EC 2.7.7.6)	6	76	47	40	57	51	42	54	49	59	38	47	53	57	48	51	65	37	87	39	48	47	44	56	77	46	38	56	48	59	52	39	54	69	59	55	60	70	58	62	72
RNA Metabolism	Transcription	RNA_polymerase_bacterial	DNA-directed RNA polymerase alpha subunit (EC 2.7.7.6)	863	1089	1198	1245	767	740	1211	423	519	306	562	1032	415	705	420	1319	474	718	209	450	545	228	362	143	525	209	432	564	361	1131	660	1420	909	365	578	272	1084	679	793	457	1216
RNA Metabolism	Transcription	RNA_polymerase_chloroplast	DNA-directed RNA polymerase alpha subunit (EC 2.7.7.6), chloroplast	0	1	0	1	0	3	6	0	0	0	0	0	0	0	0	1	2	0	0	1	0	0	0	0	0	0	0	0	1	3	1	5	4	1	0	0	0	0	0	0	6
RNA Metabolism	Transcription	RNA_polymerase_bacterial	DNA-directed RNA polymerase alpha subunit domain	0	0	0	0	0	0	0	0	0	0	0	0	0	0	0	1	0	0	0	0	0	0	0	0	0	0	0	0	0	0	0	0	0	0	1	0	0	0	0	0	0
RNA Metabolism	Transcription	RNA_polymerase_bacterial	DNA-directed RNA polymerase beta subunit (EC 2.7.7.6)	4159	3755	3534	3950	2564	2722	4904	1246	1209	899	1601	2638	1260	1792	1405	3375	1700	1740	613	1434	1615	707	1640	497	1619	326	1504	1701	1421	5399	2542	5747	2920	1050	2600	950	3026	2211	2279	1345	5174
RNA Metabolism	Transcription	RNA_polymerase_chloroplast	DNA-directed RNA polymerase beta subunit (EC 2.7.7.6), chloroplast	4	7	5	3	2	1	0	0	0	0	0	0	0	0	0	4	7	0	0	0	0	0	0	0	0	0	2	0	0	2	7	7	3	0	8	0	0	0	1	0	11
RNA Metabolism	Transcription	RNA_polymerase_bacterial	DNA-directed RNA polymerase beta' subunit (EC 2.7.7.6)	5133	4278	4403	5455	3186	3136	5481	1855	1720	1209	2238	3722	1702	2308	1833	3586	2026	2569	778	1917	1987	807	2148	593	2091	468	1904	1961	1954	5995	3038	7184	2913	1364	2696	1211	4103	2894	3133	1916	6066
RNA Metabolism	Transcription	RNA_polymerase_bacterial	DNA-directed RNA polymerase delta (= beta'') subunit (EC 2.7.7.6)	8	3	9	5	7	11	25	4	1	1	0	6	4	1	9	5	1	5	0	1	1	0	1	6	3	1	5	1	1	7	6	10	1	4	51	2	5	1	2	1	7
RNA Metabolism	Transcription	RNA_polymerase_chloroplast	DNA-directed RNA polymerase delta (= beta'') subunit (EC 2.7.7.6), chloroplast	0	1	0	0	0	6	1	3	0	2	1	5	3	0	8	3	0	5	2	1	12	0	1	3	5	0	2	0	0	16	1	1	0	1	1	0	3	13	1	0	0
RNA Metabolism	Transcription	RNA_polymerase_bacterial	DNA-directed RNA polymerase delta subunit (EC 2.7.7.6)	0	0	0	0	0	0	0	0	2	1	0	0	0	1	0	0	1	0	0	0	0	0	0	0	2	0	0	0	0	0	0	0	0	0	0	0	1	0	0	1	0
RNA Metabolism	Transcription	RNA_polymerase_bacterial	DNA-directed RNA polymerase gamma subunit (EC 2.7.7.6)	5	4	5	8	5	3	4	1	3	0	2	2	4	2	6	2	4	7	0	2	1	2	1	1	3	2	8	0	1	9	2	6	4	2	33	2	5	2	7	4	8
RNA Metabolism	Transcription	RNA_polymerase_chloroplast	DNA-directed RNA polymerase gamma subunit (EC 2.7.7.6), chloroplast	0	1	0	0	0	0	0	2	0	1	3	3	1	0	3	1	0	0	0	0	1	1	0	1	3	0	2	0	0	0	0	0	1	0	1	0	1	1	0	0	0
RNA Metabolism	Transcription	RNA_polymerase_bacterial	DNA-directed RNA polymerase omega subunit (EC 2.7.7.6)	246	243	258	237	178	134	274	97	82	63	113	214	120	187	95	195	108	133	41	114	143	54	100	33	106	26	121	126	50	247	149	321	146	51	113	45	185	137	117	101	254
Clustering-based subsystems	Putative asociate of RNA polymerase sigma-54 factor rpoN	CBSS-316057.3.peg.1308	DNA-directed RNA polymerase specialized sigma subunit, sigma24-like	56	77	146	178	94	60	98	33	12	8	23	214	87	120	85	106	84	90	7	78	16	7	30	6	86	10	89	103	29	77	116	105	68	39	41	12	100	82	84	66	91
RNA Metabolism	Transcription	RNA_polymerase_archaeal	DNA-directed RNA polymerase subunit A (EC 2.7.7.6)	0	0	1	0	0	0	0	0	0	0	0	1	0	0	0	1	0	0	0	0	0	0	0	0	0	0	0	0	0	0	1	0	0	0	2	0	0	0	0	1	1
RNA Metabolism	Transcription	RNA_polymerase_archaeal	DNA-directed RNA polymerase subunit A' (EC 2.7.7.6)	0	0	3	0	0	0	0	0	1	0	0	1	0	3	3	1	1	0	1	1	0	2	0	2	0	5	1	0	3	0	2	1	1	0	0	0	1	0	1	0	0
RNA Metabolism	Transcription	RNA_polymerase_archaeal	DNA-directed RNA polymerase subunit A'' (EC 2.7.7.6)	0	0	0	0	0	0	0	0	0	0	0	0	0	0	0	1	1	0	0	0	1	0	0	0	0	0	0	0	0	0	1	0	1	0	0	1	0	0	0	0	0
RNA Metabolism	Transcription	RNA_polymerase_archaeal	DNA-directed RNA polymerase subunit B (EC 2.7.7.6)	0	0	0	0	0	0	0	0	0	0	0	0	0	0	0	1	0	0	0	0	1	0	0	0	0	0	0	0	0	0	0	0	0	0	2	0	0	0	0	0	0
RNA Metabolism	Transcription	RNA_polymerase_archaeal	DNA-directed RNA polymerase subunit B' (EC 2.7.7.6)	1	0	0	0	0	0	0	0	0	0	0	1	0	0	0	0	0	0	0	0	0	0	0	0	0	0	0	0	0	0	0	0	0	0	0	0	0	0	0	0	0
RNA Metabolism	Transcription	RNA_polymerase_archaeal	DNA-directed RNA polymerase subunit B'' (EC 2.7.7.6)	0	0	0	0	0	0	0	0	0	0	0	0	0	0	0	0	1	0	0	0	0	0	0	1	0	0	0	0	0	1	0	0	0	0	0	0	0	0	1	0	0
RNA Metabolism	Transcription	RNA_polymerase_archaeal	DNA-directed RNA polymerase subunit D (EC 2.7.7.6)	0	0	0	0	0	0	0	0	0	0	0	0	1	0	0	0	0	0	0	0	0	0	0	0	0	0	0	0	0	0	0	0	1	0	0	0	0	0	0	0	0
RNA Metabolism	Transcription	RNA_polymerase_archaeal	DNA-directed RNA polymerase subunit F (EC 2.7.7.6)	0	0	0	0	0	1	0	0	0	0	0	0	0	0	0	0	0	0	0	0	0	0	0	0	0	0	0	0	0	0	0	0	0	0	0	0	0	0	0	0	0
RNA Metabolism	Transcription	RNA_polymerase_archaeal	DNA-directed RNA polymerase subunit P (EC 2.7.7.6)	0	0	0	0	0	0	0	0	0	0	0	0	0	0	0	0	0	0	0	0	0	0	0	0	0	0	0	0	0	0	0	0	0	0	0	0	0	0	0	0	0
RNA Metabolism	Transcription	RNA_polymerase_I	DNA-directed RNA polymerases I and III 16 kDa polypeptide (EC 2.7.7.6)	0	1	0	6	5	3	3	6	6	6	5	4	4	5	3	7	3	2	2	2	7	2	5	6	4	4	2	2	5	3	3	3	2	8	6	3	3	9	7	2	12
RNA Metabolism	Transcription	RNA_polymerase_I	DNA-directed RNA polymerases I and III 40 kDa polypeptide (EC 2.7.7.6)	1	20	15	12	14	20	23	23	11	16	14	23	14	18	14	27	16	10	14	27	14	11	13	16	14	19	11	13	12	19	20	11	16	24	13	12	21	17	14	11	19
RNA Metabolism	Transcription	RNA_polymerase_II	DNA-directed RNA polymerases I, II, and III 14.5 kDa polypeptide (EC 2.7.7.6)	0	4	10	3	4	4	3	2	3	3	5	3	7	5	8	2	6	1	0	1	4	3	0	5	12	4	4	1	2	5	4	5	2	7	3	5	8	13	4	5	9
RNA Metabolism	Transcription	RNA_polymerase_I	DNA-directed RNA polymerases I, II, and III 15 kDa polypeptide (EC 2.7.7.6)	2	10	6	3	11	6	5	9	11	5	17	14	13	5	5	6	5	9	14	9	10	9	10	7	9	6	7	20	4	9	8	2	0	7	3	5	9	6	12	16	10
RNA Metabolism	Transcription	RNA_polymerase_III	DNA-directed RNA polymerases I, II, and III 27 kDa polypeptide (EC 2.7.7.6)	2	9	7	2	5	7	6	1	3	4	2	6	7	5	8	10	18	12	5	7	9	5	3	3	4	2	4	3	6	13	8	6	7	11	6	5	3	4	11	11	12
RNA Metabolism	Transcription	RNA_polymerase_III	DNA-directed RNA polymerases I, II, and III 7.7 kDa polypeptide (EC 2.7.7.6)	0	0	0	0	1	0	0	2	1	0	0	2	0	2	0	2	0	1	0	0	0	2	0	0	1	0	0	0	1	0	1	1	1	0	0	1	0	0	2	0	0
RNA Metabolism	Transcription	RNA_polymerase_I	DNA-directed RNA polymerases I, II, and III 8.3 kDa polypeptide (EC 2.7.7.6)	0	5	3	8	6	13	1	8	14	10	12	11	10	5	10	7	7	4	5	10	14	13	7	13	10	10	9	10	6	4	8	2	4	5	2	12	2	10	4	6	2
DNA Metabolism	DNA uptake, competence	Gram_Positive_Competence	DNA-entry nuclease (Competence-specific nuclease) (EC 3.1.30.-)	0	0	0	0	0	0	0	0	0	0	0	0	0	1	0	0	0	0	0	0	0	0	0	0	0	0	0	0	0	0	0	0	0	0	0	0	0	0	0	0	0
Miscellaneous	NULL	Broadly_distributed_proteins_not_in_subsystems	DUF1022 domain-containing protein	3	4	4	0	1	0	0	1	0	0	1	1	1	1	0	3	4	0	0	1	1	1	1	0	1	1	0	0	0	0	1	1	1	0	0	1	3	0	0	0	2
Cofactors, Vitamins, Prosthetic Groups, Pigments	Folate and pterines	YgfZ-Iron	DUF1794	52	36	38	80	36	36	56	45	45	33	79	90	45	110	38	48	16	34	22	18	61	19	43	25	54	13	70	55	51	46	27	61	38	23	14	49	94	59	59	42	32
Cofactors, Vitamins, Prosthetic Groups, Pigments	Folate and pterines	Methanopterin_biosynthesis2	DUF447 family protein	2	0	0	0	2	0	1	0	0	1	0	0	0	0	0	1	2	0	0	0	0	0	0	0	0	0	0	0	0	0	5	1	0	0	0	0	0	0	0	0	0
Virulence, Disease and Defense	Resistance to antibiotics and toxic compounds	Bile_hydrolysis	DamX, an inner membrane protein involved in bile resistance	1	3	10	18	6	2	3	6	3	1	1	5	2	1	1	10	7	9	0	2	1	0	0	1	1	0	2	2	3	5	4	0	13	7	4	0	5	3	1	0	6
Nucleosides and Nucleotides	NULL	Hydantoin_metabolism	Deacetylases, including yeast histone deacetylase and acetoin utilization protein	4	8	23	20	13	11	12	3	1	1	2	11	2	3	9	12	5	10	0	7	2	2	7	3	0	1	10	6	2	13	10	16	6	3	15	0	10	7	4	3	12
Regulation and Cell signaling	Programmed Cell Death and Toxin-antitoxin Systems	Phd-Doc,_YdcE-YdcD_toxin-antitoxin_(programmed_cell_death)_systems	Death on curing protein, Doc toxin	6	9	2	5	4	7	5	0	0	1	1	1	2	3	5	4	2	1	0	0	1	0	1	0	0	1	0	0	0	3	1	8	2	1	11	0	6	3	5	1	3
[truncated: 5,381 more rows]
