# Supplementary material for: Drought and plant litter chemistry alter microbial gene expression and metabolite production
Source: ISME J. 2020 May 22;14(9):2236–47. doi: 10.1038/s41396-020-0683-6 (PMC7608424; doi:10.1038/s41396-020-0683-6)
Supplement: Supplementary file 3 — Dataset S1M [file 41396_2020_683_MOESM3_ESM.xlsx]

## Sheet: env_cap
id	Vegetation	Precipitation	Treatment	Day
SADRT1	Grass	Ambient	Control	0
SADRT2	Grass	Ambient	Control	0
SADRT3	Grass	Ambient	Control	0
SADRT4	Grass	Ambient	Control	0
SADRT5	Grass	Reduced	Control	0
SADRT6	Grass	Reduced	Control	0
SADRT7	Grass	Reduced	Control	0
SADRT8	Grass	Reduced	Control	0
SADRT9	Shrub	Ambient	Control	0
SADRT10	Shrub	Ambient	Control	0
SADRT11	Shrub	Ambient	Control	0
SADRT12	Shrub	Ambient	Control	0
SADRT13	Shrub	Reduced	Control	0
SADRT14	Shrub	Reduced	Control	0
SADRT15	Shrub	Reduced	Control	0
SADRT16	Shrub	Reduced	Control	0
SADRT17	Grass	Ambient	Wet-up	1
SADRT19	Grass	Ambient	Wet-up	1
SADRT20	Grass	Ambient	Wet-up	1
SADRT21	Grass	Reduced	Wet-up	1
SADRT22	Grass	Reduced	Wet-up	1
SADRT23	Grass	Reduced	Wet-up	1
SADRT24	Grass	Reduced	Wet-up	1
SADRT25	Shrub	Ambient	Wet-up	1
SADRT26	Shrub	Ambient	Wet-up	1
SADRT28	Shrub	Reduced	Wet-up	1
SADRT30	Shrub	Reduced	Wet-up	1
SADRT32	Grass	Ambient	Dry-down	12
SADRT33	Grass	Ambient	Dry-down	12
SADRT34	Grass	Ambient	Dry-down	12
SADRT35	Grass	Ambient	Dry-down	12
SADRT36	Grass	Reduced	Dry-down	12
SADRT37	Grass	Reduced	Dry-down	12
SADRT38	Grass	Reduced	Dry-down	12
SADRT39	Grass	Reduced	Dry-down	12
SADRT40	Shrub	Ambient	Dry-down	12
SADRT42	Shrub	Ambient	Dry-down	12
SADRT43	Shrub	Ambient	Dry-down	12
SADRT44	Shrub	Reduced	Dry-down	12
SADRT45	Shrub	Reduced	Dry-down	12
SADRT46	Shrub	Reduced	Dry-down	12
