# Supplementary material for: Drought and plant litter chemistry alter microbial gene expression and metabolite production
Source: ISME J. 2020 May 22;14(9):2236–47. doi: 10.1038/s41396-020-0683-6 (PMC7608424; doi:10.1038/s41396-020-0683-6)
Supplement: Supplementary file 4 — Dataset S2 [file 41396_2020_683_MOESM4_ESM.xlsx]

## Sheet: Sheet1
							LC-MS data							PEAK HEIGHTS
metabolite	category	metabolite filename	formula	neutral mass	inchi_key	PUBCHEM ID	polarity	adduct	retention time (detected)	retention time (standard)	mz	mass error (ppm)	ms/ms fragments matching database or standard	0hr-grass-amb-18_IR02_026.h5	0hr-grass-amb-22_IR02_089.h5	0hr-grass-amb-4_IR02_149.h5	0hr-grass-amb-8_IR02_146.h5	0hr-grass-red-14_IR02_104.h5	0hr-grass-red-20_IR02_011.h5	0hr-grass-red-5_IR02_143.h5	0hr-shrub-amb-27_IR02_086.h5	0hr-shrub-amb-32_IR02_083.h5	0hr-shrub-amb-46_IR02_113.h5	0hr-shrub-amb-48_IR02_110.h5	0hr-shrub-red-25_IR02_023.h5	0hr-shrub-red-35_IR02_038.h5	0hr-shrub-red-45_IR02_131.h5	0hr-shrub-red-47_IR02_092.h5	12days-grass-amb-18_IR02_020.h5	12days-grass-amb-22_IR02_050.h5	12days-grass-amb-4_IR02_029.h5	12days-grass-amb-8_IR02_158.h5	12days-grass-red-14_IR02_077.h5	12days-grass-red-20_IR02_017.h5	12days-grass-red-5_IR02_032.h5	12days-grass-red-7_IR02_152.h5	12days-shrub-amb-27_IR02_122.h5	12days-shrub-amb-32_IR02_161.h5	12days-shrub-amb-46_IR02_116.h5	12days-shrub-amb-48_IR02_014.h5	12days-shrub-red-25_IR02_035.h5	12days-shrub-red-35_IR02_125.h5	12days-shrub-red-45_IR02_080.h5	12days-shrub-red-47_IR02_137.h5	1day-grass-amb-18_IR02_059.h5	1day-grass-amb-22_IR02_062.h5	1day-grass-amb-4_IR02_128.h5	1day-grass-amb-8_IR02_167.h5	1day-grass-red-14_IR02_047.h5
2-quinolinecarboxylic acid	organic acid	0036_2-quinolinecarboxylic_acid_positive_174p0550_3p43	C10H7NO2	173.048	LOAUVZALPPNFOQ-UHFFFAOYSA-N	7124	positive	[M+H]+	3.58791	3.42863	174.055	0.344338	130.065, 146.06, 174.055	2.17745e+06	2.80836e+06	3.80909e+06	3459697	1.62855e+06	1.33908e+06	1751646	1.6445e+06	1.43403e+06	1.62857e+06	1577925	3.14506e+06	2.14774e+06	2.66359e+06	4217330	2823779	2.5829e+06	4.156e+06	4749251	1.81255e+06	1.87334e+06	1.79422e+06	2.09003e+06	1.30124e+06	1399318	1430507	1.65783e+06	2.72394e+06	2.4877e+06	2.2722e+06	1.45409e+06	4.82735e+06	5455352	3.20233e+06	1.98594e+06	1.40707e+06
adenine	nucleoside/base	0027_adenine_positive_136p0618_2p53	C5H5N5	135.054	GFFGJBXGBJISGV-UHFFFAOYSA-N	190	positive	[M+H]+	2.58632	2.5332	136.062	0.359699	119.036, 136.062, 137.046	75769432	124990608	182007872	14031354	79927640	86227704	37693816	532990112	571793088	767179456	972969984	1630243968	1407449600	727107072	876804480	127227824	82541792	209020976	55551044	29350202	44096496	101314768	46233872	431268448	771597824	767775744	1511793792	925339456	1010008704	1251364096	891236608	278965760	159484432	112795648	180484272	31702088
creatine	other	0116_creatine_positive_132p0768_13p52	C4H9N3O2	131.069	CVSVTCORWBXHQV-UHFFFAOYSA-N	586	positive	[M+H]+	13.5876	13.5211	132.077	0.380656	90.056, 132.077	535451	1.58909e+06	7295853	316143	10308493	1.12446e+06	1.35992e+06	290715	776547	10784509	340722144	475972	11209166	1.06563e+06	3.15531e+06	1.04795e+06	833118	1.07334e+06	441542	553434	503059	758095	105886	2.49235e+06	999261	12448083	6646632	951045	401219	1408644	175425	482373	7.49176e+06	957321	152911	36553.8
sucrose	sugar	0070_sucrose_negative_341p1089_13p33	C12H22O11	342.116	CZMRCDWAGMRECN-UGDNZRGBSA-N	5988	negative	[M-H]-	13.276	13.326	341.109	0.386744	59.012, 71.012, 89.023, 101.023, 119.034, 179.053, 341.109	29494280	26821276	34072368	39748068	11527633	12580637	9181030	95393128	123134368	85561408	106457976	126434792	116180880	194735392	124847024	27346052	32820154	42873664	43054180	16386521	11437400	18800336	10716634	81471440	96795200	94635568	155164288	178759808	210745056	161300032	87969152	74993336	98505216	45836916	61345956	10000935
isoleucine	amino acid	0083_isoleucine_positive_132p1019_9p63	C6H13NO2	131.095	AGPKZVBTJJNPAG-WHFBIAKZSA-N	6306	positive	[M+H]+	9.57968	9.63075	132.102	0.394327	69.071, 86.097, 132.102	4575548	3.88253e+06	6.9423e+06	2.13008e+06	2.03013e+06	868447	2420651	999550	6067240	6.76623e+06	3.1961e+06	6.91383e+06	6.81174e+06	5.5589e+06	3525033	4.43786e+06	5.59501e+06	7999558	8.16676e+06	1.59327e+06	1.45942e+06	1.5942e+06	2.07573e+06	1.73064e+06	7431931	6.96034e+06	5.30916e+06	8.34479e+06	7394201	8.09918e+06	5.29042e+06	10523022	17176588	4.98345e+06	9797787	1.1048e+06
guanine	nucleoside/base	0058_guanine_positive_152p0567_6p20	C5H5N5O	151.049	UYTPUPDQBNUYGX-UHFFFAOYSA-N	764	positive	[M+H]+	6.16904	6.20056	152.057	0.421881	110.036, 128.046, 135.031, 152.057, 153.041	47252628	27953780	54884160	20570420	40747316	93051792	23005564	65090644	63401124	82803760	73514920	130170160	121158136	54438916	117320416	140193328	47348728	61572684	21676218	26089558	59569064	40103908	21987910	26897882	132017928	46276328	80672632	79764088	73164088	97870672	49961884	177697104	138690256	24881948	90429352	24334268
N-methyl-glutamic acid	amino acid derivative	0137_N-methyl-glutamic_acid_positive_162p0761_15p01	C6H11NO4	161.069	XLBVNMSMFQMKEY-BYPYZUCNSA-N	439377	positive	[M+H]+	14.9979	15.0067	162.076	0.424565	98.061, 102.076, 144.065, 162.055	517882	390628	845961	425232	235445	234456	329342	539515	2.65678e+06	3.08753e+06	875833	15518800	2267229	4.46402e+06	1.5008e+06	664115	869921	1.03405e+06	853258	256102	278792	312611	328112	449966	1661560	1809112	1.66377e+06	8.2098e+06	5.04352e+06	5154691	3.36185e+06	1.76586e+06	2.97106e+06	593284	572979	170111
citrulline	amino acid	0135_citrulline_positive_176p1030_14p96	C6H13N3O3	175.096	RHGKLRLOHDJJDR-BYPYZUCNSA-N	9750	positive	[M+H]+	15.0276	14.9599	176.103	0.455018	70.066, 113.071, 114.056, 115.087, 116.071, 159.077	123712	176304	377007	33069.8	118340	77733.1	771232	274073	2.14257e+06	2052208	1.11249e+06	570505	526228	643279	280989	215072	207191	331110	198610	226756	208225	257831	143795	701908	1.15661e+06	749247	790891	431868	430171	447453	1.54793e+06	1.24999e+06	1.68909e+06	122429	566680	78791
mannosamine	sugar	0130_mannosamine_positive_162p0761_14p41	C6H13NO5	179.079	MSWZFWKMSRAUBD-CBPJZXOFSA-N	440049	positive	[M+H-H2O]+	14.4704	14.4147	162.076	0.459394	60.045, 72.045, 144.066, 162.077	176440	211966	372425	211812	31852.3	39036.9	43930.2	128192	2.02028e+06	879442	254081	12751015	843457	2387759	1.04193e+06	223456	179446	312358	203712	41205.6	33909.1	42804.8	35442.6	112926	686890	611797	1.76734e+06	8950327	4.49865e+06	3.52849e+06	5.21937e+06	139721	307944	301182	150977	30738.1
lysine	amino acid	0171_lysine_positive_147p1128_16p86	C6H14N2O2	146.106	KDXKERNSBIXSRK-YFKPBYRVSA-N	5962	positive	[M+H]+	16.9456	16.8605	147.113	0.460081	84.082, 130.087, 147.113	508844	482978	886050	234536	761156	287427	1.63042e+06	21608.2	133484	209618	130858	535286	304174	187129	63409.9	371843	403327	875964	318601	392431	314583	409370	568493	12263.9	159490	130978	160271	228452	135540	330101	322859	1.7795e+06	5.30895e+06	499522	1.79329e+06	311945
trehalose (putative)	sugar	0128_trehalose_positive_360p1500_14p32	C12H22O11	342.116	HDTRYLNUVZCQOY-LIZSDCNHSA-N	7427	positive	[M+NH4]+	14.2791	14.3181	360.15	0.466018	89.023, 101.023, 179.055 (neg mode)	1.07018e+06	1.6528e+06	1.04161e+06	5098781	311695	1.81e+06	54696	36044868	47175140	57971916	32359732	42239468	53769716	48074000	50952248	634142	4494224	1.04508e+06	2.87539e+06	208397	179086	509602	181859	63346864	57148996	42071916	57418656	46877196	41567612	55718772	43507472	1.68554e+06	505071	2.5328e+06	292753	252629
alpha-aminoadipic acid	organic acid	0144_alpha-aminoadipic_acid_positive_162p0761_15p73	C6H11NO4	161.069	OYIFNHCXNCRBQI-BYPYZUCNSA-N	92136	positive	[M+H]+	15.7533	15.7334	162.076	0.469763	55.019, 70.066, 98.061, 116.071, 144.066, 162.113	1.59285e+06	1.38285e+06	3743276	1.12039e+06	440481	556026	667433	961620	369138	814396	1.72231e+06	1.18397e+06	885306	605190	540467	2.13887e+06	1.5083e+06	3.06057e+06	2.39769e+06	731467	609967	870068	780334	839012	699811	894782	1.04372e+06	715357	667766	623534	760916	2416602	7251450	2.17e+06	1.99734e+06	327803
histidine	amino acid	0132_histidine_positive_156p0768_14p73	C6H9N3O2	155.069	HNDVDQJCIGZPNO-YFKPBYRVSA-N	6274	positive	[M+H]+	14.8641	14.7254	156.077	0.470924	83.061, 93.046, 95.061, 110.072, 156.102	1153100	725872	950298	274937	533323	740670	1.88871e+06	44625.6	505760	933454	502956	4.04713e+06	997777	422803	175112	472264	1140266	2.14408e+06	511409	626939	553011	1.99523e+06	775624	30273.4	492667	612730	763908	910366	312683	793334	617729	4.38352e+06	10539998	899921	2.50479e+06	456628
nicotinamide	other	0010_nicotinamide_positive_123p0553_1p21	C6H6N2O	122.048	DFPAKSUCGFBDDF-UHFFFAOYSA-N	936	positive	[M+H]+	1.1762	1.2139	123.055	0.470947	80.05, 96.045, 123.056	1.25765e+06	1.53579e+06	2429900	976160	1.25053e+06	847152	1.18174e+06	8536801	132737552	51000996	23093646	312435776	28434278	123539648	24646150	1815768	3.24144e+06	2.07378e+06	4363324	2.23905e+06	1.05703e+06	1.86654e+06	1.24031e+06	9374274	73642696	64540116	50296324	149766368	122281440	84039216	48447532	6128600	3.30079e+06	1.80659e+06	4851041	1.13677e+06
pyridoxine	vitamin	0024_pyridoxine_positive_170p0812_2p13	C8H11NO3	169.074	LXNHXLLTXMVWPM-UHFFFAOYSA-N	1054	positive	[M+H]+	2.10937	2.13388	170.081	0.473295	134.061, 152.071, 170.082	24318122	14061230	18395856	10776597	10230731	22917164	11631272	131737056	494378784	617317760	535795264	1652898176	1010886656	440551360	492403200	27345784	18557424	19507204	11542514	9984600	25058386	14596035	5.29237e+06	69573520	336339968	339159040	1354498688	497161280	519658080	528567328	418902624	24377468	24657994	17423706	5.63923e+06	8273129
betaine	amino acid	0067_betaine_positive_118p0863_7p85	C5H12NO2+	118.086	KWIUHFFTVRNATP-UHFFFAOYSA-O	248	positive	[M]+	8.05076	7.84924	118.086	0.473908	58.066, 59.074, 118.087	4335625728	3644325888	3640772096	3594544384	4610949120	3169663744	3868767232	2733550592	4018756608	4842954752	3442458112	4800453120	4695038464	5176703488	4771073024	4827401728	4976525312	4995548672	4898416640	4129928192	4651838464	4739162112	4518689792	2934726144	4881995776	4312423936	4038838272	4602745344	4971303424	5043130368	4418551296	4911925760	5089782784	3684978688	4651773440	3001839616
glutamine	amino acid	0123_glutamine_positive_147p0764_14p18	C5H10N2O3	146.069	ZDXPYRJPNDTMRX-VKHMYHEASA-N	5961	positive	[M+H]+	14.2044	14.1844	147.076	0.495747	84.045, 101.072, 102.056, 130.05	2.66555e+06	2618217	11246477	1.47461e+06	4.77486e+06	1.06329e+06	7.05073e+06	1.6565e+06	11456130	36384376	23649476	27464976	24760468	18940858	7546214	5160618	10332259	16507950	11893055	5.58434e+06	2.46451e+06	7281217	6.61872e+06	4788595	14570542	20092954	15069263	16001003	19756940	17169954	16369611	10964665	23515844	2546133	10770510	778578
4-guanidinobutanoic acid	organic acid	0120_4-guanidinobutanoic_acid_positive_146p0924_13p75	C5H11N3O2	145.085	TUHVEAJXIMEOSA-UHFFFAOYSA-N	500	positive	[M+H]+	13.7798	13.7489	146.092	0.505643	60.057, 86.061, 87.045, 104.072, 111.056, 146.093	85370832	69933328	177845856	54516268	18373452	11126621	15575030	10285179	83731552	147157504	126066760	162893184	88386112	89537928	53842060	81413200	68415760	106989496	159938912	21334102	12118928	22450938	14001877	12145633	56190992	94078728	44411404	55333896	121327584	81605568	65005576	96149896	304044416	99877600	98959912	6.32542e+06
trigonelline	other	0072_trigonelline_positive_138p0550_8p70	C7H8NO2+	138.055	WWNNZCOKKKDOPX-UHFFFAOYSA-O	5571	positive	[M]+	8.8048	8.69693	138.055	0.508705	94.066, 110.061, 138.055	57412664	73665488	1270281856	47762360	281760000	78129784	119139264	14178252	79811768	145248368	82186320	171265056	129190264	239336688	239200416	367175360	151728576	276299424	294089184	88381792	50323304	219223360	26657950	24194796	47949080	74468224	49797732	88007816	204584656	122081024	127737568	59079652	423878560	66699476	27732874	13131893
4-hydroxy-2-quinolinecarboxylic acid	organic acid	0068_4-hydroxy-2-quinolinecarboxylic_acid_positive_190p0499_8p05	C10H7NO3	189.043	HCZHHEIFKROPDY-UHFFFAOYSA-N	3845	positive	[M+H]+	7.83766	8.05355	190.05	0.508993	162.055, 190.05, 191.013	19911682	10092728	49806316	10556857	3.55457e+06	10198629	3.69744e+06	15571405	71599488	207468544	87803936	114469400	62425484	66075900	67154056	27454030	22359096	22158712	10599751	7522743	9697187	8544067	5269610	9333734	48684600	96246216	120445048	52982980	45104824	53235832	12699350	25912814	42790216	16034977	6.34172e+06	5.9235e+06
sn-glycero-3-phosphocholine	other	0133_sn-glycero-3-phosphocholine_positive_258p1101_14p79	C8H21NO6P+	258.11	SUHOQUVVVLNYQR-MRVPVSSYSA-O	439285	positive	[M]+	14.8644	14.7859	258.11	0.522064	60.082, 86.097, 104.108, 125.000, 184.074, 258.111	4.58161e+06	5659179	22835602	6.44408e+06	1.04391e+06	1.7908e+06	2.51072e+06	36350364	58169588	110607352	56503536	139986688	100629408	142068416	63752676	6.79664e+06	17174224	13583657	10296590	3.78141e+06	1.8984e+06	1.37906e+06	3.1022e+06	29130752	135107872	90503544	122786824	109299096	108460352	115863840	87845936	6.09186e+06	31799002	3579635	427106	819533
riboflavin	other	0046_riboflavin_positive_377p1456_4p52	C17H20N4O6	376.138	AUNGANRZJHBGPY-SCRDCRAPSA-N	493570	positive	[M+H]+	4.4497	4.51907	377.146	0.526668	69.034, 99.045, 172.088, 243.088, 377.147	393191	731358	971027	767657	76942.6	330637	78855.8	2.67573e+06	8125144	4.00913e+06	3.41491e+06	15340410	8762998	8.24212e+06	6993507	519135	1.54924e+06	1.50869e+06	741320	322106	447772	555331	708899	3537495	7.41622e+06	6.47152e+06	6612389	11734303	11239915	7365698	5794779	1276405	964958	470784	304716	125663
tryptophan	amino acid	0085_tryptophan_positive_205p0972_10p07	C11H12N2O2	204.09	QIVBCDIJIAJPQS-SECBINFHSA-N	9060	positive	[M+H]+	10.0947	10.0679	205.097	0.529244	118.066, 132.081, 144.081, 146.06, 159.092, 170.061, 188.071	690987	1.27042e+06	1699509	531686	545898	180080	1.44687e+06	769758	36533232	39694700	15898021	47635864	18151584	17856068	7849686	865740	1.1661e+06	3132158	2.91048e+06	566404	341705	1.28921e+06	1.55298e+06	3637584	53652960	23050554	31037652	6.81363e+06	16516643	18512166	17915420	4.87763e+06	6.26831e+06	2.00308e+06	7751926	188316
leucine	amino acid	0078_leucine_positive_132p1019_9p24	C6H13NO2	131.095	ROHFNLRQFUQHCH-UHFFFAOYSA-N	857	positive	[M+H]+	9.19353	9.24379	132.102	0.541193	86.097, 132.103	4.41567e+06	3.59083e+06	4.42498e+06	1.59832e+06	2147401	1.31657e+06	2.34577e+06	1.39376e+06	5694232	7.08197e+06	5.22624e+06	11584490	9703780	7644953	4577965	4.02134e+06	5.11658e+06	7.30168e+06	5.23843e+06	1.5567e+06	1.93963e+06	1.90891e+06	2129192	2.34588e+06	5936271	6.7997e+06	7.11928e+06	11253009	10064238	10002980	5.2167e+06	11724883	18366384	4216499	9140075	1.39526e+06
hypoxanthine	purine	0032_hypoxanthine_positive_137p0458_3p05	C5H4N4O	136.039	FDGQSTZJBFJUBT-UHFFFAOYSA-N	790	positive	[M+H]+	3.01465	3.05357	137.046	0.549853	110.035, 119.036, 137.046	67207928	53764392	90389056	13461767	105578496	54956708	157716448	20399898	35753272	33760900	44760904	85325360	60860220	59702004	53353464	126584560	59969892	136591664	68118056	70625744	100483928	128591576	62351200	20201778	46821892	36739936	46423188	61451472	67716984	73692952	49460156	165001440	272082208	64731048	281474496	63916388
glucosaminic acid	organic acid	0140_glucosaminic_acid_positive_196p0816_15p34	C6H13NO6	195.074	UFYKDFXCZBTLOO-TXICZTDVSA-N	73563	positive	[M+H]+	15.3493	15.3419	196.082	0.556443	72.045, 74.025, 114.056, 132.066, 150.077, 178.071, 196.082	76375.5	78898	187609	125259	23740.6	23622.5	24199.9	25957.5	1.47699e+06	576191	150233	4.67034e+06	965227	1.19456e+06	276574	137019	214107	156588	76307.1	15516.4	36014.4	35666.4	0	98211.3	499917	547153	539908	1.77816e+06	1.32922e+06	1.18943e+06	1.49575e+06	108091	234212	66141.3	61429.5	15746.3
guanosine	nucleoside/base	0071_guanosine_positive_284p0990_8p53	C10H13N5O5	283.092	NYHBQMYGNKIUIF-UUOKFMHZSA-N	6802	positive	[M+H]+	8.36336	8.52665	284.099	0.561507	152.057	17076654	20215832	13103692	6292530	6702782	3.01789e+06	12589303	325107	2.8785e+06	1549611	1.40475e+06	4249941	2.05137e+06	2.48152e+06	1.78134e+06	11552209	19008854	13483145	7632283	3.44614e+06	6548558	5.523e+06	7.59084e+06	609856	2037085	1.60551e+06	1.95908e+06	2.89484e+06	2.78382e+06	3552394	2.23953e+06	36015332	33947492	19243806	24977488	7777957
pipecolic acid	organic acid	0091_pipecolic_acid_positive_130p0863_10p87	C6H11NO2	129.079	HXEACLLIILLPRG-YFKPBYRVSA-N	439227	positive	[M+H]+	10.8987	10.8718	130.086	0.588084	84.082, 130.087	1.89137e+06	1240473	39827832	576227	378555	150841	413464	540319	5132407	1.7101e+06	990139	11846106	19891298	10405501	11147259	9025364	6406820	4522925	3109988	433011	274422	746725	451943	987324	1.51893e+06	3.51003e+06	1598611	4.20727e+06	15657804	5.04455e+06	1.39771e+06	3.70337e+06	5.462e+06	1.22855e+06	5.84948e+06	122663
deoxycarnitine	other	0113_deoxycarnitine_positive_146p1176_13p32	C7H16NO2+	146.118	JHPNVNIEXXLNTR-UHFFFAOYSA-O	134	positive	[M]+	13.4443	13.3223	146.118	0.606265	60.082, 87.045, 146.118	30616876	23019462	35700172	19908458	8182412	8923548	9559989	7893552	4.82501e+06	13067531	13303705	7.74179e+06	13194643	17147432	21272974	30773602	35577724	48595832	43579216	8.07837e+06	8.17426e+06	9517221	10404164	4.50364e+06	7.33345e+06	7451313	6.21137e+06	4.98925e+06	9169931	16344960	10466092	91623024	127946984	22640114	31713370	5.42869e+06
ectoine	other	0104_ectoine_positive_143p0815_12p35	C6H10N2O2	142.074	WQXNXVUDBPYKBA-YFKPBYRVSA-N	126041	positive	[M+H]+	12.3242	12.3473	143.082	0.624289	68.05, 97.077, 101.072, 143.082	15926140	2.76596e+06	34313096	19688448	27059744	69031776	279243392	819518	682988	1.17195e+06	1328187	843693	5382291	2.11159e+06	2.59298e+06	18409046	4.64615e+06	7918480	14852284	61709576	62536224	69985976	22086984	476849	1.02091e+06	895719	843310	1.1738e+06	2.03166e+06	2.96034e+06	1.34461e+06	10002596	19424810	1738578	4.90606e+06	23385124
uridine 5'-diphosphogalactose	other	0111_uridine_5diphosphogalactose_negative_565p0477_16p46	C15H24N2O17P2	566.055	HSCJRCZFDFQWRP-WBRQRZOHSA-N	23724458	negative	[M-H]-	16.5363	16.4571	565.048	0.684115	323.029, 565.048	384613	443438	497139	441565	26540.6	12183.8	0	101754	881910	98498.5	117259	816786	473337	283972	175179	362204	523102	1.36231e+06	875200	27731.5	9116.8	57430.9	15030.1	323534	872283	279456	692942	1.57754e+06	734063	528067	759892	522095	1.70776e+06	869693	281371	0
raffinose	sugar	0098_raffinose_negative_503p1617_15p39	C18H32O16	504.169	MUPFEKGTMRGPLJ-ZQSKZDJDSA-N	439242	negative	[M-H]-	15.4983	15.3948	503.162	0.783212	71.012, 89.023, 101.023, 179.055, 221.066, 503.163	1.15531e+06	860936	977851	840430	483863	495909	397113	4.59138e+06	45971768	31864058	24483334	44851492	28576208	40132604	22808178	1.28676e+06	1.35501e+06	1.18977e+06	1.93218e+06	750883	555262	2.10747e+06	515200	13800216	62513852	28253400	33118312	45146236	47964832	34599376	20410828	1.6345e+06	1.20225e+06	2.61212e+06	708745	442407
carnitine	other	0109_carnitine_positive_162p1125_13p16	C7H16NO3+	162.112	PHIQHXFUZVPYII-ZCFIWIBFSA-O	10918	positive	[M]+	13.2723	13.1634	162.112	0.836056	60.082, 85.029, 102.092, 103.04, 162.113	821264768	590443072	893554304	554967232	419561024	382993760	329544096	590113984	257673152	684409984	599954048	430742592	835263104	675086784	924327744	908261696	823393984	1074196608	1184494592	411436320	404489824	411572704	409427104	439056000	493320192	397261376	674476352	507332640	740758656	900850496	651596736	1240818176	1583430272	667034176	862133376	260048176
adenosine	nucleoside/base	0031_adenosine_positive_268p1041_3p03	C10H13N5O4	267.097	OIRDTQYFTABQOQ-KQYNXXCUSA-N	60961	positive	[M+H]+	3.01347	3.03267	268.104	0.91598	136.062, 268.104	290614752	530713120	321207136	304222560	31151714	27830506	23856694	53206436	145524848	171389808	202910592	339709728	291857568	176510704	174860512	210610560	810246912	344726432	627638144	21197680	25515124	15614989	253264096	85933664	221113008	161683536	208733984	242104960	294756352	407854912	271552064	1352483968	742221056	398915456	583742272	25462028
inosine	nucleoside/base	0034_inosine_negative_267p0735_5p39	C10H12N4O5	268.081	UGQMRVRMYYASKQ-KQYNXXCUSA-N	6021	negative	[M-H]-	5.21596	5.38632	267.073	0.931715	135.03, 267.072	29211350	19922396	8.05668e+06	4.3887e+06	42367020	28030152	57614400	109051	58602.2	72326.6	789929	197253	105819	127797	123104	29407682	20520130	36014728	21570956	41861692	32123852	51999356	26994206	84951.1	57898.1	58071.1	309601	157046	141747	318995	176316	36682680	84886096	22086730	55150892	39156600
creatinine	other	0041_creatinine_positive_114p0662_3p99	C4H7N3O	113.059	DDRJAANPRJIHGJ-UHFFFAOYSA-N	588	positive	[M+H]+	3.95604	3.98561	114.066	0.962699	86.072, 91.869, 114.067	1.97013e+06	25741456	23080688	1.29647e+06	21071702	10063377	39024212	960203	0	72075928	676435264	287220	15334574	309929	2.34729e+06	3988891	2.52973e+06	38989776	2.41746e+06	64221672	26708612	46606312	882203	1.12525e+06	2893435	40023316	4.83654e+06	5.38127e+06	652376	1.6868e+06	851611	3069114	50920592	3.00378e+06	584974	602173
stachyose	sugar	0112_stachyose_negative_665p2146_16p55	C24H42O21	666.222	UQZIYBXSHAGNOE-XNSRJBNMSA-N	439531	negative	[M-H]-	16.5487	16.5497	665.215	1.06465	71.012, 89.023, 101.023, 179.055, 221.066, 383.12, 665.217	82511.6	92696.4	106836	149593	70705.6	54043.8	9187.92	281376	18349706	9159740	3.75877e+06	34805056	23239318	20688396	7059946	71832.2	130334	105413	121575	149863	91837	114135	113348	1.76537e+06	22565142	10960078	17542000	25918780	37556520	17092870	15230422	132946	99881.5	59403.4	55768	59104.9
uridine 5'-diphospho-N-acetylgalactosamine or uridine 5'-diphospho-N-acetylglucosamine	other	0109_uridine_5diphospho-N-acetylgalactosamine_negative_606p0743_16p23	C17H27N3O17P2	607.082	LFTYTUAZOPRMMI-FTFHWYEPSA-N	23724461	negative	[M-H]-	16.3204	16.2326	606.074	1.07433	78.958, 158.924, 272.958, 384.985	10512358	12513257	27678648	11880654	1.07926e+06	934859	278187	2.89408e+06	4.48738e+06	2.47407e+06	4.46461e+06	6454346	8.29808e+06	6.26365e+06	4630867	9504175	11511457	36177568	19650054	2.04295e+06	1.47012e+06	3.71849e+06	2.40635e+06	4.97769e+06	8540009	4.33205e+06	6.83085e+06	8652034	7.94278e+06	8701340	10780386	12160591	88225656	16429964	6050664	401105
2'-deoxyadenosine or 5'-deoxyadenosine	nucleoside/base	0026_2deoxyadenosine_positive_252p1091_2p21	C10H13N5O3	251.102	OLXZPDWKRNYJJZ-RRKCRQDMSA-N	13730	positive	[M+H]+	2.22181	2.21278	252.109	1.19986	117.055, 136.062, 252.106	90526448	67017928	62585380	7.32717e+06	94947968	72719456	49691324	1.05647e+06	835197	1.25363e+06	1.51246e+06	2.12143e+06	4012953	2.18685e+06	4.54099e+06	48416624	37080532	59519444	26597564	31897344	81513320	46270536	84549424	763456	1.89909e+06	902343	1.53635e+06	1323014	6.87428e+06	8210866	1.80208e+06	95547568	91534552	51089464	95308200	34189908
guanidinoacetic acid	other	0121_guanidinoacetic_acid_positive_118p0611_13p89	C3H7N3O2	117.054	BPMFZUMJYQTVII-UHFFFAOYSA-N	763	positive	[M+H]+	13.9315	13.8865	118.061	1.20973	58.066, 59.074, 72.057, 73.04, 76.04, 101.035, 118.087	32778.2	217203	820448	21063.9	310919	212947	1.02149e+06	21779.1	134598	2.58332e+06	17399882	143050	332470	134384	207543	103947	102804	339633	38375.6	222594	124117	307517	25793.7	26240.2	142913	3.03676e+06	196320	141316	105819	143932	71026.5	121628	1435539	88840.2	31773.8	0
thymine	nucleoside/base	0013_thymine_positive_127p0502_1p25	C5H6N2O2	126.043	RWQNBRDOKXIBIV-UHFFFAOYSA-N	1135	positive	[M+H]+	1.49658	1.2472	127.05	1.54752	84.045, 109.04, 110.024, 127.051	2.02164e+06	1.76083e+06	1.82096e+06	938123	8424447	3.85955e+06	20471936	2240737	1.5878e+06	1.52262e+06	1.57869e+06	2596044	3637203	2.6463e+06	2.86148e+06	1648992	1.55058e+06	1.39017e+06	1.47659e+06	2.44905e+06	6150575	3.83621e+06	1.97239e+06	1.30796e+06	2.34233e+06	1.89128e+06	1.43856e+06	2.42103e+06	2.83824e+06	3.19007e+06	2.2099e+06	2236582	1793627	1.67784e+06	5.61437e+06	6.31953e+06
2'-deoxyguanosine	nucleoside/base	0061_2deoxyguanosine_positive_268p1041_6p83	C10H13N5O4	267.097	YKBGVTZYEHREMT-KVQBGUIXSA-N	187790	positive	[M+H]+	6.71543	6.82898	268.104	1.64841	117.055, 152.057	10520246	4868491	4554970	639599	28272700	13315262	34238116	1.10024e+06	797542	1203902	1220580	1.03073e+06	2.08688e+06	1.36154e+06	1.4323e+06	6523489	3.02519e+06	3.41193e+06	1.92741e+06	7301051	21900836	14026673	8213112	925788	1.03252e+06	1.07215e+06	980727	1.21611e+06	1.65059e+06	1.39142e+06	1.2666e+06	7.04388e+06	7.06202e+06	4284764	15034232	18021408
4-aminobutanoic acid	organic acid	0126_4-aminobutanoic_acid_positive_104p0706_14p24	C4H9NO2	103.063	BTCSSZJGUNDROE-UHFFFAOYSA-N	119	positive	[M+H]+	14.2723	14.242	104.071	2.32764	68.05, 69.034, 86.061, 87.045, 104.071	259458	202756	725910	101941	27345.2	26374.3	24513.7	297837	1.86712e+06	2.69791e+06	1.10055e+06	4407843	3125697	3.05912e+06	1.68046e+06	608403	406372	625453	538047	74256.3	41156.6	23311.4	43519.4	744217	2555232	2.45975e+06	2.38464e+06	2885517	2.72515e+06	2.9189e+06	2.0666e+06	1.92499e+06	3.94148e+06	196936	1.17337e+06	0
cytidine	nucleoside/base	0063_cytidine_positive_487p1783_6p88	C9H13N3O5	243.086	UHDGCWIWMRVCDJ-XVFCMESISA-N	6175	positive	[2M+H]+	6.76473	6.88347	487.178	2.34612	112.051, 244.094	20624904	26452404	7665216	1072682	8441254	2.09313e+06	28342814	138800	811245	741310	346474	780472	582555	483223	784507	20138732	23277222	14215475	15228607	4754025	8494995	6.97873e+06	9569059	156400	1175442	453657	557634	514357	398177	841890	590203	133827256	59458188	13861748	69994232	14682599
choline	other	0042_choline_positive_104p1070_4p12	C5H14NO+	104.107	OEYIOHPDSNJKLS-UHFFFAOYSA-N	305	positive	[M]+	4.08394	4.11934	104.107	2.52293	58.066, 60.082, 104.108	623090112	609923712	720729216	477247840	531813536	242701536	488720768	385167584	3149049600	2410516736	734684352	5129917952	3294651136	3904675328	1553063936	638300096	865153280	938904832	1102750976	487066528	514148736	547231168	642577024	589205504	3142688256	2568298496	3035880192	3990306048	3794290176	3631883264	2401978624	1267572736	1497807360	658266752	994394944	299974976
hippuric acid	organic acid	0031_hippuric_acid_negative_178p0509_4p73	C9H9NO3	179.058	QIAFMBKCNZACKA-UHFFFAOYSA-N	464	negative	[M-H]-	4.81484	4.73332	178.051	2.56818	134.06, 178.05	364555	206146	1031378	191205	2.19833e+06	768328	213400	193147	259259	29737116	25297624	142800	356761	262885	315277	436550	461446	3.43604e+06	278446	4506861	355009	56199796	401580	176533	175859	14352280	417384	10472018	2044682	384377	190183	598158	655165	232404	227776	218443
indoxyl sulfuric acid	organic acid	0023_indoxyl_sulfuric_acid_negative_212p0023_3p28	C8H7NO4S	213.01	BXFFHSIDQOFMLE-UHFFFAOYSA-N	10258	negative	[M-H]-	3.3287	3.27632	212.002	3.02068	79.956, 80.964, 132.044, 212.002	364601	5454283	13592743	492282	2436115	14469441	28849422	24977.1	0	4.2542e+06	4671878	0	4.01183e+06	0	72441.8	1.00722e+06	256836	2.7376e+06	191644	30694804	6.45332e+06	9575432	496390	107138	156840	1.84538e+06	0	61844.4	197703	0	0	1.08379e+06	21406640	3.26713e+06	372698	627158
galactaric acid	organic acid	0120_galactaric_acid_negative_209p0303_16p89	C6H10O8	210.038	DSLZVSRJTYRBFB-DUHBMQHGSA-N	3037582	negative	[M-H]-	16.8549	16.8861	209.03	3.37232	59.012, 71.012, 85.028, 133.013, 191.018, 209.029	4.55786e+06	2844704	3387752	4952547	1.18071e+06	449370	424263	10797804	7396358	925965	2.17293e+06	5.63229e+06	2.09488e+06	1280963	1.43949e+06	2.96446e+06	6113453	15888736	2621376	539632	604834	4427136	1.15657e+06	1.59769e+06	2.36629e+06	1.71703e+06	1.8895e+06	5.74789e+06	1.5189e+06	1.57101e+06	794868	3.20086e+06	4.97756e+06	3.23371e+06	4.2686e+06	440645
guanosine 3',5'-cyclic monophosphoric acid	other	0075_guanosine_3_5cyclic_monophosphoric_acid_negative_344p0401_13p87	C10H12N5O7P	345.047	ZOOGRGPOEVQQDX-UUOKFMHZSA-N	24316	negative	[M-H]-	13.867	13.872	344.04	3.62301	133.014, 150.041, 344.039	293682	421477	242273	280864	129983	90848.5	173321	171905	0	24151.2	114079	0	20190.3	0	28919.1	241010	237463	604763	290446	105875	93186.7	99618	133520	146658	0	23969.1	0	0	0	32164.6	24718.3	667706	2347650	401835	457254	100606
xanthurenic acid	organic acid	0046_xanthurenic_acid_negative_204p0302_8p95	C10H7NO4	205.038	FBZONXHGGPHHIY-UHFFFAOYSA-N	5699	negative	[M-H]-	8.9311	8.95481	204.03	3.84285	116.049, 160.039, 204.029	1.44917e+06	1.68832e+06	5.4445e+06	4.67979e+06	1.40153e+06	3.76063e+06	472796	26446076	38584104	37935020	48827240	43170648	64889168	56388196	52058172	814977	3.26367e+06	8620643	3.91204e+06	878686	4.50462e+06	8.1567e+06	18277708	13926041	41148728	32731398	48473096	39742712	41650404	52813404	102176568	3.15622e+06	4043878	6882480	602763	1.27798e+06
syringic acid	organic acid	0003_syringic_acid_negative_197p0455_1p56	C9H10O5	198.053	JMSVCTWVEWCHDZ-UHFFFAOYSA-N	10742	negative	[M-H]-	1.46803	1.56105	197.046	3.96431	121.03, 123.01, 138.031, 153.055, 166.998, 182.021, 197.045	5.61498e+06	2584459	8869674	5.78687e+06	697729	3.65739e+06	1.04166e+06	3.76919e+06	6408540	2966664	5.45965e+06	7812307	2.21294e+06	5075052	3062932	5692562	18741806	5826774	6.82923e+06	2445530	1.60321e+06	3.63188e+06	3050161	4728521	3.92921e+06	3.62909e+06	9340904	7967734	5.46544e+06	4375413	3.62113e+06	9775273	3.81505e+06	3.39345e+06	2.62477e+06	700968
gluconic acid	organic acid	0082_gluconic_acid_negative_195p0510_14p26	C6H12O7	196.058	RGHNJXZEOKUKBD-SQOUGZDYSA-N	10690	negative	[M-H]-	14.2143	14.2622	195.051	4.18464	71.012, 75.007, 87.007, 99.007, 129.018, 195.05	43646376	59545816	89870120	48086012	6.71335e+06	4030897	10833250	30137312	28330252	40812064	56470128	61590292	43379080	39812856	27343200	129602104	36137316	39207480	41768752	5026344	6312081	10904370	4.24646e+06	42549232	29003898	44684528	48298808	26080584	32508592	23253624	26619086	248742544	620497600	40695308	265638752	4975203
4-pyridoxic acid	organic acid	0016_4-pyridoxic_acid_negative_182p0459_2p84	C8H9NO4	183.053	HXACOUQIXZGNBF-UHFFFAOYSA-N	6723	negative	[M-H]-	2.92818	2.84286	182.046	4.78678	108.044, 138.055, 182.046	6.75595e+06	6678514	6783748	7.75102e+06	15970897	28914156	9900455	15359000	16513187	9558546	20416172	19480310	17552972	11266912	14612558	12374768	5.42779e+06	16021614	6366058	14972639	21865928	19304820	6.63635e+06	13507760	9506641	11411132	29929202	17233228	15137002	16535558	13593221	18164640	13734158	8791084	4487823	10821645
caffeic acid	organic acid	0022_caffeic_acid_negative_179p0350_3p28	C9H8O4	180.042	QAIPRVGONGVQAS-RQOWECAXSA-N	1549111	negative	[M-H]-	2.77213	3.27585	179.035	4.78968	135.044, 179.034	9002840	7142318	10555336	13281339	3145522	13500801	3.24881e+06	54904524	30315106	89395792	139327472	35680660	88853832	96115592	94512120	12774526	40043528	11738182	8914846	7876086	5084587	4444339	75035096	18869040	41013532	82217784	168043248	56435864	66290380	89586080	15997731	16348743	14572321	7540681	5.79291e+06	5.90933e+06
N-acetyl-glutamic acid	amino acid derivative	0092_N-acetyl-glutamic_acid_negative_188p0564_15p02	C7H11NO5	189.064	RFMMMVDNIPUKGG-YFKPBYRVSA-N	70914	negative	[M-H]-	14.9477	15.0232	188.056	4.84214	59.012, 102.055, 1028.034, 144.065, 170.045, 188.056	2.49585e+06	2.57921e+06	6698009	1.40241e+06	2840724	2.79149e+06	11952042	2.01185e+06	649863	7205112	6.05593e+06	2.09423e+06	3.00684e+06	3.87628e+06	3.57457e+06	4.15531e+06	2.21801e+06	4.58079e+06	3.20694e+06	2.21547e+06	2.1497e+06	18983606	1.01103e+06	1.17617e+06	992398	26667856	2.0228e+06	622447	3.01025e+06	2333447	1.14312e+06	8689745	7225228	1.95484e+06	5339478	2210839
quinic acid	organic acid	0067_quinic_acid_negative_191p0561_13p05	C7H12O6	192.063	AAWZDTNXLSGCEK-LNVDRNJUSA-N	6508	negative	[M-H]-	12.9556	13.0466	191.056	5.00392	85.028, 191.055	402051776	65901784	257225184	120115968	24830392	93871592	18776558	1249488384	3266062080	4481925632	2561758208	4351500288	3617207040	3822041344	2872694784	253477696	364799776	87953440	158960960	23296438	15712527	60775772	43428796	2526413056	4172837120	4003581184	4214250496	4308625408	3566485504	3584027648	3790305536	166442176	142412608	99025768	196127584	39293344
tyrosine	amino acid	0062_tyrosine_negative_180p0666_11p75	C9H11NO3	181.074	OUYCCCASQSFEME-QMMMGPOBSA-N	6057	negative	[M-H]-	11.7314	11.7502	180.067	5.11162	72.008, 93.033, 119.049, 163.039, 180.066	4.42417e+06	5631960	5.27486e+06	1.80773e+06	5840270	3.96983e+06	8256042	927738	5012626	7.85716e+06	5.91379e+06	13162347	8698702	6.53024e+06	4.03528e+06	3.96012e+06	5883437	13251877	7160407	4900742	4972115	9064275	7099845	2.06635e+06	8.1084e+06	5.46754e+06	7757319	6270394	6274678	9517386	3.8458e+06	17185652	36062964	6.17502e+06	21444038	3287952
3-dehydroshikimic acid	organic acid	0058_3-dehydroshikimic_acid_negative_171p0299_11p33	C7H8O5	172.037	SLWWJZMPHJJOPH-PHDIDXHHSA-N	439774	negative	[M-H]-	11.0512	11.3311	171.03	5.79143	65.038, 81.033, 109.028, 127.039, 143.034, 171.029	4.30871e+06	462132	1.7074e+06	533166	281665	197938	152824	93542840	343466176	422925184	178275472	587031616	394238048	450401600	280100288	15052165	1.17947e+06	515447	636439	124969	243477	194909	182157	231473616	472569440	488944224	616342144	348690464	292778432	368691872	241637488	897675	995936	2505955	1301867	142485
N-acetyl-leucine	amino acid derivative	0021_N-acetyl-leucine_negative_172p0979_3p25	C8H15NO3	173.105	WXNXCEHXYPACJF-ZETCQYMHSA-N	70912	negative	[M-H]-	3.14827	3.25482	172.098	5.82542	130.086, 172.096	102992	112386	122379	86097	140463	157387	84007.2	29843.3	34520.9	99915.1	290135	58273	45061	100917	63506.7	170090	128227	132199	77121.6	104488	147068	4397872	54814.1	24516.6	22046.9	1.26034e+06	49698.2	59026.9	52670.3	134712	38629.6	178352	233835	55162.9	127592	153198
shikimic acid	organic acid	0073_shikimic_acid_negative_173p0455_13p62	C7H10O5	174.053	JXOHGGNKMLTUBP-HSUXUTPPSA-N	8742	negative	[M-H]-	13.3202	13.6193	173.046	6.05237	71.012, 73.028, 93.033, 111.044, 137.023, 173.045	1.36987e+06	1.91352e+06	1.06715e+06	790192	1.92024e+06	634910	2.81871e+06	134450	483566	491932	859385	548662	1.36166e+06	987330	567956	1.96928e+06	1.84009e+06	3021093	3.95359e+06	1.77901e+06	1.92097e+06	2.26853e+06	2.79367e+06	291444	1.04382e+06	910330	396930	1.08706e+06	1.04914e+06	848617	1.32787e+06	3.48921e+06	3.46584e+06	2.00639e+06	9097716	1.26887e+06
glycerol 2-phosphoric acid	organic acid	0091_glycerol_2-phosphoric_acid_negative_171p0064_15p02	C3H9O6P	172.014	DHCLVCXQIBBOPH-UHFFFAOYSA-N	2526	negative	[M-H]-	15.1571	15.0212	171.006	6.22677	78.958, 96.968, 171.005	4187414	6.33337e+06	3.18583e+06	7.70082e+06	257510	205227	515432	3.37165e+06	129673	456019	1.28338e+06	385690	565963	446716	490297	2.79584e+06	4113239	21545072	7217175	716545	381985	1.5951e+06	608161	509343	336490	373474	727198	346335	578866	354510	257283	3.67191e+06	35670108	17301308	2.15486e+06	186931
arginine	amino acid	0115_arginine_negative_173p1044_16p79	C6H14N4O2	174.112	ODKSFYDXXFIFQN-BYPYZUCNSA-N	6322	negative	[M-H]-	16.8775	16.7897	173.104	6.24649	131.081, 173.103	321193	360064	1.07426e+06	195300	500227	244614	1.35993e+06	10712.5	1.28294e+06	2167015	488258	2.30462e+06	410551	520265	72799.7	239931	310714	604494	244905	210069	201636	209111	411226	17588.6	468849	961509	793075	815550	550642	867290	1.10374e+06	1.20217e+06	4.19509e+06	305782	727280	203919
4-quinolinecarboxylic acid	organic acid	0035_4-quinolinecarboxylic_acid_negative_172p0404_5p42	C10H7NO2	173.048	VQMSRUREDGBWKT-UHFFFAOYSA-N	10243	negative	[M-H]-	5.64354	5.42335	172.04	6.29306	128.049, 144.044, 172.039	3.54825e+06	7.19741e+06	6.22867e+06	4.62208e+06	4451112	4.46441e+06	6.32936e+06	895948	89988	603946	1.09898e+06	646659	5.1074e+06	2.12612e+06	4.17547e+06	7.64416e+06	4.55905e+06	4.92261e+06	5348917	6.63476e+06	6031836	4.88565e+06	5235298	447695	335922	481926	482628	1.05198e+06	2.04946e+06	4.03185e+06	1.73547e+06	10189307	4.53738e+06	5.32771e+06	3.64251e+06	2801972
4-coumaric acid or 2-hydroxycinnamic acid	organic acid	0002_4-coumaric_acid_negative_163p0400_1p51	C9H8O3	164.047	NGSWKAQJJWESNS-ZZXKWVIFSA-N	637542	negative	[M-H]-	1.43134	1.51122	163.04	6.45222	119.049, 163.039	3433806	4629841	4.57668e+06	8774633	1.95075e+06	10695130	5.11401e+06	8.25473e+06	44883904	15647319	26816840	57395712	15149149	45662284	15292127	3.19209e+06	5447570	9818040	8823140	6.43994e+06	4.57726e+06	6.40717e+06	4.51507e+06	13252904	32783312	26570898	69101984	41209616	25208148	17259136	15068021	9018753	13540352	6.00119e+06	2804581	987290
2,5-dihydroxybenzoic acid	organic acid	0030_2_5-dihydroxybenzoic_acid_negative_153p0193_4p63	C7H6O4	154.027	WXTMDXOMEHJXQO-UHFFFAOYSA-N	3469	negative	[M-H]-	4.60307	4.63302	153.019	6.67922	85.028, 95.012, 108.02, 109.028, 123.007, 153.018	895270	748851	1283974	3.15534e+06	827237	2.02854e+06	438388	62317864	102239936	49436336	175455088	116804792	81233656	88434888	113246664	1.28351e+06	10221935	1.99526e+06	748702	622983	954575	1183061	859466	122447200	82119176	109678432	234008320	172066592	72394976	129049952	126124448	1.32261e+06	1053201	817072	648882	687088
allantoin	other	0033_allantoin_negative_157p0367_4p90	C4H6N4O3	158.044	POJWUDADGALRAB-UHFFFAOYSA-N	204	negative	[M-H]-	4.72498	4.90011	157.037	7.27139	97.003, 114.03	2.82005e+06	2.66853e+06	3.26902e+06	2.06293e+06	12561107	15500158	25771352	576868	2560927	8286928	18596512	5.92002e+06	6.69576e+06	6.43665e+06	8717907	8950117	7479668	14555437	8576321	19945990	23497028	28098014	22770896	2.45894e+06	4.56171e+06	17540988	6.19623e+06	3.75101e+06	4.86025e+06	7.91565e+06	7.61803e+06	12208845	12421694	1.46067e+06	8959105	11249181
3-hydroxyanthranilic acid	organic acid	0007_3-hydroxyanthranilic_acid_negative_152p0353_1p85	C7H7NO3	153.043	WJXSWCUQABXPFS-UHFFFAOYSA-N	86	negative	[M-H]-	2.03685	1.85244	152.035	7.27356	108.044, 152.034	1.97229e+06	1.29968e+06	2.78515e+06	3.03172e+06	672468	5.22933e+06	906238	2.23612e+06	3.84677e+06	4194999	3.07382e+06	12521547	7003682	8.21924e+06	7881041	2836272	2.78757e+06	3.15942e+06	2.47353e+06	1.22909e+06	1.76298e+06	1.78506e+06	1.62171e+06	1.66026e+06	4.28481e+06	4.10796e+06	7505909	8459054	8730834	9648219	5.09638e+06	2.91469e+06	2.40499e+06	1.46459e+06	720918	1.72251e+06
2,3-dihydroxybenzoic acid or 3,4-dihydroxybenzoic acid	organic acid	0025_2_3-dihydroxybenzoic_acid_negative_153p0193_3p84	C7H6O4	154.027	GLDQAMYCGOIJDV-UHFFFAOYSA-N	19	negative	[M-H]-	3.81636	3.8378	153.019	7.30027	109.028, 153.018	5041977	2.99872e+06	25305726	37579992	8462815	16786450	4807791	141151184	155315936	124273088	139843008	234706272	227893072	313466688	344217312	4812859	141449248	26156714	17424850	7281378	7705040	12539441	8438341	116426944	84642776	133528840	247893264	234734480	187607424	327388096	298950016	31120608	4.69844e+06	9581541	1.61285e+06	8170028
2-hydroxyphenylacetic acid	organic acid	0005_2-hydroxyphenylacetic_acid_negative_151p0400_1p60	C8H8O3	152.047	IWYDHOAUDWTVEP-SSDOTTSWSA-N	11914	negative	[M-H]-	1.62942	1.60255	151.04	7.37221	107.049, 151.039	1.87061e+06	1.85817e+06	2.73049e+06	2.10861e+06	1.60464e+06	10376973	1.93061e+06	4.34676e+06	5363983	4782517	6369779	5424362	3110997	5.23125e+06	4.14146e+06	2.89094e+06	2.83566e+06	2268367	1.48011e+06	2.46243e+06	2.52228e+06	1.98763e+06	3.0643e+06	7.24193e+06	4.53121e+06	5.31289e+06	9517565	6.85326e+06	4.37201e+06	3.78154e+06	3.37868e+06	2.93032e+06	3.30518e+06	1.49568e+06	1449004	2.70799e+06
xanthine	purine	0015_xanthine_negative_151p0261_2p70	C5H4N4O2	152.033	LRFVTYWOQMYALW-UHFFFAOYSA-N	1188	negative	[M-H]-	2.6239	2.70151	151.026	7.43747	108.019, 151.025	1.9478e+06	1.2805e+06	1.22122e+06	477434	4725143	19722956	5.27589e+06	368071	1160460	732240	1.11326e+06	1.73295e+06	1.36709e+06	1.29135e+06	1.15645e+06	1.94411e+06	1438738	2.86157e+06	515541	2.13707e+06	3.13026e+06	11496538	3.15231e+06	277403	996886	685014	1.46352e+06	1.71906e+06	972251	1540332	871692	6213733	6.98444e+06	1.26149e+06	1.86205e+06	5.8182e+06
phenylalanine	amino acid	0045_phenylalanine_negative_164p0717_8p90	C9H11NO2	165.079	COLNVLDHVKWLRT-QMMMGPOBSA-N	6140	negative	[M-H]-	8.93052	8.89989	164.072	7.62817	72.008, 119.049, 147.044, 164.070	14558684	17417068	14702347	7.16387e+06	16249951	10114447	30629994	870800	1.6397e+06	1.89539e+06	1.22436e+06	5.81677e+06	2.68581e+06	3.16939e+06	897315	11254971	17858792	30409988	31112312	13198204	13259953	25181108	22191538	885066	2.44156e+06	1.59195e+06	1.62924e+06	2.26733e+06	2.69484e+06	3.61583e+06	2.35489e+06	53286528	75280952	18794072	78688328	11620911
3-methyglutaric acid	organic acid	0050_3-methyglutaric_acid_negative_145p0506_9p82	C6H10O4	146.058	XJMMNTGIMDZPMU-UHFFFAOYSA-N	12284	negative	[M-H]-	9.38837	9.82074	145.051	7.84797	83.049, 101.059, 127.038, 145.049	17312068	15663753	25142636	26250124	8840233	11914256	6642899	15129884	15589811	17733706	16652977	25889326	41103064	45592036	39350548	21462276	25134406	19995034	25553936	13010425	15006781	8821693	13072990	17641936	29083876	22450844	11962338	37195480	57462936	65729344	31185396	27776048	22772110	13875328	16766665	8780258
N-acetyl-serine or o-acetyl-serine	amino acid derivative	0063_N-acetyl-serine_negative_146p0459_11p77	C5H9NO4	147.053	JJIHLJJYMXLCOY-UHFFFAOYSA-N	352294	negative	[M-H]-	11.5779	11.7712	146.046	7.86269	74.023, 84.044, 98.0235, 104.033, 116.034, 146.0238	461250	367262	916401	275483	306767	486491	411449	113054	371966	695542	382370	732698	1.23567e+06	818682	494482	660109	490569	523754	485904	367717	388061	1.26303e+06	287877	106784	424381	986154	493500	695054	1.17705e+06	916271	288565	1.35403e+06	1.38049e+06	403145	854242	317339
orotic acid	organic acid	0041_orotic_acid_negative_155p0098_7p78	C5H4N2O4	156.017	PXQPEWDEAKTCGB-UHFFFAOYSA-N	967	negative	[M-H]-	7.75192	7.77588	155.01	7.8779	111.019, 155.008	1.48604e+06	987295	4.9842e+06	1.31483e+06	537425	1.94866e+06	1.67778e+06	835902	7.44292e+06	8672995	2.29016e+06	5046592	3283461	6018389	1.58387e+06	1.1772e+06	1.50109e+06	1.58118e+06	1.30307e+06	2.01474e+06	1037246	1471538	1.61378e+06	491575	3.86446e+06	5170358	2.94943e+06	3.31513e+06	4.63073e+06	4.25127e+06	1672491	1.73199e+06	2.50338e+06	1.49039e+06	1.98971e+06	622195
glutamic acid	amino acid	0102_glutamic_acid_negative_146p0459_15p79	C5H9NO4	147.053	WHUUTDBJXJRKMK-VKHMYHEASA-N	33032	negative	[M-H]-	15.8502	15.7941	146.046	8.21271	102.055, 128.034, 146.044	126879920	109916024	126225512	91483992	74388016	50695144	90921384	32364506	14133879	37986852	70238680	24867928	41446596	29622132	26496370	180262592	126639584	198074992	230206416	82845856	77170984	109241576	87464688	46812792	30643398	36169972	41259276	19582406	30970346	30712538	38441452	207992064	307411680	147130416	298422592	58806752
4-hydroxybenzoic acid	organic acid	0006_4-hydroxybenzoic_acid_negative_137p0244_1p73	C7H6O3	138.032	FJKROLUGYXJWQN-UHFFFAOYSA-N	135	negative	[M-H]-	1.61041	1.72765	137.024	8.93302	93.033, 137.023	11777426	16522052	27205076	22534258	2831547	10641074	2964913	7302390	5846277	6.74515e+06	10825126	8672101	5.14502e+06	11079967	9158943	14507888	16510882	24386568	15929831	5.92199e+06	6.19829e+06	7286622	6.41041e+06	8752653	6.91607e+06	8035820	18578546	9398550	7886439	7.3744e+06	7.55745e+06	18452014	31190314	18296212	9539025	3.66478e+06
3-hydroxybenzoic acid	organic acid	0018_3-hydroxybenzoic_acid_negative_137p0244_2p94	C7H6O3	138.032	IJFXRHURBJZNAO-UHFFFAOYSA-N	7420	negative	[M-H]-	3.10941	2.939	137.024	8.96372	93.033, 109.028, 137.023	415195	389400	463951	799284	226797	591570	113507	4.36278e+06	5767657	2.69343e+06	5.59787e+06	4339613	2.74358e+06	2.21137e+06	2279502	507526	767796	950334	365666	234522	288549	327033	286037	8251279	5.10515e+06	6179289	13013446	6.11336e+06	2236195	3.39e+06	1.75821e+06	719139	679310	396685	192146	210533
salicylic acid	organic acid	0009_salicylic_acid_negative_137p0244_2p18	C7H6O3	138.032	YGSDEFSMJLZEOE-UHFFFAOYSA-N	54675850///338	negative	[M-H]-	2.2361	2.17722	137.024	9.04028	93.033, 137.023	1.91648e+06	1.13345e+06	1842639	1.5349e+06	1448809	5829812	735749	5.46958e+06	2.44154e+06	7.50045e+06	10975308	8.35615e+06	10692899	14504166	10578500	3.79783e+06	5.99238e+06	3.181e+06	1.81848e+06	1.40263e+06	1.46765e+06	3.03852e+06	1.95577e+06	7.47356e+06	4.01293e+06	8831392	14473815	9010555	10310367	13015907	8976061	2.9344e+06	1.55086e+06	1.29653e+06	3.10622e+06	693363
3-(4-hydroxyphenyl)lactic acid	organic acid	0037_34-hydroxyphenyl_lactic_acid_negative_181p0506_5p85	C9H10O4	182.058	JVGVDSSUAVXRDY-UHFFFAOYSA-N	9378	negative	[M-H]-	5.72147	5.84786	181.051	9.25259	72.992, 119.049, 135.044, 163.039, 181.05	25070544	8956455	23120148	6652887	4902358	8925811	5.59928e+06	26206394	9377506	10004182	26593682	12131764	19564992	22437208	23712804	61511464	43446644	8825221	8552589	2941089	3.35601e+06	3.71019e+06	3.02027e+06	20135110	6.67296e+06	9173018	19582420	23614210	10325695	19236412	26210114	34110040	6.78143e+06	5535709	15036055	7366610
ethylmalonic acid	organic acid	0017_ethylmalonic_acid_negative_131p0350_2p85	C5H8O4	132.042	UKFXDFUAPNAMPJ-UHFFFAOYSA-N	11756	negative	[M-H]-	3.18105	2.84741	131.035	9.65508	87.044	1.84779e+06	1.63309e+06	2.01802e+06	2907686	1.16087e+06	1.82276e+06	393803	13618012	8.20815e+06	8070387	11700431	10777958	8013239	9693389	7153314	2.61165e+06	2.92965e+06	2684110	1836334	1.78218e+06	1.69297e+06	1.92854e+06	1.29558e+06	14593831	9617889	9187078	18485772	11806483	10378020	14426698	11265211	3.01277e+06	2.93968e+06	1.44822e+06	1.52768e+06	1.75482e+06
aspartic acid	amino acid	0105_aspartic_acid_negative_132p0302_15p99	C4H7NO4	133.038	CKLJMWTZIZZHCS-REOHCLBHSA-N	5960	negative	[M-H]-	16.0558	15.9874	132.03	9.8672	71.012, 88.039, 114.018, 115.002, 132.029	14394268	12925765	13216391	9069484	7.22185e+06	3820348	9090057	1.02937e+06	689457	1.21507e+06	3227834	1677076	2.01466e+06	1632049	1.31535e+06	17794820	13637000	26808522	23167842	7.06592e+06	6594210	12105684	6.9582e+06	2.10858e+06	1.43439e+06	1.10606e+06	1.93297e+06	1.05791e+06	1.06665e+06	1.75139e+06	2.11632e+06	22555336	50678392	22375318	40810192	5.32417e+06
5-oxo-proline	amino acid	0060_5-oxo-proline_negative_128p0353_11p55	C5H7NO3	129.043	ODHCTXKNWHHXJC-VKHMYHEASA-N	7405	negative	[M-H]-	11.5052	11.5501	128.035	10.0062	82.029, 128.034	1.90332e+06	1099241	6.83858e+06	940860	1.40885e+06	1.47208e+06	2.67007e+06	927823	8.14438e+06	16683498	4.69355e+06	19929828	18909104	24972878	15261453	2.37421e+06	3.39916e+06	3539729	4552238	2.08132e+06	1.42972e+06	2584298	2521343	1.29376e+06	8.36807e+06	11839023	10822927	18544186	28291382	27555510	12346641	6.65372e+06	5308863	978019	3.01599e+06	999293
2-methylmaleic acid	organic acid	0010_2-methylmaleic_acid_negative_129p0193_2p20	C5H6O4	130.027	HNEGQIOMVPPMNR-IHWYPQMZSA-N	643798	negative	[M-H]-	2.49616	2.20212	129.019	10.1167	85.028, 129,018	4.34228e+06	3.79518e+06	5271677	4.05254e+06	1.48097e+06	5540308	1252975	2.66373e+06	9172621	4.06756e+06	4310668	14266591	7432299	14455363	7533963	4.88128e+06	5714933	4.24412e+06	3091955	1.53426e+06	1.77053e+06	1.78818e+06	1.31613e+06	5.66396e+06	5.92205e+06	6.0927e+06	12226240	15846111	16827350	14944184	5965294	6.059e+06	8239535	4271211	2.34239e+06	1572309
trans-4-hydroxyproline	amino acid derivative	0068_trans-4-hydroxyproline_negative_130p0509_13p13	C5H9NO3	131.058	PMMYEEVYMWASQN-DMTCNVIQSA-N	5810	negative	[M-H]-	13.1522	13.1318	130.051	10.6055	84.044, 112.039, 128.034, 130.05	414766	560690	798640	332205	552601	342293	672182	163559	135475	140021	257277	321892	595657	492686	364842	786663	757492	907660	1.03891e+06	713390	566584	842534	750060	120659	0	196954	184836	237265	424394	486216	615034	1.14391e+06	1.42316e+06	579000	1.39486e+06	296498
4-methylcatechol	other	0029_4-methylcatechol_negative_123p0451_4p58	C7H8O2	124.052	ZBCATMYQYDCTIZ-UHFFFAOYSA-N	9958	negative	[M-H]-	4.44553	4.58365	123.045	10.9102	108.02, 122.036, 123.044	1.62252e+06	808968	1060819	743777	406960	896931	294330	3.46677e+06	21838572	7.52016e+06	12574344	12233584	7.38341e+06	6.63193e+06	7216895	2.20776e+06	1.30584e+06	1.05741e+06	708990	388450	492609	823964	320574	5467615	9045917	10898723	23462246	21243602	6241162	7382515	6369405	1.69252e+06	1.62853e+06	690265	893777	404130
nicotinic acid or isonicotinic acid	organic acid	0036_nicotinic_acid_negative_122p0247_5p58	C6H5NO2	123.032	PVNIIMVLHYAWGP-UHFFFAOYSA-N	938	negative	[M-H]-	5.59228	5.58196	122.025	11.5666	94.029, 122.024	2.59941e+06	1.48665e+06	2.46212e+06	1.51257e+06	2.01762e+06	2.97753e+06	2.91038e+06	355318	340920	429705	601912	938995	1.38302e+06	1.93345e+06	2708910	9130494	5385802	6.89321e+06	5938537	4210058	4.0963e+06	5634707	3.67385e+06	359767	287938	292648	640930	1.34083e+06	2.58244e+06	2.58726e+06	2.07808e+06	12784825	13059040	2.41373e+06	11238807	2845463
taurine	other	0064_taurine_negative_124p0074_12p05	C2H7NO3S	125.015	XOAAWQZATWQOTB-UHFFFAOYSA-N	1123	negative	[M-H]-	11.8861	12.0505	124.007	11.6266	79.9558, 124.006	839457	695957	613654	297987	2.84124e+06	2.04805e+06	4388303	182640	679418	1393129	7463892	1.75398e+06	2.14508e+06	1.38042e+06	1.07287e+06	1.17858e+06	1.57745e+06	2.5267e+06	2.03882e+06	3.21834e+06	3240074	5097640	2.45317e+06	292837	1.41324e+06	3582209	777277	1743636	1.29837e+06	1.42695e+06	1.31036e+06	3.43246e+06	5.37123e+06	715276	1601580	2.01071e+06
valine or norvaline	amino acid	0054_valine_negative_116p0717_11p02	C5H11NO2	117.079	KZSNJWFQEVHDMF-BYPYZUCNSA-N	6287	negative	[M-H]-	10.9172	11.0176	116.072	11.7211	99.924, 115.919, 116.07, 116.927	20733210	17060460	20245566	6.06629e+06	18938926	8.16874e+06	19747450	1.5944e+06	10076477	15737595	8959050	18646784	20583074	15662014	7.40372e+06	20250916	20076604	38292992	30013758	12351292	12561614	15023000	17506126	3.88039e+06	14267828	14322560	12856150	17029454	18351050	23673990	13661924	50396676	94130456	18549816	76905864	9644380
proline	amino acid	0053_proline_negative_114p0560_10p82	C5H9NO2	115.063	ONIBWKKTOPOVIA-BYPYZUCNSA-N	145742	negative	[M-H]-	10.7832	10.8231	114.056	11.9193	86.023, 114.055	2504441	2.74737e+06	33006794	569828	2.87329e+06	1.11924e+06	3440419	711685	18387666	30474106	7.22573e+06	46286700	28785578	48644652	16453981	5.22212e+06	3158545	6256769	7942158	2.21687e+06	2.02282e+06	4424882	3.98953e+06	2.34129e+06	46383916	20309626	18505932	21916716	37413052	63814896	80115616	10796992	15605617	2.97698e+06	15915858	1.3377e+06
maleic acid	organic acid	0012_maleic_acid_negative_115p0037_2p34	C4H4O4	116.011	VZCYOOQTPOCHFL-UPHRSURJSA-N	444266	negative	[M-H]-	2.48215	2.34332	115.004	11.9801	71.012, 115.002	1.72441e+06	1.71567e+06	989538	1.0536e+06	157797	944533	258655	1.82679e+06	3.89e+06	4667453	6297837	7.81299e+06	7.69106e+06	12842931	8916848	1.44189e+06	2632130	2.42298e+06	1.35273e+06	500479	500290	766660	586908	2.96627e+06	3.55536e+06	3610717	10282089	9495141	12085672	17689018	6.73425e+06	1311234	1.23429e+06	476937	938150	233428
glyceric acid	organic acid	0059_glyceric_acid_negative_105p0193_11p44	C3H6O4	106.027	RBNPOMFGQQGHHO-UWTATZPHSA-N	439194	negative	[M-H]-	11.1473	11.4403	105.019	13.4627	72.992, 105.018	1.26376e+06	1.6428e+06	2118119	2.42666e+06	377538	634213	1.2821e+06	4337148	29306220	24242356	10342778	30068236	16517000	27307638	10445641	1.74533e+06	2.21914e+06	2080804	2323479	738460	845979	1.30464e+06	623465	4.61259e+06	19882952	16843674	19928674	24214572	32749856	16899396	14945569	5.06087e+06	3.23451e+06	1.9194e+06	4.63259e+06	422964
malonic acid	organic acid	0032_malonic_acid_negative_103p0037_4p85	C3H4O4	104.011	OFOBLEOULBTSOW-UHFFFAOYSA-N	867	negative	[M-H]-	4.57237	4.85383	103.004	13.9645	59.012, 103.002	1.95916e+06	1.93481e+06	4.11258e+06	2.21217e+06	922828	2154117	2.23489e+06	14169867	6.34844e+06	17503708	15236429	11949985	14748470	20950758	16216879	3.20717e+06	4.84298e+06	3699054	1.95617e+06	1508337	1.68369e+06	2.30073e+06	1.64519e+06	8572481	13631690	15617724	31829084	6907224	19793570	17701048	6835179	3718017	5.2058e+06	3.60809e+06	2.48959e+06	784645
alpha-hydroxyisobutyric acid	organic acid	0014_alpha-hydroxyisobutyric_acid_negative_103p0400_2p68	C4H8O3	104.047	BWLBGMIXKSTLSX-UHFFFAOYSA-N	11671	negative	[M-H]-	2.47934	2.67636	103.04	13.9735	57.033, 103.039	2.85149e+06	1.92398e+06	4156297	4.08796e+06	2.03951e+06	8011300	1.1228e+06	14070717	7892444	3.72137e+06	13650717	5862964	5.19826e+06	4345020	5.93592e+06	3.8664e+06	5.00771e+06	3.02836e+06	2.28309e+06	2724682	3.24352e+06	2.43572e+06	3.89809e+06	15450250	5466714	7.6248e+06	14105255	11085392	5558812	6.773e+06	14709528	6.10449e+06	3.53613e+06	1.66329e+06	2.24963e+06	2.57863e+06
[truncated: 13 more columns]
