# Supplementary material for: Drought and plant litter chemistry alter microbial gene expression and metabolite production
Source: ISME J. 2020 May 22;14(9):2236–47. doi: 10.1038/s41396-020-0683-6 (PMC7608424; doi:10.1038/s41396-020-0683-6)
Supplement: Supplementary file 5 — Dataset S3 [file 41396_2020_683_MOESM5_ESM.xlsx]

## Sheet: grass_ambient
	i_amb	i_red	p	level1	level2	level3	function
4406	0.928062	0.0599484	0.001	Phages, Prophages, Transposable elements, Plasmids	Phages, Prophages	Prophage_lysogenic_conversion_modules	Phage lysin
1590	0.860418	0.00892328	0.001	Carbohydrates	Monosaccharides	D-galactonate_catabolism	D-galactonate transporter
3686	0.852326	0.123062	0.002	Carbohydrates	Central carbohydrate metabolism	Soluble_methane_monooxygenase_(sMMO)	Methane monooxygenase component A alpha chain (EC 1.14.13.25)
2861	0.830495	0.0706271	0.001	Nucleosides and Nucleotides	NULL	Hydantoin_metabolism	Hydantoin racemase (EC 5.1.99.-)
6580	0.828258	0.0858711	0.001	Amino Acids and Derivatives	Arginine; urea cycle, polyamines	Urea_decomposition	Urea carboxylase-related amino acid permease
2222	0.813545	0.124303	0.001	Iron acquisition and metabolism	NULL	Ferrous_iron_transporter_EfeUOB,_low-pH-induced	Ferrous iron transport permease EfeU
2903	0.813276	0.0263492	0.001	Miscellaneous	Plant-Prokaryote DOE project	COG3533	Hypothetical glycoside hydrolase, family 43, similar to arabinosidase
3521	0.795912	0.119051	0.003	Amino Acids and Derivatives	Arginine; urea cycle, polyamines	Arginine_and_Ornithine_Degradation	Lysine-arginine-ornithine-binding periplasmic protein precursor (TC 3.A.1.3.1)
3523	0.79528	0.20472	0.001	Clustering-based subsystems	Lysine, threonine, methionine, and cysteine	YeiH	Lysine-specific permease
1339	0.790469	0.19207	0.001	Stress Response	Cold shock	Cold_shock,_CspA_family_of_proteins	Cold shock protein CspI
2527	0.786026	0.196143	0.001	Carbohydrates	Monosaccharides	D-gluconate_and_ketogluconates_metabolism	Gluconate transporter family protein
2856	0.785423	0.214577	0.001	Virulence, Disease and Defense	NULL	Streptococcus_pyogenes_Virulome	Hyaluronan synthase (EC 2.4.1.212)
4560	0.772839	0.132511	0.006	Phosphorus Metabolism	NULL	Phosphonate_metabolism	Phosphonoacetate hydrolase (EC 3.11.1.2)
3565	0.769832	0.210987	0.001	Carbohydrates	Sugar alcohols	Inositol_catabolism	Major myo-inositol transporter IolT
5346	0.763852	0.236148	0.001	RNA Metabolism	Transcription	Transcription_initiation,_bacterial_sigma_factors	RNA polymerase principal sigma factor HrdD
4834	0.757851	0.141254	0.002	Nucleosides and Nucleotides	Pyrimidines	Pyrimidine_utilization	Predicted monooxygenase RutA in novel pyrimidine catabolism pathway
697	0.754558	0.245442	0.001	Sulfur Metabolism	NULL	Galactosylceramide_and_Sulfatide_metabolism	Alpha-galactosidase precursor (EC 3.2.1.22)
2221	0.753515	0.164323	0.005	Iron acquisition and metabolism	NULL	Ferrous_iron_transporter_EfeUOB,_low-pH-induced	Ferrous iron transport periplasmic protein EfeO, contains peptidase-M75 domain and (frequently) cupredoxin-like domain
6688	0.749761	0.250239	0.001	Carbohydrates	Monosaccharides	Xylose_utilization	Xylanase
2557	0.744607	0.0449623	0.002	Carbohydrates	Central carbohydrate metabolism	Peripheral_Glucose_Catabolism_Pathways	Glucose-selective porin OprB
7032	0.740974	0.259026	0.001	Sulfur Metabolism	Organic sulfur assimilation	Alkanesulfonate_assimilation	sulfonate monooxygenase
719	0.73936	0.26064	0.001	Nitrogen Metabolism	NULL	Amidase_clustered_with_urea_and_nitrile_hydratase_functions	Amidase clustered with urea ABC transporter and nitrile hydratase functions
2568	0.73625	0.26375	0.001	Stress Response	Acid stress	Acid_resistance_mechanisms	Glutamate decarboxylase (EC 4.1.1.15)
207	0.735782	0.176145	0.004	Fatty Acids, Lipids, and Isoprenoids	Fatty acids	Fatty_Acid_Biosynthesis_FASI	3-hydroxypalmitoyl-[acyl-carrier-protein] dehydratase of FASI (EC 4.2.1.61)
505	0.733219	0.266781	0.001	Carbohydrates	Fermentation	Acetoin,_butanediol_metabolism	Acetolactate synthase, catabolic (EC 2.2.1.6)
4786	0.732766	0.244965	0.001	Carbohydrates	NULL	Sugar_utilization_in_Thermotogales	Predicted aldo/keto reductase in CelR regulon, COG4989
2334	0.730294	0.269706	0.001	Carbohydrates	Fermentation	Fermentations:_Mixed_acid	Formate efflux transporter (TC 2.A.44 family)
4252	0.723911	0.276089	0.003	Carbohydrates	Aminosugars	Chitin_and_N-acetylglucosamine_utilization	PTS system, N-acetylglucosamine-specific IIA component (EC 2.7.1.69)
293	0.723842	0.230132	0.002	Carbohydrates	Sugar alcohols	Inositol_catabolism	5-keto-2-deoxy-D-gluconate-6 phosphate aldolase [form 2] (EC 4.1.2.29)
1262	0.722421	0.231316	0.002	Membrane Transport	NULL	Citrate_Utilization_System_(CitAB,_CitH,_and_tctABC)	CitH citrate transporter
125	0.718502	0.25804	0.008	Carbohydrates	Monosaccharides	D-Galacturonate_and_D-Glucuronate_Utilization	2-keto-3-deoxygluconate permease (KDG permease)
6890	0.718078	0.0203915	0.001	Cell Wall and Capsule	Capsular and extracellular polysacchrides	Alginate_metabolism	outer membrane protein AlgE
45	0.717546	0.282454	0.002	Carbohydrates	Fermentation	Acetoin,_butanediol_metabolism	2,3-butanediol dehydrogenase, S-alcohol forming, (R)-acetoin-specific (EC 1.1.1.4)
3052	0.712275	0.191816	0.009	Nucleosides and Nucleotides	Detoxification	Housecleaning_nucleoside_triphosphate_pyrophosphatases	Inosine/xanthosine triphosphatase (EC 3.6.1.-)
6694	0.710621	0.265264	0.025	Carbohydrates	Monosaccharides	Xylose_utilization	Xylose ABC transporter, permease protein XylH
4253	0.708736	0.291264	0.001	Carbohydrates	Aminosugars	Chitin_and_N-acetylglucosamine_utilization	PTS system, N-acetylglucosamine-specific IIB component (EC 2.7.1.69)
3227	0.708532	0.291468	0.004	Carbohydrates	Monosaccharides	L-rhamnose_utilization	L-rhamnose-1-dehydrogenase ( EC 1.1.1.173)
813	0.707553	0.243705	0.007	Amino Acids and Derivatives	Aromatic amino acids and derivatives	Aromatic_amino_acid_degradation	Aromatic amino acid transport protein AroP
6089	0.70612	0.29388	0.001	Cofactors, Vitamins, Prosthetic Groups, Pigments	NULL	Thiamin_biosynthesis	Thiazole biosynthetic enzyme Thi4
5104	0.70503	0.221227	0.021	Stress Response	NULL	SigmaB_stress_responce_regulation	Putative SigmaB asociated two-component system sensor protein
2458	0.695378	0.279237	0.013	Amino Acids and Derivatives	Arginine; urea cycle, polyamines	Putrescine_utilization_pathways	Gamma-glutamyl-aminobutyraldehyde dehydrogenase (EC 1.2.1.-)
1443	0.692575	0.307425	0.001	Stress Response	Osmotic stress	Synthesis_of_osmoregulated_periplasmic_glucans	Cyclic beta-1,2-glucan synthase (EC 2.4.1.-)
4194	0.692553	0.0511821	0.004	Cell Wall and Capsule	Gram-Negative cell wall components	Major_Outer_Membrane_Proteins	Outer membrane protein C precursor
5931	0.692438	0.307562	0.001	Cofactors, Vitamins, Prosthetic Groups, Pigments	NULL	Thiamin_biosynthesis	Substrate-specific component YkoE of thiamin-regulated ECF transporter for HydroxyMethylPyrimidine
3592	0.692247	0.282107	0.012	Carbohydrates	Di- and oligosaccharides	Maltose_and_Maltodextrin_Utilization	Maltodextrin phosphorylase (EC 2.4.1.1)
3964	0.686033	0.313967	0.001	Miscellaneous	Plant-Prokaryote DOE project	At4g17370	NADPH-dependent aldo-keto reductase, similarity to GRE3, stress-induced in yeast
2316	0.683797	0.316203	0.001	Cofactors, Vitamins, Prosthetic Groups, Pigments	Folate and pterines	YgfZ	Formaldehyde activating enzyme
3795	0.683366	0.316634	0.001	Virulence, Disease and Defense	Resistance to antibiotics and toxic compounds	Copper_homeostasis	Multicopper oxidase
6756	0.683053	0.316947	0.001	Fatty Acids, Lipids, and Isoprenoids	Fatty acids	Fatty_Acid_Biosynthesis_FASI	[Acyl-carrier-protein] palmitoyl transferase of FASI (EC 2.3.1.-)
90	0.681993	0.110968	0.021	Amino Acids and Derivatives	Aromatic amino acids and derivatives	Tryptophan_catabolism	2-aminomuconate semialdehyde dehydrogenase (EC 1.2.1.32)
6768	0.681911	0.0693973	0.016	Cell Wall and Capsule	Capsular and extracellular polysacchrides	Alginate_metabolism	alginate o-acetyltransferase AlgF
2531	0.681791	0.318209	0.003	Cell Wall and Capsule	NULL	UDP-N-acetylmuramate_from_Fructose-6-phosphate_Biosynthesis	Glucosamine 6-phosphate N-acetyltransferase (EC 2.3.1.4)
2535	0.680662	0.319338	0.003	Carbohydrates	NULL	Sugar_utilization_in_Thermotogales	Glucosamine-6-phosphate deaminase [isomerizing], alternative (EC 3.5.99.6)
3386	0.680421	0.319579	0.004	Carbohydrates	Central carbohydrate metabolism	Pyruvate_metabolism_II:_acetyl-CoA,_acetogenesis_from_pyruvate	Lactate 2-monooxygenase (EC 1.13.12.4)
476	0.6799	0.3201	0.001	Cofactors, Vitamins, Prosthetic Groups, Pigments	NULL	Thiamin_biosynthesis	ATPase component YkoD of energizing module of thiamin-regulated ECF transporter for HydroxyMethylPyrimidine
2852	0.679842	0.320158	0.001	Membrane Transport	NULL	Transport_of_Nickel_and_Cobalt	HoxN/HupN/NixA family nickel/cobalt transporter
3676	0.679453	0.126301	0.016	Phosphorus Metabolism	NULL	Alkylphosphonate_utilization	Metal-dependent hydrolase involved in phosphonate metabolism
636	0.678849	0.0166458	0.005	Cell Wall and Capsule	Capsular and extracellular polysacchrides	Alginate_metabolism	Alginate biosynthesis protein AlgX
4151	0.678829	0.321171	0.002	Stress Response	Osmotic stress	Synthesis_of_osmoregulated_periplasmic_glucans	OpgC protein
6896	0.675412	0.297539	0.002	Miscellaneous	Plant-Prokaryote DOE project	YrdC-YciO-Sua5_protein_family	p53-regulating protein kinase (human PRPK/yeast YGR262c)
4044	0.674828	0.325172	0.002	Nitrogen Metabolism	NULL	Nitrate_and_nitrite_ammonification	Nitrate/nitrite transporter
1874	0.674281	0.325719	0.006	Membrane Transport	NULL	ECF_class_transporters	Duplicated ATPase component YkoD of energizing module of thiamin-regulated ECF transporter for HydroxyMethylPyrimidine
5231	0.673745	0.326255	0.002	Miscellaneous	Plant-Prokaryote DOE project	At5g38900	Putative sodium:solute symporter, similarity with yeast urea transporter DUR3
1468	0.672784	0.327216	0.007	Protein Metabolism	Protein biosynthesis	tRNA_aminoacylation,_Cys	Cysteinyl-tRNA synthetase (EC 6.1.1.16), mitochondrial
4476	0.669422	0.330578	0.001	Protein Metabolism	Protein biosynthesis	tRNA_aminoacylation,_Phe	Phenylalanyl-tRNA synthetase alpha chain (EC 6.1.1.20), mitochondrial
6161	0.668451	0.331549	0.001	RNA Metabolism	Transcription	RNA_polymerase_II_initiation_factors	Transcription initiation factor IIA small chain
4057	0.668109	0.331891	0.001	Nitrogen Metabolism	NULL	Nitrate_and_nitrite_ammonification	Nitrite reductase [NAD(P)H] large subunit (EC 1.7.1.4)
4694	0.66745	0.33255	0.003	Cell Wall and Capsule	Gram-Negative cell wall components	Vibrio_Core_Oligosaccharide_Biosynthesis	Polysaccharide deacetylase
4927	0.66642	0.123657	0.035	Cell Wall and Capsule	Capsular and extracellular polysacchrides	Alginate_metabolism	Probable poly(beta-D-mannuronate) O-acetylase (EC 2.3.1.-)
3927	0.664713	0.335287	0.001	Respiration	Electron donating reactions	Respiratory_Complex_I	NADH dehydrogenase subunit 2
1538	0.663503	0.336497	0.004	Respiration	NULL	Biogenesis_of_cytochrome_c_oxidases	Cytochrome oxidase biogenesis protein Cox16
735	0.663415	0.336585	0.001	Protein Metabolism	Protein degradation	Aminopeptidases_(EC_3.4.11.-)	Aminopeptidase Y (Arg, Lys, Leu preference) (EC 3.4.11.15)
5984	0.660191	0.339809	0.001	Sulfur Metabolism	Inorganic sulfur assimilation	Inorganic_Sulfur_Assimilation	Sulfite reductase [NADPH] flavoprotein alpha-component (EC 1.8.1.2)
5754	0.659851	0.340149	0.011	Amino Acids and Derivatives	Aromatic amino acids and derivatives	Common_Pathway_For_Synthesis_of_Aromatic_Compounds_(DAHP_synthase_to_chorismate)	Shikimate 5-dehydrogenase I gamma (EC 1.1.1.25)
5600	0.656516	0.22899	0.02	Protein Metabolism	Protein biosynthesis	Ribosome_SSU_mitochondrial	SSU ribosomal protein S13p (S18e), mitochondrial
1841	0.656324	0.0162592	0.007	Stress Response	Osmotic stress	Betaine_biosynthesis_from_glycine	Dimethylglycine N-methyltransferase
2891	0.654602	0.345398	0.001	Cofactors, Vitamins, Prosthetic Groups, Pigments	NULL	Thiamin_biosynthesis	Hydroxymethylpyrimidine synthesis protein THI5
638	0.654565	0.116653	0.042	Cell Wall and Capsule	Capsular and extracellular polysacchrides	Alginate_metabolism	Alginate lyase precursor (EC 4.2.2.3)
5759	0.654308	0.345692	0.001	Miscellaneous	Plant-Prokaryote DOE project	At3g50560	Short-chain dehydrogenase, associated with 2-hydroxychromene-2-carboxylate isomerase family protein
599	0.654297	0.345703	0.001	Amino Acids and Derivatives	Arginine; urea cycle, polyamines	Arginine_and_Ornithine_Degradation	Agmatinase (EC 3.5.3.11)
3272	0.65428	0.34572	0.015	Protein Metabolism	Protein biosynthesis	Ribosome_LSU_mitochondrial	LSU ribosomal protein L17p, mitochondrial
3341	0.652859	0.231427	0.033	Protein Metabolism	Protein biosynthesis	Ribosome_LSU_mitochondrial	LSU ribosomal protein L41mt, mitochondrial
4368	0.652432	0.00857554	0.004	Iron acquisition and metabolism	NULL	Transport_of_Iron	Periplasmic protein p19 involved in high-affinity Fe2+ transport
816	0.650813	0.320088	0.023	Secondary Metabolism	Plant Hormones	Auxin_biosynthesis	Aromatic-L-amino-acid decarboxylase (EC 4.1.1.28)
2647	0.650628	0.213232	0.036	Carbohydrates	Sugar alcohols	Inositol_catabolism	Glyceraldehyde-3-phosphate ketol-isomerase (EC 5.3.1.1)
2714	0.650557	0.349443	0.001	Protein Metabolism	Protein biosynthesis	tRNA_aminoacylation,_Gly	Glycyl-tRNA synthetase (EC 6.1.1.14), mitochondrial
2696	0.649887	0.350113	0.009	Carbohydrates	Central carbohydrate metabolism	Glycolate,_glyoxylate_interconversions	Glycolate oxidase (EC 1.1.3.15)

## Sheet: grass_reduced
	i_amb	i_red	p	level1	level2	level3	function
4204	0.0180389	0.966929	0.001	Cell Wall and Capsule	Gram-Negative cell wall components	Major_Outer_Membrane_Proteins	Outer membrane protein W precursor
3614	0.0118648	0.956496	0.001	Phosphorus Metabolism	NULL	Phosphate_metabolism	Manganese-dependent inorganic pyrophosphatase (EC 3.6.1.1)
6477	0.00938161	0.948401	0.001	Cell Wall and Capsule	Gram-Negative cell wall components	Lipopolysaccharide_assembly	Uncharacterized ABC transporter, ATP-binding protein YrbF
3553	0.0102538	0.943604	0.001	Miscellaneous	Plant-Prokaryote DOE project	At5g38900	MFS family multidrug efflux protein, similarity to bicyclomycin resistance protein Bcr
2430	0.0169396	0.937888	0.001	Clustering-based subsystems	NULL	Conserved_gene_cluster_associated_with_Met-tRNA_formyltransferase	GTP-sensing transcriptional pleiotropic repressor codY
875	0.0115596	0.936422	0.001	Amino Acids and Derivatives	Aromatic amino acids and derivatives	Bacilysin_biosynthesis	Bacilysin biosynthesis oxidoreductase BacC
6425	0.0326901	0.928082	0.001	Cell Wall and Capsule	Capsular and extracellular polysacchrides	Vibrio_Polysaccharide_(VPS)_Biosynthesis	UDP-N-acetyl-D-mannosaminuronate dehydrogenase
4539	0.036392	0.919938	0.001	Stress Response	Osmotic stress	Synthesis_of_osmoregulated_periplasmic_glucans	Phosphoglycerol transferase I (EC 2.7.8.20)
3164	0.0366293	0.919416	0.001	Stress Response	Osmotic stress	Ectoine_biosynthesis_and_regulation	L-2,4-diaminobutyric acid acetyltransferase (EC 2.3.1.-)
1199	0	0.916667	0.001	Virulence, Disease and Defense	Adhesion	Streptococcus_pyogenes_recombinatorial_zone	Chaperonin (heat shock protein 33)
5413	0	0.916667	0.001	DNA Metabolism	DNA replication	DNA-replication	Replicative DNA helicase (EC 3.6.1.-) [SA14-24]
865	0.065268	0.910256	0.001	Regulation and Cell signaling	Programmed Cell Death and Toxin-antitoxin Systems	Murein_hydrolase_regulation_and_cell_death	Autolysis response regulater LytR
6020	0.0354088	0.902626	0.001	Membrane Transport	NULL	Ton_and_Tol_transport_systems	TPR domain protein, putative component of TonB system
252	0.0922732	0.8985	0.001	Carbohydrates	Monosaccharides	D-Galacturonate_and_D-Glucuronate_Utilization	4-deoxy-L-threo-5-hexosulose-uronate ketol-isomerase (EC 5.3.1.17)
637	0.0474035	0.895712	0.001	Cell Wall and Capsule	Capsular and extracellular polysacchrides	Alginate_metabolism	Alginate biosynthesis transcriptional activator
957	0.0601748	0.88968	0.001	Membrane Transport	NULL	Ton_and_Tol_transport_systems	Biopolymer transport ExbD protein
948	0.0312375	0.885463	0.001	Clustering-based subsystems	tRNA sulfuration	CBSS-89187.3.peg.2957	Bifunctional PLP-dependent enzyme with beta-cystathionase and maltose regulon repressor activities
5548	0.0208836	0.88514	0.001	Clustering-based subsystems	NULL	Conserved_gene_cluster_associated_with_Met-tRNA_formyltransferase	Rossmann fold nucleotide-binding protein Smf possibly involved in DNA uptake
3940	0.0542134	0.880731	0.001	Carbohydrates	Fermentation	Butanol_Biosynthesis	NADH-dependent butanol dehydrogenase A (EC 1.1.1.-)
4838	0.0913392	0.874409	0.001	Carbohydrates	Monosaccharides	Deoxyribose_and_Deoxynucleoside_Catabolism	Predicted nucleoside ABC transporter, substrate-binding component
4494	0.128191	0.871809	0.001	Phosphorus Metabolism	NULL	Phosphate_metabolism	Phosphate permease PHO89 (Na( )/Pi cotransporter PHO89)
6058	0.00918644	0.870352	0.001	Fatty Acids, Lipids, and Isoprenoids	Fatty acids	Acyl-CoA_thioesterase_II	TesB-like acyl-CoA thioesterase 1
3460	0.00928183	0.869871	0.001	Cell Wall and Capsule	Gram-Positive cell wall components	Polyglycerolphosphate_lipoteichoic_acid_biosynthesis	Lipoteichoic acid synthase LtaS Type Ia
6031	0.0726782	0.866757	0.001	Clustering-based subsystems	Tricarboxylate transporter	CBSS-49338.1.peg.459	TRAP-type uncharacterized transport system, fused permease component
3196	0.123525	0.864122	0.001	Stress Response	Osmotic stress	Ectoine_biosynthesis_and_regulation	L-ectoine synthase (EC 4.2.1.-)
4296	0.038087	0.860348	0.001	Carbohydrates	Di- and oligosaccharides	Trehalose_Uptake_and_Utilization	PTS system, trehalose-specific IIB component (EC 2.7.1.69)
4873	0.0124185	0.854057	0.001	Fatty Acids, Lipids, and Isoprenoids	Fatty acids	Fatty_acid_degradation_regulons	Predicted transcriptional regulator for fatty acid degradation FadQ, TetR family
3610	0.0796676	0.853943	0.001	Membrane Transport	NULL	Transport_of_Manganese	Manganese ABC transporter, periplasmic-binding protein SitA
1880	0.0933285	0.853341	0.001	Stress Response	Osmotic stress	Ectoine_biosynthesis_and_regulation	Ectoine hydroxylase (EC 1.17.-.-)
5516	0.139652	0.846383	0.001	Stress Response	Heat shock	Heat_shock_dnaK_gene_cluster_extended	Ribosomal protein L11 methyltransferase (EC 2.1.1.-)
2038	0.0980008	0.845999	0.001	Clustering-based subsystems	Two related proteases	CBSS-257314.1.peg.676	FIG002344: Hydrolase (HAD superfamily)
6546	0.140158	0.845826	0.001	Stress Response	NULL	Universal_stress_protein_family	Universal stress protein family
1802	0.155421	0.844579	0.001	Stress Response	Osmotic stress	Ectoine_biosynthesis_and_regulation	Diaminobutyrate-pyruvate aminotransferase (EC 2.6.1.46)
7085	0.0220155	0.84267	0.001	RNA Metabolism	RNA processing and modification	tRNA_modification_Bacteria	tRNA(Cytosine32)-2-thiocytidine synthetase
5547	0.0735396	0.838213	0.001	Cell Wall and Capsule	NULL	Peptidoglycan_Biosynthesis	Rod shape-determining protein RodA
6153	0.1477	0.83753	0.001	Clustering-based subsystems	NULL	CBSS-393131.3.peg.612	Transcription accessory protein (S1 RNA-binding domain)
1469	0.0746489	0.835772	0.001	Clustering-based subsystems	recX and regulatory cluster	CBSS-261594.1.peg.788	Cysteinyl-tRNA synthetase related protein
483	0	0.833333	0.001	Virulence, Disease and Defense	Adhesion	Accessory_colonization_factor	Accessory colonization factor AcfC
4832	0	0.833333	0.001	Carbohydrates	Monosaccharides	Mannose_Metabolism	Predicted mannose transporter, GGP family
6152	0.122236	0.831925	0.001	Cell Division and Cell Cycle	NULL	Macromolecular_synthesis_operon	Transamidase GatB domain protein
6864	0.153271	0.831402	0.001	Virulence, Disease and Defense	Invasion and intracellular resistance	Listeria_surface_proteins:_Internalin-like_proteins	internalin, putative
4370	0.139329	0.829709	0.001	Protein Metabolism	Protein folding	Periplasmic_disulfide_interchange	Periplasmic thiol:disulfide interchange protein DsbA
2673	0.124423	0.828918	0.001	Stress Response	Osmotic stress	Choline_and_Betaine_Uptake_and_Betaine_Biosynthesis	Glycine betaine ABC transport system, permease protein OpuAB
4295	0.00879185	0.828015	0.001	Carbohydrates	Di- and oligosaccharides	Trehalose_Uptake_and_Utilization	PTS system, trehalose-specific IIA component (EC 2.7.1.69)
2890	0.0475689	0.825581	0.001	Cofactors, Vitamins, Prosthetic Groups, Pigments	NULL	Thiamin_biosynthesis	Hydroxymethylpyrimidine ABC transporter, transmembrane component
3959	0.0795564	0.824976	0.001	Respiration	Electron donating reactions	Respiratory_Complex_I	NADH:ubiquinone oxidoreductase 17.2 kD subunit
5035	0.0552215	0.823864	0.004	Miscellaneous	Plant-Prokaryote DOE project	YrdC-YciO-Sua5_protein_family	Protein-N(5)-glutamine methyltransferase PrmB, methylates LSU ribosomal protein L3p
6136	0.128288	0.823604	0.001	Membrane Transport	NULL	Ton_and_Tol_transport_systems	TolA protein
2411	0.00947362	0.821141	0.001	Miscellaneous	Plant-Prokaryote DOE project	COG0523	GTP cyclohydrolase I (EC 3.5.4.16) type 2
3243	0.113947	0.820941	0.001	Clustering-based subsystems	Translation	CBSS-326442.4.peg.1852	LSU m5C1962 methyltransferase RlmI
4472	0.130247	0.82091	0.001	Miscellaneous	Plant-Prokaryote DOE project	COG3146_experimental	Phenylalanine-4-hydroxylase (EC 1.14.16.1)
7037	0.164147	0.819438	0.001	RNA Metabolism	RNA processing and modification	tRNA_modification_Bacteria	tRNA (5-methoxyuridine) 34 synthase
1388	0.0290998	0.818859	0.003	Respiration	NULL	Biogenesis_of_cytochrome_c_oxidases	Copper metallochaperone, bacterial analog of Cox17 protein
1343	0.0584189	0.81849	0.003	Miscellaneous	Plant-Prokaryote DOE project	At5g04520_AT1G06240	Colicin V production protein
6025	0.182177	0.817823	0.001	Clustering-based subsystems	Tricarboxylate transporter	CBSS-49338.1.peg.459	TRAP-type C4-dicarboxylate transport system, periplasmic component
3466	0.132503	0.817809	0.001	Fatty Acids, Lipids, and Isoprenoids	Fatty acids	Fatty_acid_degradation_regulons	Long-chain fatty acid transport protein
5190	0.049099	0.81765	0.001	Carbohydrates	NULL	Unknown_carbohydrate_utilization_(_cluster_Yeg_)	Putative nucleoside transporter YegT
700	0.00987549	0.817089	0.001	Carbohydrates	Polysaccharides	Cellulosome	Alpha-glucosidase SusB (EC 3.2.1.20)
4510	0.0395324	0.817012	0.002	Miscellaneous	NULL	ZZ_gjo_need_homes	Phosphatidylcholine synthase (EC 2.7.8.24)
1097	0.116537	0.81687	0.001	Cell Wall and Capsule	Capsular and extracellular polysacchrides	Vibrio_Polysaccharide_(VPS)_Biosynthesis	Capsular polysaccharide synthesis enzyme CpsA, sugar transferase
4007	0.149892	0.816799	0.003	Miscellaneous	Plant-Prokaryote DOE project	Biotin_biosynthesis_Experimental	NfuA Fe-S protein maturation
4870	0.150161	0.81647	0.001	Amino Acids and Derivatives	Branched-chain amino acids	Branched_chain_amino_acid_degradation_regulons	Predicted transcriptional regulator LiuR of leucine degradation pathway, MerR family
3242	0.11736	0.815577	0.001	Protein Metabolism	Protein biosynthesis	Ribosome_biogenesis_bacterial	LSU m3Psi1915 methyltransferase RlmH
1737	0.186318	0.813682	0.001	Clustering-based subsystems	Putative asociate of RNA polymerase sigma-54 factor rpoN	CBSS-316057.3.peg.1308	DNA-directed RNA polymerase specialized sigma subunit, sigma24-like
4481	0.0413528	0.812423	0.002	Regulation and Cell signaling	NULL	Sex_pheromones_in_Enterococcus_faecalis_and_other_Firmicutes	Pheromone response surface protein PrgC
4668	0.0414154	0.812265	0.001	Fatty Acids, Lipids, and Isoprenoids	NULL	Polyhydroxybutyrate_metabolism	Polyhydroxyalkanoate granule-associated protein PhaF
5745	0.0854373	0.812038	0.002	Stress Response	NULL	SigmaB_stress_responce_regulation	Serine-protein kinase rsbW (EC 2.7.11.1)
6027	0.00236895	0.811618	0.001	Miscellaneous	Plant-Prokaryote DOE project	At4g17370	TRAP-type C4-dicarboxylate transport system, possibly of alkanesulfonates, periplasmic component
2671	0.120578	0.81052	0.001	Stress Response	Osmotic stress	Choline_and_Betaine_Uptake_and_Betaine_Biosynthesis	Glycine betaine ABC transport system, ATP-binding protein OpuAA (EC 3.6.3.32)
784	0.086839	0.808954	0.003	Amino Acids and Derivatives	Arginine; urea cycle, polyamines	Arginine_and_Ornithine_Degradation	Arginine N-succinyltransferase (EC 2.3.1.109)
5851	0.173958	0.808646	0.001	Cell Wall and Capsule	NULL	Murein_Hydrolases	Soluble lytic murein transglycosylase precursor (EC 3.2.1.-)
4248	0.17535	0.807115	0.001	Clustering-based subsystems	NULL	Lipopolysaccharide_assembly_cluster	PTS system nitrogen-specific IIA component, PtsN
5810	0.0877265	0.807002	0.001	Miscellaneous	Plant-Prokaryote DOE project	Competence_or_DNA_damage-inducible_protein_CinA_and_related_protein_families	Similar to N-terminal domain of competence/damage-inducible protein CinA, molybdopterin binding motif
5349	0.193466	0.806534	0.002	RNA Metabolism	Transcription	Transcription_initiation,_bacterial_sigma_factors	RNA polymerase sigma factor RpoE
3937	0.158763	0.805957	0.008	Virulence, Disease and Defense	NULL	Bacterial_cyanide_production_and_tolerance_mechanisms	NADH peroxidase Npx (EC 1.11.1.1)
6577	0.088353	0.805623	0.001	Amino Acids and Derivatives	Arginine; urea cycle, polyamines	Urea_decomposition	Urea carboxylase-related ABC transporter, ATPase protein
2922	0.142443	0.80414	0.001	Protein Metabolism	Protein biosynthesis	Translation_termination_factors_bacterial	Hypothetical protein YaeJ with similarity to translation release factor
2672	0.125506	0.802776	0.006	Stress Response	Osmotic stress	Choline_and_Betaine_Uptake_and_Betaine_Biosynthesis	Glycine betaine ABC transport system, glycine betaine-binding protein OpuAC
5918	0.0112992	0.802733	0.001	Miscellaneous	Plant-Prokaryote DOE project	At5g38900	Substrate-binding periplasmic component of uncharacterized ABC transporter
2269	0.161556	0.802543	0.004	Virulence, Disease and Defense	NULL	C_jejuni_colonization_of_chick_caeca	Flagellar motor rotation protein MotA
6635	0.16272	0.80112	0.002	Stress Response	Detoxification	Uptake_of_selenate_and_selenite	Various polyols ABC transporter, permease component 2
334	0.199156	0.800844	0.001	Membrane Transport	ABC transporters	Periplasmic-Binding-Protein-Dependent_Transport_System_for_&#945;-Glucosides	ABC alpha-glucoside transporter, inner membrane subunit AglF
4040	0.0580675	0.799564	0.002	Nitrogen Metabolism	NULL	Nitrate_and_nitrite_ammonification	Nitrate ABC transporter, permease protein
4177	0.201112	0.798888	0.001	Stress Response	Osmotic stress	Osmoregulation	Osmotically inducible protein OsmY
787	0.201953	0.798047	0.001	Stress Response	Acid stress	Acid_resistance_mechanisms	Arginine decarboxylase (EC 4.1.1.19)
2662	0.183755	0.79787	0.001	Cell Wall and Capsule	Capsular and extracellular polysacchrides	Rhamnose_containing_glycans	Glycerol-3-phosphate cytidylyltransferase (EC 2.7.7.39)
3059	0.0471363	0.797844	0.001	Clustering-based subsystems	NULL	CBSS-316273.3.peg.922	Integral membrane protein CcmA involved in cell shape determination
5382	0.0474373	0.797085	0.001	DNA Metabolism	DNA repair	DNA_repair,_bacterial_RecBCD_pathway	RecD-like DNA helicase Atu2026
390	0.0553593	0.797016	0.003	Clustering-based subsystems	NULL	CBSS-393124.3.peg.2657	ADA regulatory protein
4189	0.184806	0.796713	0.001	Cell Wall and Capsule	Gram-Negative cell wall components	Lipoprotein_sorting_system	Outer membrane lipoprotein carrier protein LolA
5264	0.111055	0.796399	0.001	Amino Acids and Derivatives	Arginine; urea cycle, polyamines	Polyamine_Metabolism	Putrescine transport system permease protein PotI (TC 3.A.1.11.2)
6851	0.0925952	0.79629	0.005	Carbohydrates	Aminosugars	Chitin_and_N-acetylglucosamine_utilization	hypothetical oxidoreductase related to N-acetylglucosamine utilization
4312	0.205747	0.794253	0.001	Carbohydrates	NULL	Sugar_utilization_in_Thermotogales	Pectate lyase precursor (EC 4.2.2.2)
5789	0.109296	0.794215	0.004	Membrane Transport	Protein secretion system, Type VIII (Extracellular nucleation/precipitation pathway, ENP)	Fap_amyloid_fiber_secretion_system	Sigma-54 dependent transcriptional regulator
5846	0.149926	0.793851	0.001	Miscellaneous	NULL	ZZ_gjo_need_homes	Sodium/glutamate symport protein
5515	0.00433011	0.793641	0.001	RNA Metabolism	RNA processing and modification	RNA_pseudouridine_syntheses	Ribosomal large subunit pseudouridine synthase F (EC 4.2.1.70)
569	0.0940211	0.793154	0.001	Nucleosides and Nucleotides	Purines	Purine_conversions	Adenine deaminase (EC 3.5.4.2)
3989	0.00439813	0.793017	0.001	Respiration	Electron donating reactions	Na(+)-translocating_NADH-quinone_oxidoreductase_and_rnf-like_group_of_electron_transport_complexes	Na(+)-translocating NADH-quinone reductase subunit D (EC 1.6.5.-)
1580	0.207086	0.792914	0.001	Clustering-based subsystems	Putrescine/GABA utilization cluster-temporal,to add to SSs	GABA_and_putrescine_metabolism_from_cluters	D-amino acid dehydrogenase small subunit (EC 1.4.99.1)
6070	0.0614519	0.792739	0.002	Protein Metabolism	Protein degradation	Metallocarboxypeptidases_(EC_3.4.17.-)	Thermostable carboxypeptidase 1 (EC 3.4.17.19)
4003	0.0503969	0.789625	0.001	DNA Metabolism	DNA uptake, competence	Gram_Positive_Competence	Negative regulator of genetic competence MecA
2272	0.0883862	0.789348	0.009	Motility and Chemotaxis	Flagellar motility in Prokaryota	Flagellar_motility	Flagellar motor switch protein FliM
3116	0.210968	0.789032	0.001	Iron acquisition and metabolism	NULL	Transport_of_Iron	Iron-uptake factor PiuB
5095	0.153521	0.788909	0.001	Clustering-based subsystems	Hypothetical protein possible functionally linked with Alanyl-tRNA synthetase	CBSS-257314.1.peg.488	Putative Holliday junction resolvase
4519	0.134381	0.788829	0.001	Regulation and Cell signaling	NULL	The_Chv_regulatory_system_of_Alphaproteobacteria	Phosphocarrier protein, nitrogen regulation associated
4861	0.134613	0.788465	0.001	Virulence, Disease and Defense	NULL	C_jejuni_colonization_of_chick_caeca	Predicted signal transduction protein
6005	0.154127	0.788075	0.001	Clustering-based subsystems	NULL	EC49-61	Survival protein SurA precursor (Peptidyl-prolyl cis-trans isomerase SurA) (EC 5.2.1.8)
3980	0.212075	0.787925	0.001	Membrane Transport	Uni- Sym- and Antiporters	Multi-subunit_cation_antiporter	Na(+) H(+) antiporter subunit B
1698	0.0578995	0.787702	0.002	Regulation and Cell signaling	Regulation of virulence	Two-component_Response_Regulator_of_Virulence_ResDE	DNA-binding response regulator ResD
3991	0.0100146	0.787433	0.001	Respiration	Electron donating reactions	Na(+)-translocating_NADH-quinone_oxidoreductase_and_rnf-like_group_of_electron_transport_complexes	Na(+)-translocating NADH-quinone reductase subunit F (EC 1.6.5.-)
6009	0.0769019	0.787429	0.001	Membrane Transport	Protein secretion system, Type I	Type_I_secretion_system_for_aggregation	T1SS secreted agglutinin (RTX)
1202	0.102893	0.786979	0.003	Motility and Chemotaxis	NULL	Bacterial_Chemotaxis	Chemotaxis protein CheV (EC 2.7.3.-)
462	0.213568	0.786432	0.001	Protein Metabolism	Protein degradation	Proteasome_bacterial	ATP-dependent protease HslV (EC 3.4.25.-)
889	0.155416	0.786303	0.005	Dormancy and Sporulation	NULL	Exosporium	BclA protein
699	0.174863	0.786279	0.002	Membrane Transport	ABC transporters	Periplasmic-Binding-Protein-Dependent_Transport_System_for_&#945;-Glucosides	Alpha-glucosidase AglA
3514	0.0648796	0.785826	0.002	Amino Acids and Derivatives	Lysine, threonine, methionine, and cysteine	Lysine_degradation	Lysine 2-monooxygenase (EC 1.13.12.2)
4971	0.0259959	0.785604	0.001	Carbohydrates	Organic acids	Methylcitrate_cycle	Propionate catabolism operon transcriptional regulator of GntR family [predicted]
3607	0.156302	0.785085	0.001	Membrane Transport	NULL	Transport_of_Manganese	Manganese ABC transporter, ATP-binding protein SitB
147	0.0392859	0.784622	0.001	Metabolism of Aromatic Compounds	Metabolism of central aromatic intermediates	4-Hydroxyphenylacetic_acid_catabolic_pathway	2-oxo-hepta-3-ene-1,7-dioic acid hydratase (EC 4.2.-.-)
3966	0.215832	0.784168	0.001	Carbohydrates	CO2 fixation	Calvin-Benson_cycle	NADPH-dependent glyceraldehyde-3-phosphate dehydrogenase (EC 1.2.1.13)
6029	0.0920155	0.784121	0.004	Cell Wall and Capsule	Capsular and extracellular polysacchrides	Sialic_Acid_Metabolism	TRAP-type transport system, periplasmic component, predicted N-acetylneuraminate-binding protein
6712	0.00540912	0.78375	0.002	Miscellaneous	NULL	Broadly_distributed_proteins_not_in_subsystems	YciL protein
401	0.196945	0.78336	0.001	Nucleosides and Nucleotides	Purines	Purine_conversions	AMP nucleosidase (EC 3.2.2.4)
6024	0.145647	0.783157	0.004	Clustering-based subsystems	Tricarboxylate transporter	CBSS-49338.1.peg.459	TRAP-type C4-dicarboxylate transport system, large permease component
4845	0.216953	0.783047	0.001	Carbohydrates	Monosaccharides	L-rhamnose_utilization	Predicted rhamnogalacturonan lyase in rhamnose utilization cluster
6728	0.0987905	0.782661	0.001	Regulation and Cell signaling	Programmed Cell Death and Toxin-antitoxin Systems	Toxin-antitoxin_systems_(other_than_RelBE_and_MazEF)	YoeB toxin protein
4947	0.0266456	0.782328	0.003	Regulation and Cell signaling	Programmed Cell Death and Toxin-antitoxin Systems	MazEF_toxin-antitoxing_(programmed_cell_death)_system	Programmed cell death toxin YdcE
3608	0.0403404	0.781078	0.001	Membrane Transport	NULL	Transport_of_Manganese	Manganese ABC transporter, inner membrane permease protein SitC
3585	0.219167	0.780833	0.001	Carbohydrates	Organic acids	Malonate_decarboxylase	Malonate transporter, MadM subunit
5885	0.0271103	0.779986	0.001	Cell Division and Cell Cycle	NULL	Bacterial_Cytoskeleton	Stage 0 sporulation protein J
3681	0.220798	0.779202	0.002	Clustering-based subsystems	NULL	Bacterial_RNA-metabolizing_Zn-dependent_hydrolases	Metallo-beta-lactamase family protein, RNA-specific
3873	0.0681837	0.779163	0.004	Cell Wall and Capsule	Capsular and extracellular polysacchrides	Sialic_Acid_Metabolism	N-acylglucosamine 2-epimerase (EC 5.1.3.8)
4398	0.180955	0.778833	0.001	Phages, Prophages, Transposable elements, Plasmids	Phages, Prophages	Phage_entry_and_exit	Phage endolysin
4534	0.221886	0.778114	0.001	Carbohydrates	Central carbohydrate metabolism	Entner-Doudoroff_Pathway	Phosphogluconate dehydratase (EC 4.2.1.12)
4039	0.14138	0.777831	0.001	Nitrogen Metabolism	NULL	Nitrate_and_nitrite_ammonification	Nitrate ABC transporter, nitrate-binding protein
3429	0.141569	0.777534	0.001	Cell Wall and Capsule	Gram-Negative cell wall components	KDO2-Lipid_A_biosynthesis	Lipid A biosynthesis lauroyl acyltransferase (EC 2.3.1.-)
6628	0.20259	0.777151	0.001	Metabolism of Aromatic Compounds	Peripheral pathways for catabolism of aromatic compounds	Phenylpropanoid_compound_degradation	Vanillate O-demethylase oxygenase subunit (EC 1.14.13.82)
3813	0.182457	0.776997	0.002	Carbohydrates	Di- and oligosaccharides	Maltose_and_Maltodextrin_Utilization	Multiple sugar ABC transporter, ATP-binding protein
2204	0.111282	0.776404	0.005	Iron acquisition and metabolism	NULL	Iron_acquisition_in_Streptococcus	Ferric iron ABC transporter, iron-binding protein
2513	0.183735	0.775435	0.001	Stress Response	Osmotic stress	Synthesis_of_osmoregulated_periplasmic_glucans	Glucans biosynthesis protein D precursor
2809	0.163948	0.774571	0.002	Amino Acids and Derivatives	Arginine; urea cycle, polyamines	Arginine_and_Ornithine_Degradation	Histidine ABC transporter, ATP-binding protein HisP (TC 3.A.1.3.1)
5443	0.18494	0.773962	0.002	Miscellaneous	Plant-Prokaryote DOE project	Single-Rhodanese-domain_proteins	Rhodanese domain protein UPF0176, Actinobacterial subgroup
7109	0.164461	0.773867	0.001	Clustering-based subsystems	NULL	Conserved_gene_cluster_associated_with_Met-tRNA_formyltransferase	tRNA:m(5)U-54 MTase gid
5474	0.0130392	0.773571	0.001	RNA Metabolism	RNA processing and modification	tRNA_processing	Ribonuclease T (EC 3.1.13.-)
4849	0.0428129	0.772768	0.002	Carbohydrates	Monosaccharides	L-rhamnose_utilization	Predicted rhamnose oligosaccharide ABC transport system, permease component 2
5725	0.206684	0.772647	0.002	Carbohydrates	CO2 fixation	CO2_uptake,_carboxysome	Sensory subunit of low CO2-induced protein complex, putative
408	0.124089	0.772503	0.002	Respiration	ATP synthases	F0F1-type_ATP_synthase	ATP synthase B' chain (EC 3.6.3.14)
5105	0.158815	0.771086	0.006	Clustering-based subsystems	Translation	CBSS-326442.4.peg.1852	Putative TEGT family carrier/transport protein
3	0.187721	0.770563	0.001	Fatty Acids, Lipids, and Isoprenoids	Fatty acids	Fatty_Acid_Biosynthesis_FASII	(3R)-hydroxymyristoyl-[acyl carrier protein] dehydratase (EC 4.2.1.-)
6695	0.0724857	0.770487	0.003	Carbohydrates	Monosaccharides	Xylose_utilization	Xylose ABC transporter, substrate-binding component
5492	0.229742	0.770258	0.001	Motility and Chemotaxis	NULL	Bacterial_Chemotaxis	Ribose ABC transporter, periplasmic ribose-binding protein RbsB (TC 3.A.1.2.1)
2042	0.188582	0.769511	0.002	Clustering-based subsystems	NULL	Cluster_containing_CofD-like_protein_and_co-occuring_with_DNA_repair	FIG002813: LPPG:FO 2-phospho-L-lactate transferase like, CofD-like
3228	0.0584796	0.769249	0.003	Carbohydrates	Monosaccharides	L-rhamnose_utilization	L-rhamnose-proton symporter
4155	0.160943	0.769136	0.005	Clustering-based subsystems	NULL	EC49-61	Organic solvent tolerance protein precursor
6459	0.117051	0.769133	0.001	Clustering-based subsystems	NULL	CBSS-320372.3.peg.6046	UPF0301 protein YqgE
4261	0.084203	0.768442	0.003	Carbohydrates	Di- and oligosaccharides	Beta-Glucoside_Metabolism	PTS system, cellobiose-specific IIA component (EC 2.7.1.69)
2684	0.190019	0.767755	0.004	Carbohydrates	CO2 fixation	Photorespiration_(oxidative_C2_cycle)	Glycine dehydrogenase [decarboxylating] (glycine cleavage system P2 protein) (EC 1.4.4.2)
4187	0.0886374	0.767707	0.003	Cell Wall and Capsule	Gram-Negative cell wall components	Lipopolysaccharide_assembly	Outer membrane lipoprotein SmpA, a component of the essential YaeT outer-membrane protein assembly complex
3220	0.232312	0.767688	0.001	Stress Response	Osmotic stress	Choline_and_Betaine_Uptake_and_Betaine_Biosynthesis	L-proline glycine betaine ABC transport system permease protein ProW (TC 3.A.1.12.1)
5238	0.0444441	0.767285	0.003	Clustering-based subsystems	Carbohydrates	Cluster_Ytf_and_putative_sugar_transporter	Putative sugar ABC transport system, ATP-binding protein YtfR (EC 3.6.3.17)
5239	0.118611	0.767167	0.006	Clustering-based subsystems	Carbohydrates	Cluster_Ytf_and_putative_sugar_transporter	Putative sugar ABC transport system, periplasmic binding protein YtfQ precursor
3817	0.12734	0.766543	0.003	Protein Metabolism	Protein degradation	Metallocarboxypeptidases_(EC_3.4.17.-)	Muramoyltetrapeptide carboxypeptidase (EC 3.4.17.13)
5786	0.21288	0.765832	0.005	RNA Metabolism	Transcription	Transcription_initiation,_bacterial_sigma_factors	Sigma factor RpoE negative regulatory protein RseA
7113	0.235033	0.764967	0.001	Membrane Transport	NULL	Ton_and_Tol_transport_systems	tolB protein precursor, periplasmic protein involved in the tonb-independent uptake of group A colicins
3611	0.236119	0.763881	0.001	Clustering-based subsystems	NULL	Spore_Coat	Manganese superoxide dismutase (EC 1.15.1.1)
5338	0.214841	0.763675	0.001	Miscellaneous	Plant-Prokaryote DOE project	At3g21300	RNA methyltransferase, TrmA family
3918	0.236343	0.763657	0.001	Amino Acids and Derivatives	Glutamine, glutamate, aspartate, asparagine; ammonia assimilation	Glutamine,_Glutamate,_Aspartate_and_Asparagine_Biosynthesis	NAD-specific glutamate dehydrogenase (EC 1.4.1.2)
5526	0.23669	0.76331	0.006	Protein Metabolism	Protein biosynthesis	Ribosome_activity_modulation	Ribosome modulation factor
6826	0.022936	0.763251	0.004	Clustering-based subsystems	Chemotaxis, response regulators	CBSS-323850.3.peg.3142	diguanylate cyclase (GGDEF domain) with PAS/PAC sensor
4327	0.137194	0.762958	0.001	Clustering-based subsystems	Protein export?	CBSS-393121.3.peg.2760	Peptidase, M23/M37 family
4498	0.237383	0.762617	0.001	Phosphorus Metabolism	NULL	Phosphate_metabolism	Phosphate starvation-inducible ATPase PhoH with RNA binding motif
2278	0.194323	0.762494	0.005	Motility and Chemotaxis	Flagellar motility in Prokaryota	Flagellum	Flagellar regulatory protein FleQ
3517	0.0155045	0.762271	0.002	Amino Acids and Derivatives	Lysine, threonine, methionine, and cysteine	Lysine_degradation	Lysine decarboxylase 2, constitutive (EC 4.1.1.18)
3474	0.238487	0.761513	0.001	Carbohydrates	Monosaccharides	D-gluconate_and_ketogluconates_metabolism	Low-affinity gluconate/H+ symporter GntU
2087	0.195146	0.761488	0.001	Clustering-based subsystems	Three hypotheticals linked to lipoprotein biosynthesis	CBSS-188.1.peg.9880	FIG018229: hypothetical protein
98	0.195995	0.76045	0.001	Carbohydrates	Central carbohydrate metabolism	Entner-Doudoroff_Pathway	2-dehydro-3-deoxygluconate kinase (EC 2.7.1.45)
5999	0.175191	0.759113	0.005	Stress Response	Oxidative stress	Regulation_of_Oxidative_Stress_Response	Superoxide dismutase [Cu-Zn] (EC 1.15.1.1)
3014	0.241015	0.758985	0.003	Amino Acids and Derivatives	Aromatic amino acids and derivatives	Aromatic_amino_acid_interconversions_with_aryl_acids	Indolepyruvate ferredoxin oxidoreductase, alpha and beta subunits
6787	0.0938636	0.758924	0.003	Membrane Transport	Protein secretion system, Type V	Type_Vc_secretion_systems	bifunctional outer membrane translocase / extracellular lipase, PlpD
3984	0.197262	0.758903	0.001	Membrane Transport	Uni- Sym- and Antiporters	Multi-subunit_cation_antiporter	Na(+) H(+) antiporter subunit F
4383	0.062969	0.757932	0.001	Metabolism of Aromatic Compounds	Metabolism of central aromatic intermediates	Protocatechuate_branch_of_beta-ketoadipate_pathway	PhaK-like protein
5419	0.0164763	0.757817	0.001	Nitrogen Metabolism	NULL	Nitrate_and_nitrite_ammonification	Respiratory nitrate reductase alpha chain (EC 1.7.99.4)
2354	0.220533	0.757414	0.001	Carbohydrates	Di- and oligosaccharides	Sucrose_utilization	Fructokinase (EC 2.7.1.4)
3696	0.0477713	0.756102	0.003	Amino Acids and Derivatives	Lysine, threonine, methionine, and cysteine	Methionine_Salvage	Methionine aminotransferase, PLP-dependent
4437	0.221902	0.755908	0.001	Phages, Prophages, Transposable elements, Plasmids	Phages, Prophages	r1t-like_streptococcal_phages	Phage terminase
984	0.244249	0.755751	0.001	Carbohydrates	Organic acids	Isobutyryl-CoA_to_Propionyl-CoA_Module	Branched-chain acyl-CoA dehydrogenase (EC 1.3.99.12)
734	0.222266	0.755508	0.004	Protein Metabolism	Protein degradation	Aminopeptidases_(EC_3.4.11.-)	Aminopeptidase S (Leu, Val, Phe, Tyr preference) (EC 3.4.11.24)
142	0.200281	0.755212	0.002	Carbohydrates	Organic acids	Methylcitrate_cycle	2-methylcitrate dehydratase FeS dependent (EC 4.2.1.79)
2219	0.112345	0.754837	0.005	Miscellaneous	Plant-Prokaryote DOE project	Iron-sulfur_cluster_assembly	Ferritin-like protein 2
3986	0.0257695	0.754593	0.003	Respiration	Electron donating reactions	Na(+)-translocating_NADH-quinone_oxidoreductase_and_rnf-like_group_of_electron_transport_complexes	Na(+)-translocating NADH-quinone reductase subunit A (EC 1.6.5.-)
4790	0.0258354	0.754392	0.004	Membrane Transport	NULL	Ton_and_Tol_transport_systems	Predicted beta-glucoside specific TonB-dependent outer membrane receptor
1663	0.0818248	0.751653	0.004	DNA Metabolism	DNA repair	DNA_repair,_bacterial	DNA repair protein RadC
2265	0.114881	0.751184	0.008	Motility and Chemotaxis	Flagellar motility in Prokaryota	Flagellum	Flagellar hook-associated protein FlgL
4176	0.248857	0.751143	0.002	Stress Response	Osmotic stress	Osmotic_stress_cluster	Osmotically inducible lipoprotein B precursor
6204	0.0180474	0.750616	0.003	Miscellaneous	Plant-Prokaryote DOE project	At4g38090	Transcriptional regulator DegU, LuxR family
456	0	0.75	0.001	RNA Metabolism	RNA processing and modification	ATP-dependent_RNA_helicases,_bacterial	ATP-dependent RNA helicase YxiN
3710	0	0.75	0.001	Virulence, Disease and Defense	Invasion and intracellular resistance	Cytolysin_and_Lipase_operon_in_Vibrio	Methyl-accepting chemotaxis protein, hemolysin secretion protein HylB
4380	0	0.75	0.002	Iron acquisition and metabolism	Siderophores	Petrobactin-mediated_iron_uptake_system	Petrobactin ABC transporter, periplasmic binding protein
4836	0	0.75	0.001	Carbohydrates	Monosaccharides	Deoxyribose_and_Deoxynucleoside_Catabolism	Predicted nucleoside ABC transporter, permease 1 component
5163	0	0.75	0.001	Iron acquisition and metabolism	NULL	Heme,_hemin_uptake_and_utilization_systems_in_GramNegatives	Putative heme iron utilization protein
3112	0.25055	0.74945	0.002	Miscellaneous	Plant-Prokaryote DOE project	At5g37530	Iron-sulfur cluster regulator IscR
3981	0.228812	0.748307	0.001	Membrane Transport	Uni- Sym- and Antiporters	Multi-subunit_cation_antiporter	Na(+) H(+) antiporter subunit C
4011	0.229102	0.747988	0.001	Cofactors, Vitamins, Prosthetic Groups, Pigments	NAD and NADP	NAD_and_NADP_cofactor_biosynthesis_global	Niacin transporter NiaP
6923	0.0186338	0.747928	0.001	Dormancy and Sporulation	NULL	Sporulation_Cluster	possible tetrapyrrole methyltransferase domain
2658	0.206645	0.747434	0.001	Carbohydrates	Sugar alcohols	Glycerol_and_Glycerol-3-phosphate_Uptake_and_Utilization	Glycerol-3-phosphate ABC transporter, periplasmic glycerol-3-phosphate-binding protein (TC 3.A.1.1.3)
3963	0.252883	0.747117	0.001	RNA Metabolism	RNA processing and modification	Queuosine-Archaeosine_Biosynthesis	NADPH-dependent 7-cyano-7-deazaguanine reductase (EC 1.7.1.-)
1599	0.253098	0.746902	0.001	Carbohydrates	Fermentation	Fermentations:_Lactate	D-lactate dehydrogenase (EC 1.1.1.28)
3032	0.253581	0.746419	0.002	Miscellaneous	NULL	YbbK	Inner membrane protein YqiK
2048	0.135127	0.74635	0.004	Clustering-based subsystems	alpha-proteobacterial cluster of hypotheticals	CBSS-52598.3.peg.2843	FIG003603: membrane protein, putative
3434	0.139107	0.744971	0.003	Cell Wall and Capsule	Gram-Negative cell wall components	KDO2-Lipid_A_biosynthesis	Lipid-A-disaccharide synthase (EC 2.4.1.182)
3092	0.0192873	0.744933	0.002	Iron acquisition and metabolism	NULL	Iron(III)_dicitrate_transport_system_Fec	Iron(III) dicitrate transport system permease protein FecD (TC 3.A.1.14.1)
3150	0.255165	0.744835	0.001	Amino Acids and Derivatives	Proline and 4-hydroxyproline	Proline,_4-hydroxyproline_uptake_and_utilization	Ketoglutarate semialdehyde dehydrogenase (EC 1.2.1.26)
3579	0.0854635	0.744315	0.022	Carbohydrates	Central carbohydrate metabolism	Pyruvate_metabolism_I:_anaplerotic_reactions,_PEP	Malolactic enzyme (EC 1.-.-.-)
4756	0.119831	0.744053	0.009	Carbohydrates	Monosaccharides	D-galactarate,_D-glucarate_and_D-glycerate_catabolism	Predicted D-glucarate or D-galactorate regulator, GntR family
6243	0.25595	0.74405	0.001	Virulence, Disease and Defense	Resistance to antibiotics and toxic compounds	Cobalt-zinc-cadmium_resistance	Transcriptional regulator, MerR family
1836	0.186352	0.743766	0.003	Fatty Acids, Lipids, and Isoprenoids	Phospholipids	Glycerolipid_and_Glycerophospholipid_Metabolism_in_Bacteria	Dihydroxyacetone kinase family protein
1048	0.120208	0.743509	0.012	Miscellaneous	Plant-Prokaryote DOE project	COG3380_COG2907	COG3380: Amine oxidase, flavin-containing
1166	0.210448	0.742786	0.001	Clustering-based subsystems	NULL	Bacterial_Cell_Division	Cell division protein FtsQ
5978	0.257299	0.742701	0.001	Virulence, Disease and Defense	NULL	Bacterial_cyanide_production_and_tolerance_mechanisms	Sulfate transporter family protein in cluster with carbonic anhydrase
4657	0.0396145	0.74255	0.005	Clustering-based subsystems	Methylamine utilization	CBSS-265072.7.peg.546	PlcB, ORFX, ORFP, ORFB, ORFA, ldh gene
2066	0.117129	0.742317	0.001	Clustering-based subsystems	NULL	CBSS-316273.3.peg.2378	FIG006126: DNA helicase, restriction/modification system component YeeB
6144	0.0200683	0.741353	0.001	Cofactors, Vitamins, Prosthetic Groups, Pigments	Folate and pterines	YgfZ-Iron	TonB-dependent receptor; Outer membrane receptor for ferrienterochelin and colicins
4556	0.258968	0.741032	0.002	Membrane Transport	ABC transporters	ABC_transporter_alkylphosphonate_(TC_3.A.1.9.1)	Phosphonate ABC transporter phosphate-binding periplasmic component (TC 3.A.1.9.1)
6311	0.259282	0.740718	0.001	Carbohydrates	Di- and oligosaccharides	Trehalose_Biosynthesis	Trehalose-6-phosphate phosphatase (EC 3.1.3.12)
1242	0.259493	0.740507	0.001	Virulence, Disease and Defense	Resistance to antibiotics and toxic compounds	Resistance_to_chromium_compounds	Chromate transport protein ChrA
5442	0.192465	0.74024	0.003	Miscellaneous	Plant-Prokaryote DOE project	Single-Rhodanese-domain_proteins	Rhodanese domain protein UPF0176
37	0.259859	0.740141	0.001	Nucleosides and Nucleotides	Pyrimidines	pyrimidine_conversions	2',3'-cyclic-nucleotide 2'-phosphodiesterase (EC 3.1.4.16)
6398	0.0350164	0.740126	0.002	Membrane Transport	Protein secretion system, Type III	Type_III_secretion_system	Type III secretion outermembrane contact sensing protein (YopN,Yop4b,LcrE)
6935	0.212711	0.74002	0.013	Protein Metabolism	Protein biosynthesis	Programmed_frameshift	programmed frameshift-containing
3781	0.189596	0.739305	0.006	Clustering-based subsystems	NULL	CBSS-176280.1.peg.1561	Monofunctional biosynthetic peptidoglycan transglycosylase (EC 2.4.2.-)
4038	0.158839	0.738709	0.004	Nitrogen Metabolism	NULL	Nitrate_and_nitrite_ammonification	Nitrate ABC transporter, ATP-binding protein
6723	0.166591	0.738215	0.002	Cell Wall and Capsule	NULL	YjeE	YjeF protein, C-terminal domain
4206	0.238312	0.737857	0.001	Cell Wall and Capsule	Gram-Negative cell wall components	Lipopolysaccharide_assembly	Outer membrane protein YfgL, lipoprotein component of the protein assembly complex (forms a complex with YaeT, YfiO, and NlpB)
1425	0.0418733	0.737374	0.002	Virulence, Disease and Defense	NULL	Bacterial_cyanide_production_and_tolerance_mechanisms	Cyanide insensitive terminal oxidase, subunit II
480	0.0421135	0.736823	0.004	Membrane Transport	Protein and nucleoprotein secretion system, Type IV	Vir-like_type_4_secretion_system	ATPase required for both assembly of type IV secretion complex and secretion of T-DNA complex, VirB4
850	0.191531	0.736645	0.002	Miscellaneous	Plant-Prokaryote DOE project	At3g21300	Aspartyl-tRNA(Asn) amidotransferase subunit C (EC 6.3.5.6)
6021	0.215633	0.736449	0.004	Membrane Transport	NULL	Ton_and_Tol_transport_systems	TPR repeat containing exported protein
4914	0.263608	0.736392	0.001	Clustering-based subsystems	NULL	CBSS-393124.3.peg.2657	Probable carboxyvinyl-carboxyphosphonate phosphorylmutase (EC 2.7.8.23)
5525	0.263939	0.736061	0.005	Clustering-based subsystems	NULL	Lipopolysaccharide_assembly_cluster	Ribosome hibernation protein YhbH
6633	0.264295	0.735705	0.001	Stress Response	Detoxification	Uptake_of_selenate_and_selenite	Various polyols ABC transporter, periplasmic substrate-binding protein
4760	0.168372	0.735416	0.001	Carbohydrates	Organic acids	Lactate_utilization	Predicted D-lactate dehydrogenase, Fe-S protein, FAD/FMN-containing
5360	0.197736	0.735409	0.027	Cell Wall and Capsule	Capsular and extracellular polysacchrides	Alginate_metabolism	RNA polymerase sigma-H factor AlgT
5512	0.192519	0.735286	0.005	Protein Metabolism	Protein biosynthesis	Ribosome_biogenesis_bacterial	Ribosomal large subunit pseudouridine synthase C (EC 4.2.1.70)
5169	0.26483	0.73517	0.001	Cofactors, Vitamins, Prosthetic Groups, Pigments	Folate and pterines	YgfZ	Putative hydrolase in cluster with formaldehyde/S-nitrosomycothiol reductase MscR
64	0.216863	0.734945	0.001	Carbohydrates	Monosaccharides	L-fucose_utilization_temp	2,4-diketo-3-deoxy-L-fuconate hydrolase
4326	0.216867	0.73494	0.001	Virulence, Disease and Defense	Resistance to antibiotics and toxic compounds	BlaR1_Family_Regulatory_Sensor-transducer_Disambiguation	Peptidase M48, Ste24p precursor
6142	0.265112	0.734888	0.001	Iron acquisition and metabolism	NULL	Iron_acquisition_in_Vibrio	TonB-dependent receptor
5427	0.0324053	0.734317	0.003	Nitrogen Metabolism	NULL	Nitrate_and_nitrite_ammonification	Response regulator NasT
5223	0.0433057	0.734091	0.002	Stress Response	Osmotic stress	Ectoine_biosynthesis_and_regulation	Putative regulatory protein associated with the ectoine operon
4308	0.0543713	0.733919	0.007	Iron acquisition and metabolism	NULL	Heme,_hemin_uptake_and_utilization_systems_in_GramNegatives	Paraquat-inducible protein A
835	0.127156	0.733501	0.003	Cofactors, Vitamins, Prosthetic Groups, Pigments	Coenzyme A	Coenzyme_A_Biosynthesis	Aspartate 1-decarboxylase (EC 4.1.1.11)
992	0.193977	0.733282	0.007	Carbohydrates	Monosaccharides	D-gluconate_and_ketogluconates_metabolism	Broad-specificity glycerol dehydrogenase (EC 1.1.99.22), subunit SldA
3694	0.266914	0.733086	0.001	Amino Acids and Derivatives	Lysine, threonine, methionine, and cysteine	Methionine_Degradation	Methionine ABC transporter substrate-binding protein
2019	0.267558	0.732442	0.003	Clustering-based subsystems	NULL	NusA-TFII_Cluster	FIG000325: clustered with transcription termination protein NusA
2692	0.267625	0.732375	0.001	Carbohydrates	Polysaccharides	Glycogen_metabolism	Glycogen synthase, ADP-glucose transglucosylase (EC 2.4.1.21)
6632	0.267635	0.732365	0.002	Stress Response	Detoxification	Uptake_of_selenate_and_selenite	Various polyols ABC transporter, ATP-binding component
5845	0.146285	0.732287	0.003	Phosphorus Metabolism	NULL	Phosphate_metabolism	Sodium-dependent phosphate transporter
4552	0.267736	0.732264	0.005	Membrane Transport	ABC transporters	ABC_transporter_alkylphosphonate_(TC_3.A.1.9.1)	Phosphonate ABC transporter ATP-binding protein (TC 3.A.1.9.1)
3657	0.243573	0.732069	0.001	Cell Wall and Capsule	NULL	Murein_Hydrolases	Membrane-bound lytic murein transglycosylase B precursor (EC 3.2.1.-)
6073	0.0331799	0.73195	0.004	Cofactors, Vitamins, Prosthetic Groups, Pigments	NULL	Thiamin_biosynthesis	Thiamin ABC transporter, substrate-binding component
3732	0.243741	0.731884	0.001	RNA Metabolism	RNA processing and modification	tRNA_modification_Archaea	Methylthioadenosine deaminase
6318	0.0111309	0.7313	0.003	Membrane Transport	NULL	Tricarboxylate_transport_system	Tricarboxylate transport sensor protein TctE
539	0.269495	0.730505	0.001	Carbohydrates	Central carbohydrate metabolism	Glyoxylate_bypass	Aconitate hydratase 2 (EC 4.2.1.3)
3036	0.0226403	0.729565	0.002	Cell Wall and Capsule	Gram-Negative cell wall components	Lipopolysaccharide_assembly	Inner membrane protein YrbG, predicted calcium/sodium:proton antiporter
703	0.270625	0.729375	0.001	Membrane Transport	ABC transporters	Periplasmic-Binding-Protein-Dependent_Transport_System_for_&#945;-Glucosides	Alpha-glucoside transport system permease protein AglG
5517	0.270642	0.729358	0.001	Protein Metabolism	Protein processing and modification	Ribosomal_protein_S12p_Asp_methylthiotransferase	Ribosomal protein S12p Asp88 (E. coli) methylthiotransferase
6135	0.0743085	0.729347	0.003	Membrane Transport	NULL	Ton_and_Tol_transport_systems	Tol biopolymer transport system, TolR protein
5852	0.246092	0.729299	0.022	Phosphorus Metabolism	NULL	Phosphate_metabolism	Soluble pyridine nucleotide transhydrogenase (EC 1.6.1.1)
192	0.246323	0.729045	0.003	Cell Wall and Capsule	Gram-Negative cell wall components	KDO2-Lipid_A_biosynthesis	3-deoxy-manno-octulosonate cytidylyltransferase (EC 2.7.7.38)
4828	0.246537	0.72881	0.001	Carbohydrates	Monosaccharides	L-rhamnose_utilization	Predicted lactaldehyde dehydrogenase (EC 1.2.1.22)
2798	0.271873	0.728127	0.002	Miscellaneous	Plant-Prokaryote DOE project	Scaffold_proteins_for_[4Fe-4S]_cluster_assembly_(MRP_family)	HflK protein
2287	0.00277537	0.727103	0.003	Motility and Chemotaxis	Flagellar motility in Prokaryota	Flagellum	Flagellin protein FlaC
1233	0.272974	0.727026	0.001	Clustering-based subsystems	Choline bitartrate degradation, putative	CBSS-344610.3.peg.2335	Choline-glycine betaine transporter
510	0.273693	0.726307	0.001	Metabolism of Aromatic Compounds	Peripheral pathways for catabolism of aromatic compounds	Benzoate_catabolism	Acetyl-CoA C-acyltransferase (EC 2.3.1.16)
5304	0.0468843	0.72589	0.004	Carbohydrates	Central carbohydrate metabolism	Pyruvate_metabolism_I:_anaplerotic_reactions,_PEP	Pyruvate carboxyl transferase subunit B (EC 6.4.1.1)
4507	0.249509	0.72554	0.001	Clustering-based subsystems	Fatty acid metabolic cluster	COG1399	Phosphate:acyl-ACP acyltransferase PlsX
2205	0.0998422	0.725434	0.003	Iron acquisition and metabolism	NULL	Transport_of_Iron	Ferric iron ABC transporter, permease protein
374	0.274752	0.725248	0.002	Clustering-based subsystems	Translation	CBSS-326442.4.peg.1852	ABC-type polar amino acid transport system, ATPase component
6924	0.200081	0.724889	0.002	Carbohydrates	Monosaccharides	Xylose_utilization	predicted 2-keto-3-deoxyxylonate dehydratase
4197	0.250735	0.724192	0.007	Stress Response	Periplasmic Stress	Periplasmic_Stress_Response	Outer membrane protein H precursor
4190	0.276268	0.723732	0.003	Membrane Transport	NULL	Ton_and_Tol_transport_systems	Outer membrane lipoprotein omp16 precursor
204	0.226455	0.723222	0.002	Fatty Acids, Lipids, and Isoprenoids	Fatty acids	Fatty_Acid_Biosynthesis_FASII	3-hydroxydecanoyl-[acyl-carrier-protein] dehydratase (EC 4.2.1.60)
2190	0.153828	0.722779	0.009	Nitrogen Metabolism	NULL	Ammonia_assimilation	Ferredoxin-dependent glutamate synthase (EC 1.4.7.1)
3988	0.00334217	0.722427	0.001	Respiration	Electron donating reactions	Na(+)-translocating_NADH-quinone_oxidoreductase_and_rnf-like_group_of_electron_transport_complexes	Na(+)-translocating NADH-quinone reductase subunit C (EC 1.6.5.-)
2683	0.227787	0.721594	0.001	Amino Acids and Derivatives	Alanine, serine, and glycine	Glycine_cleavage_system	Glycine dehydrogenase [decarboxylating] (glycine cleavage system P1 protein) (EC 1.4.4.2)
650	0.278594	0.721406	0.003	Sulfur Metabolism	NULL	Thioredoxin-disulfide_reductase	Alkyl hydroperoxide reductase protein C (EC 1.6.4.-)
618	0.21343	0.721022	0.018	Carbohydrates	NULL	Sugar_utilization_in_Thermotogales	Alcohol dehydrogenase, zinc-containing
6420	0.25402	0.720578	0.005	Clustering-based subsystems	NULL	CBSS-251221.1.peg.1863	UDP-3-O-[3-hydroxymyristoyl] N-acetylglucosamine deacetylase (EC 3.5.1.-)
3791	0.0972696	0.720506	0.003	Metabolism of Aromatic Compounds	Peripheral pathways for catabolism of aromatic compounds	Benzoate_catabolism	Muconate cycloisomerase (EC 5.5.1.1)
4490	0.0584236	0.720299	0.005	Phosphorus Metabolism	NULL	Phosphate_metabolism	Phosphatase, Ppx/GppA family
6315	0.279903	0.720097	0.001	Membrane Transport	NULL	Tricarboxylate_transport_system	Tricarboxylate transport membrane protein TctA
1206	0.117233	0.719649	0.015	Motility and Chemotaxis	NULL	Bacterial_Chemotaxis	Chemotaxis response - phosphatase CheZ
3458	0.0124839	0.718898	0.001	Cell Wall and Capsule	Gram-Positive cell wall components	Polyglycerolphosphate_lipoteichoic_acid_biosynthesis	Lipoteichoic acid synthase LtaS Type IIb
5384	0.230044	0.718835	0.001	Clustering-based subsystems	Recombination related cluster	CBSS-198094.1.peg.4426	Recombination inhibitory protein MutS2
5218	0.127897	0.718628	0.009	RNA Metabolism	RNA processing and modification	Queuosine-Archaeosine_Biosynthesis	Putative preQ0 transporter
4652	0.138369	0.71735	0.007	DNA Metabolism	DNA replication	Plasmid_replication	Plasmid replication protein RepA
6317	0.283037	0.716963	0.001	Membrane Transport	NULL	Tricarboxylate_transport_system	Tricarboxylate transport protein TctC
3600	0.012697	0.716944	0.003	Carbohydrates	Di- and oligosaccharides	Maltose_and_Maltodextrin_Utilization	Maltose-6'-phosphate glucosidase (EC 3.2.1.122)
6504	0.25743	0.716827	0.004	Membrane Transport	Protein secretion system, Type VI	Type_VI_secretion_systems	Uncharacterized protein ImpC
1303	0.00405	0.716588	0.002	Virulence, Disease and Defense	Resistance to antibiotics and toxic compounds	Cobalt-zinc-cadmium_resistance	Cobalt/zinc/cadmium efflux RND transporter, membrane fusion protein, CzcB family
244	0.283826	0.716174	0.001	Carbohydrates	Polysaccharides	Glycogen_metabolism	4-alpha-glucanotransferase (amylomaltase) (EC 2.4.1.25)
4348	0.283899	0.716101	0.004	Protein Metabolism	Protein folding	Peptidyl-prolyl_cis-trans_isomerase	Peptidyl-prolyl cis-trans isomerase ppiD (EC 5.2.1.8)
4263	0.0996769	0.715652	0.005	Carbohydrates	Di- and oligosaccharides	Beta-Glucoside_Metabolism	PTS system, cellobiose-specific IIC component (EC 2.7.1.69)
4001	0.00421735	0.715207	0.001	Motility and Chemotaxis	Flagellar motility in Prokaryota	Flagellum	Negative regulator of flagellin synthesis
1044	0.258925	0.715182	0.002	RNA Metabolism	Transcription	Transcription_factors_bacterial	COG2740: Predicted nucleic-acid-binding protein implicated in transcription termination
5569	0.233324	0.714826	0.005	RNA Metabolism	RNA processing and modification	tRNA_modification_Bacteria	S-adenosylmethionine:tRNA ribosyltransferase-isomerase (EC 5.-.-.-)
2085	0.259821	0.714197	0.002	Clustering-based subsystems	alpha-proteobacterial cluster of hypotheticals	CBSS-52598.3.peg.2843	FIG017823: ATPase, MoxR family
3586	0.00435632	0.71406	0.002	Carbohydrates	Organic acids	Malonate_decarboxylase	Malonate utilization transcriptional regulator
4504	0.286367	0.713633	0.001	Phosphorus Metabolism	NULL	High_affinity_phosphate_transporter_and_control_of_PHO_regulon	Phosphate transport system permease protein PstC (TC 3.A.1.7.1)
6601	0.182403	0.713366	0.008	Carbohydrates	Monosaccharides	D-Galacturonate_and_D-Glucuronate_Utilization	Uronate dehydrogenase (EC 1.1.1.203)
304	0.0264603	0.712057	0.007	Clustering-based subsystems	NULL	CBSS-176279.3.peg.868	50S ribosomal protein acetyltransferase
5350	0.287943	0.712057	0.001	RNA Metabolism	Transcription	Transcription_initiation,_bacterial_sigma_factors	RNA polymerase sigma factor RpoH
6901	0.142129	0.711933	0.022	Photosynthesis	Electron transport and photophosphorylation	Photosystem_I	photosystem I P700 chlorophyll a apoprotein subunit Ib (PsaB)
188	0.288375	0.711625	0.004	Miscellaneous	Plant-Prokaryote DOE project	Experimental-Ubiquinone_BiosynthesisVDC	3-demethylubiquinone-9 3-methyltransferase (EC 2.1.1.64)
5708	0.0400976	0.710813	0.004	Miscellaneous	Plant-Prokaryote DOE project	COG0398	Sensor histidine kinase in cluster with mercury reductase
167	0.289215	0.710785	0.001	RNA Metabolism	RNA processing and modification	RNA_processing_and_degradation,_bacterial	3'-to-5' exoribonuclease RNase R
4835	0.122793	0.710306	0.006	Carbohydrates	Monosaccharides	Deoxyribose_and_Deoxynucleoside_Catabolism	Predicted nucleoside ABC transporter, ATP-binding component
5571	0.289722	0.710278	0.001	Stress Response	Oxidative stress	Glutathione_analogs:_mycothiol	S-nitrosomycothiol reductase MscR
4223	0.0268801	0.710133	0.005	Clustering-based subsystems	NULL	Staphylococcus_aureus_hypothetical_repetitive_gene_loci	Oxidoreductase ion channel
2211	0.184611	0.709834	0.009	Iron acquisition and metabolism	NULL	Iron_acquisition_in_Vibrio	Ferric uptake regulation protein FUR
107	0.290439	0.709561	0.002	Carbohydrates	CO2 fixation	Photorespiration_(oxidative_C2_cycle)	2-hydroxy-3-oxopropionate reductase (EC 1.1.1.60)
624	0.29044	0.70956	0.001	Carbohydrates	Central carbohydrate metabolism	Methylglyoxal_Metabolism	Aldehyde dehydrogenase A (EC 1.2.1.22)
4279	0.00490345	0.709547	0.005	Carbohydrates	Di- and oligosaccharides	Maltose_and_Maltodextrin_Utilization	PTS system, maltose and glucose-specific IIA component (EC 2.7.1.69)
3693	0.264575	0.708967	0.002	Amino Acids and Derivatives	Lysine, threonine, methionine, and cysteine	Methionine_Degradation	Methionine ABC transporter permease protein
4502	0.123687	0.708803	0.005	Phosphorus Metabolism	NULL	Phosphate_metabolism	Phosphate transport regulator (distant homolog of PhoU)
5263	0.103097	0.708754	0.007	Clustering-based subsystems	Putrescine/GABA utilization cluster-temporal,to add to SSs	GABA_and_putrescine_metabolism_from_cluters	Putrescine transport system permease protein PotH (TC 3.A.1.11.2)
1251	0.265205	0.708275	0.001	Clustering-based subsystems	NULL	Bacterial_Cell_Division	Chromosome partitioning protein ParA
1118	0.165396	0.708199	0.011	Miscellaneous	Plant-Prokaryote DOE project	COG0523	Carbon starvation protein A paralog
6634	0.265414	0.708045	0.003	Stress Response	Detoxification	Uptake_of_selenate_and_selenite	Various polyols ABC transporter, permease component 1
791	0.238884	0.708031	0.01	Amino Acids and Derivatives	Arginine; urea cycle, polyamines	Arginine_Biosynthesis_extended	Arginine pathway regulatory protein ArgR, repressor of arg regulon
459	0.292221	0.707779	0.001	Protein Metabolism	Protein degradation	Proteasome_bacterial	ATP-dependent hsl protease ATP-binding subunit HslU
6371	0.1243	0.707773	0.015	Regulation and Cell signaling	NULL	Orphan_regulatory_proteins	Two-component system response regulator QseB
6713	0.265946	0.70746	0.007	Miscellaneous	Plant-Prokaryote DOE project	YrdC-YciO-Sua5_protein_family	YciO family
6	0.265962	0.707442	0.005	Carbohydrates	Aminosugars	(GlcNAc)2_Catabolic_Operon	(GlcNAc)2 ABC transporter, periplasmic substrate-binding protein
1028	0.212828	0.707362	0.013	Clustering-based subsystems	Three hypotheticals linked to lipoprotein biosynthesis	CBSS-188.1.peg.9880	COG1496: Uncharacterized conserved protein
2519	0.266102	0.707288	0.003	Carbohydrates	Central carbohydrate metabolism	Peripheral_Glucose_Catabolism_Pathways	Glucokinase (EC 2.7.1.2)
5974	0.292975	0.707025	0.001	Amino Acids and Derivatives	Lysine, threonine, methionine, and cysteine	Cysteine_Biosynthesis	Sulfate permease
415	0.213235	0.706802	0.001	Respiration	ATP synthases	F0F1-type_ATP_synthase	ATP synthase protein I
3205	0.240287	0.706316	0.002	Carbohydrates	Monosaccharides	D-gluconate_and_ketogluconates_metabolism	L-idonate 5-dehydrogenase (EC 1.1.1.264)
3414	0.187762	0.706304	0.015	Protein Metabolism	Protein degradation	Protein_degradation	Leucyl/phenylalanyl-tRNA--protein transferase (EC 2.3.2.6)
3019	0.293816	0.706184	0.009	Virulence, Disease and Defense	Resistance to antibiotics and toxic compounds	Lysozyme_inhibitors	Inhibitor of vertebrate lysozyme precursor
5275	0.0837842	0.705461	0.009	Iron acquisition and metabolism	Siderophores	Siderophore_Pyoverdine	Pyoverdine sidechain non-ribosomal peptide synthetase PvdD
5312	0.241008	0.705435	0.013	Carbohydrates	Central carbohydrate metabolism	Pyruvate_metabolism_II:_acetyl-CoA,_acetogenesis_from_pyruvate	Pyruvate oxidase (EC 1.2.3.3)
405	0.167615	0.705402	0.019	Amino Acids and Derivatives	Histidine Metabolism	Histidine_Biosynthesis	ATP phosphoribosyltransferase regulatory subunit (EC 2.4.2.17)
1157	0.167741	0.705244	0.011	Clustering-based subsystems	NULL	Bacterial_Cell_Division	Cell division protein BolA
572	0.268001	0.705199	0.007	Nucleosides and Nucleotides	Detoxification	Nudix_proteins_(nucleoside_triphosphate_hydrolases)	Adenosine (5')-pentaphospho-(5'')-adenosine pyrophosphohydrolase (EC 3.6.1.-)
4218	0.104905	0.705108	0.005	Cofactors, Vitamins, Prosthetic Groups, Pigments	Tetrapyrroles	Coenzyme_B12_biosynthesis	Outer membrane vitamin B12 receptor BtuB
71	0.295236	0.704764	0.001	Cell Wall and Capsule	Gram-Negative cell wall components	KDO2-Lipid_A_biosynthesis	2-Keto-3-deoxy-D-manno-octulosonate-8-phosphate synthase (EC 2.5.1.55)
4318	0.268642	0.704494	0.008	RNA Metabolism	RNA processing and modification	16S_rRNA_modification_within_P_site_of_ribosome	Penicillin-binding protein 2 (PBP-2)
5967	0.147696	0.703915	0.012	Clustering-based subsystems	Sulfatases and sulfatase modifying factor 1 (and a hypothetical)	Sulfatases_and_sulfatase_modifying_factor_1	Sulfatase
1117	0.296086	0.703914	0.003	Miscellaneous	Plant-Prokaryote DOE project	COG0523	Carbon starvation protein A
4311	0.0564741	0.703913	0.004	Metabolism of Aromatic Compounds	Metabolism of central aromatic intermediates	Protocatechuate_branch_of_beta-ketoadipate_pathway	Pca regulon regulatory protein PcaR
342	0.0141708	0.703434	0.002	Iron acquisition and metabolism	NULL	ABC_transporter_[iron.B12.siderophore.hemin]	ABC transporter (iron.B12.siderophore.hemin) , ATP-binding component
224	0.296651	0.703349	0.002	Fatty Acids, Lipids, and Isoprenoids	Fatty acids	Fatty_Acid_Biosynthesis_FASII	3-oxoacyl-[acyl-carrier-protein] synthase, KASI (EC 2.3.1.41)
6130	0.242728	0.703333	0.001	Cell Wall and Capsule	Gram-Negative cell wall components	Lipopolysaccharide-related_cluster_in_Alphaproteobacteria	TldE/PmbA protein, part of proposed TldE/TldD proteolytic complex (PMID 12029038)
1761	0.169424	0.703122	0.018	Protein Metabolism	Protein degradation	Protein_degradation	Deblocking aminopeptidase (EC 3.4.11.-)
7026	0.162033	0.70294	0.006	Protein Metabolism	Selenoproteins	Selenocysteine_metabolism	selenocysteine-containing
6075	0.105986	0.702928	0.006	Miscellaneous	Plant-Prokaryote DOE project	Iron-sulfur_cluster_assembly	Thiamin biosynthesis lipoprotein ApbE
2381	0.243078	0.702905	0.005	Cofactors, Vitamins, Prosthetic Groups, Pigments	Folate and pterines	YgfZ	Fumarate hydratase class I, aerobic (EC 4.2.1.2)
6087	0.2971	0.7029	0.001	Miscellaneous	Plant-Prokaryote DOE project	COG2363	Thiazole biosynthesis protein ThiG
1999	0.297183	0.702817	0.001	Phosphorus Metabolism	NULL	Phosphate_metabolism	Exopolyphosphatase (EC 3.6.1.11)
441	0.297412	0.702588	0.004	RNA Metabolism	RNA processing and modification	ATP-dependent_RNA_helicases,_bacterial	ATP-dependent RNA helicase DbpA
2802	0.297743	0.702257	0.001	Stress Response	Osmotic stress	Choline_and_Betaine_Uptake_and_Betaine_Biosynthesis	High-affinity choline uptake protein BetT
1692	0.297752	0.702248	0.001	DNA Metabolism	NULL	DNA_structural_proteins,_bacterial	DNA-binding protein HBsu
4270	0.297779	0.702221	0.001	Carbohydrates	Monosaccharides	Fructose_utilization	PTS system, fructose-specific IIC component (EC 2.7.1.69)
156	0.297849	0.702151	0.001	Regulation and Cell signaling	Regulation of virulence	BarA-UvrY(SirA)_two-component_regulatory_system	23S rRNA (Uracil-5-) -methyltransferase RumA (EC 2.1.1.-)
5050	0.106583	0.701724	0.008	Cofactors, Vitamins, Prosthetic Groups, Pigments	Tetrapyrroles	Heme_and_Siroheme_Biosynthesis	Protoporphyrinogen IX oxidase, novel form, HemJ (EC 1.3.-.-)
5730	0.271251	0.701624	0.005	Cell Division and Cell Cycle	NULL	Bacterial_Cytoskeleton	Septum site-determining protein MinD
1480	0.298485	0.701515	0.002	Respiration	Electron accepting reactions	Terminal_cytochrome_O_ubiquinol_oxidase	Cytochrome O ubiquinol oxidase subunit II (EC 1.10.3.-)
2700	0.0864267	0.701293	0.01	Cell Wall and Capsule	Gram-Negative cell wall components	Core_Oligosaccharide_Glycosylation_in_Pseudomonas	Glycosyl transferase in large core OS assembly cluster
3175	0.271744	0.701082	0.009	Cell Wall and Capsule	NULL	Recycling_of_Peptidoglycan_Amino_Acids	L-alanine-DL-glutamate epimerase
1521	0.190349	0.700881	0.002	Respiration	NULL	Biogenesis_of_c-type_cytochromes	Cytochrome c-type biogenesis protein DsbD, protein-disulfide reductase (EC 1.8.1.8)
1656	0.192666	0.700809	0.027	Clustering-based subsystems	NULL	CBSS-562.2.peg.5158_SK3_including	DNA recombination-dependent growth factor C
4503	0.2993	0.7007	0.001	Phosphorus Metabolism	NULL	Phosphate_metabolism	Phosphate transport system permease protein PstA (TC 3.A.1.7.1)
1944	0.0644138	0.700165	0.004	Carbohydrates	Sugar alcohols	Ethanolamine_utilization	Ethanolamine permease
6607	0.299961	0.700039	0.001	Cofactors, Vitamins, Prosthetic Groups, Pigments	Tetrapyrroles	Heme_and_Siroheme_Biosynthesis	Uroporphyrinogen-III synthase (EC 4.2.1.75)
100	0.300092	0.699908	0.002	Carbohydrates	Central carbohydrate metabolism	Entner-Doudoroff_Pathway	2-dehydro-3-deoxyphosphogluconate aldolase (EC 4.1.2.14)
5403	0.0729047	0.699675	0.008	Virulence, Disease and Defense	Resistance to antibiotics and toxic compounds	BlaR1_Family_Regulatory_Sensor-transducer_Disambiguation	Regulatory sensor-transducer, BlaR1/MecR1 family
6084	0.0875222	0.699619	0.025	Clustering-based subsystems	Cell Division	CBSS-393130.3.peg.794	Thiamine biosynthesis protein ThiI
389	0.0061103	0.69959	0.002	Clustering-based subsystems	Monosaccharides	Unspecified_monosaccharide_transport_cluster	ACT domain protein
292	0.00616333	0.699153	0.003	Carbohydrates	Sugar alcohols	Inositol_catabolism	5-keto-2-deoxy-D-gluconate-6 phosphate aldolase (EC 4.1.2.29)
651	0.301764	0.698236	0.001	Sulfur Metabolism	NULL	Thioredoxin-disulfide_reductase	Alkyl hydroperoxide reductase protein F (EC 1.6.4.-)
2259	0.0126698	0.697737	0.002	Motility and Chemotaxis	Flagellar motility in Prokaryota	Flagellum	Flagellar biosynthesis protein FliS
1285	0.192418	0.697629	0.004	Cofactors, Vitamins, Prosthetic Groups, Pigments	Tetrapyrroles	Coenzyme_B12_biosynthesis	CobW GTPase involved in cobalt insertion for B12 biosynthesis
5320	0.192427	0.697615	0.014	Cofactors, Vitamins, Prosthetic Groups, Pigments	Folate and pterines	YgfZ	Queuosine Biosynthesis QueC ATPase
6763	0.302798	0.697202	0.002	Clustering-based subsystems	NULL	CBSS-312309.3.peg.1965	[Protein-PII] uridylyltransferase (EC 2.7.7.59)
6538	0.30282	0.69718	0.001	Miscellaneous	Plant-Prokaryote DOE project	COG0451	Undecaprenyl-diphosphatase (EC 3.6.1.27)
5965	0.165443	0.696687	0.001	Stress Response	Dessication stress	O-antigen_capsule_important_for_environmental_persistence	Sugar-1-epimerase YihR
4301	0.275756	0.696668	0.008	Cofactors, Vitamins, Prosthetic Groups, Pigments	Coenzyme A	Coenzyme_A_Biosynthesis	Pantothenate kinase type III, CoaX-like (EC 2.7.1.33)
521	0.303494	0.696506	0.001	Fatty Acids, Lipids, and Isoprenoids	Fatty acids	Fatty_Acid_Biosynthesis_FASII	Acetyl-coenzyme A carboxyl transferase beta chain (EC 6.4.1.2)
4105	0.0874046	0.696334	0.005	Nucleosides and Nucleotides	Purines	Xanthine_Metabolism_in_Bacteria	Nucleoside permease NupC
5052	0.174982	0.696117	0.011	Carbohydrates	Organic acids	Propionate-CoA_to_Succinate_Module	PrpF protein involved in 2-methylcitrate cycle
1937	0.0450204	0.695771	0.004	Cofactors, Vitamins, Prosthetic Groups, Pigments	Pyridoxine	Pyridoxin_(Vitamin_B6)_Biosynthesis	Erythronate-4-phosphate dehydrogenase (EC 1.1.1.290)
3142	0.175478	0.695491	0.013	Fatty Acids, Lipids, and Isoprenoids	Isoprenoids	Archaeal_lipids	Isopentenyl-diphosphate delta-isomerase, FMN-dependent (EC 5.3.3.2)
4347	0.175504	0.695459	0.042	Protein Metabolism	Protein folding	Peptidyl-prolyl_cis-trans_isomerase	Peptidyl-prolyl cis-trans isomerase ppiC (EC 5.2.1.8)
2047	0.131699	0.695339	0.006	Amino Acids and Derivatives	Lysine, threonine, methionine, and cysteine	Threonine_degradation	FIG003492: Threonine dehydrogenase and related Zn-dependent dehydrogenases
2366	0.304789	0.695211	0.001	Carbohydrates	CO2 fixation	Calvin-Benson_cycle	Fructose-bisphosphate aldolase class I (EC 4.1.2.13)
3516	0.304847	0.695153	0.005	Amino Acids and Derivatives	Lysine, threonine, methionine, and cysteine	Lysine_degradation	Lysine decarboxylase (EC 4.1.1.18)
844	0.00665207	0.69512	0.003	Stress Response	Osmotic stress	Ectoine_biosynthesis_and_regulation	Aspartokinase (EC 2.7.2.4) associated with ectoine biosynthesis
2797	0.30516	0.69484	0.001	Stress Response	NULL	Hfl_operon	HflC protein
6730	0.220099	0.694733	0.009	Miscellaneous	NULL	Broadly_distributed_proteins_not_in_subsystems	YrbA protein
289	0.277571	0.694672	0.004	Carbohydrates	Monosaccharides	D-Galacturonate_and_D-Glucuronate_Utilization	5-dehydro-4-deoxyglucarate dehydratase (EC 4.2.1.41)
2522	0.250683	0.69361	0.007	Carbohydrates	Monosaccharides	D-gluconate_and_ketogluconates_metabolism	Gluconate 2-dehydrogenase (EC 1.1.99.3), membrane-bound, flavoprotein
145	0.306491	0.693509	0.01	Cofactors, Vitamins, Prosthetic Groups, Pigments	Quinone cofactors	Ubiquinone_Biosynthesis	2-octaprenyl-3-methyl-6-methoxy-1,4-benzoquinol hydroxylase (EC 1.14.13.-)
32	0.306549	0.693451	0.002	Virulence, Disease and Defense	Adhesion	Mediator_of_hyperadherence_YidE_in_Enterobacteria_and_its_conserved_region	16 kDa heat shock protein A
4662	0.177269	0.693233	0.024	RNA Metabolism	RNA processing and modification	Polyadenylation_bacterial	Poly(A) polymerase (EC 2.7.7.19)
3605	0.306811	0.693189	0.001	Carbohydrates	Di- and oligosaccharides	Maltose_and_Maltodextrin_Utilization	Maltose/maltodextrin transport ATP-binding protein MalK (EC 3.6.3.19)
4542	0.307407	0.692593	0.008	Clustering-based subsystems	NULL	CBSS-160492.1.peg.550	Phosphoheptose isomerase (EC 5.3.1.-)
12	0.251696	0.692372	0.018	Amino Acids and Derivatives	Branched-chain amino acids	Branched-Chain_Amino_Acid_Biosynthesis	(R)-citramalate synthase (EC 2.3.1.182)
1867	0.251853	0.69218	0.004	DNA Metabolism	DNA repair	Uracil-DNA_glycosylase	Domain often clustered or fused with uracil-DNA glycosylase
3644	0.133596	0.692151	0.002	Miscellaneous	NULL	YbbK	Membrane protease family protein BA0301
491	0.308371	0.691629	0.007	Protein Metabolism	Protein processing and modification	Protein_Acetylation_and_Deacetylation_in_Bacteria	Acetate permease ActP (cation/acetate symporter)
6369	0.308418	0.691582	0.007	Regulation and Cell signaling	Regulation of virulence	Streptococcal_Mga_Regulon	Two-component system response regulator
558	0.253104	0.690651	0.002	Cell Wall and Capsule	Gram-Negative cell wall components	KDO2-Lipid_A_biosynthesis	Acyl-[acyl-carrier-protein]--UDP-N-acetylglucosamine O-acyltransferase (EC 2.3.1.129)
2556	0.309358	0.690642	0.005	Respiration	Electron donating reactions	Respiratory_dehydrogenases_1	Glucose-methanol-choline (GMC) oxidoreductase:NAD binding site
5627	0.309524	0.690476	0.003	Cell Division and Cell Cycle	NULL	Macromolecular_synthesis_operon	SSU ribosomal protein S21p
254	0.134614	0.69044	0.006	Metabolism of Aromatic Compounds	NULL	carbazol_degradation_cluster	4-hydroxy-2-oxovalerate aldolase (EC 4.1.3.-)
2311	0.0145435	0.690008	0.003	Miscellaneous	Plant-Prokaryote DOE project	Experimental-PTPS	FolM Alternative dihydrofolate reductase 1
2232	0.00730373	0.689744	0.002	Virulence, Disease and Defense	Adhesion	Adhesion_of_Campylobacter	Fibronectin/fibrinogen-binding protein
707	0.253981	0.689579	0.022	Sulfur Metabolism	Organic sulfur assimilation	Taurine_Utilization	Alpha-ketoglutarate-dependent taurine dioxygenase (EC 1.14.11.17)
3960	0.310473	0.689527	0.003	Carbohydrates	Central carbohydrate metabolism	Pyruvate_metabolism_I:_anaplerotic_reactions,_PEP	NADP-dependent malic enzyme (EC 1.1.1.40)
3892	0.197642	0.68942	0.01	Cofactors, Vitamins, Prosthetic Groups, Pigments	Riboflavin, FMN, FAD	Flavodoxin	NAD(P)H oxidoreductase YRKL (EC 1.6.99.-)
5437	0.310641	0.689359	0.013	Carbohydrates	Monosaccharides	L-rhamnose_utilization	Rhamnulokinase (EC 2.7.1.5)
5457	0.310742	0.689258	0.001	Protein Metabolism	Protein biosynthesis	Ribosome_biogenesis_bacterial	Ribonuclease E (EC 3.1.26.12)
329	0.00736921	0.689204	0.001	Respiration	Electron accepting reactions	Terminal_AA3-600_quinol_oxidase	AA3-600 quinol oxidase subunit I
2895	0.282654	0.68908	0.01	Carbohydrates	Organic acids	Glycerate_metabolism	Hydroxypyruvate isomerase (EC 5.3.1.22)
2156	0.282774	0.688948	0.009	Protein Metabolism	Protein folding	Peptidyl-prolyl_cis-trans_isomerase	FKBP-type peptidyl-prolyl cis-trans isomerase SlyD (EC 5.2.1.8)
3535	0.0472635	0.688917	0.005	Regulation and Cell signaling	Signal transduction in Eukaryotes	P38_MAP_kinase_pathways	MAP kinase ERK2
1158	0.282937	0.68877	0.006	Clustering-based subsystems	NULL	Bacterial_Cell_Division	Cell division protein FtsA
765	0.22637	0.688741	0.011	Clustering-based subsystems	NULL	EC49-61	ApaG protein
2276	0.0316176	0.688419	0.006	Motility and Chemotaxis	Flagellar motility in Prokaryota	Flagellum	Flagellar protein FlgJ [peptidoglycan hydrolase] (EC 3.2.1.-)
2577	0.283564	0.68808	0.005	Stress Response	Oxidative stress	Glutathione:_Biosynthesis_and_gamma-glutamyl_cycle	Glutamate--cysteine ligase (EC 6.3.2.2)
4518	0.312391	0.687609	0.003	Miscellaneous	NULL	ZZ_gjo_need_homes	Phosphocarrier protein kinase/phosphorylase, nitrogen regulation associated
2141	0.0159055	0.687533	0.003	Clustering-based subsystems	NULL	CBSS-176279.3.peg.868	FIG139598: Potential ribosomal protein
3875	0.312721	0.687279	0.008	Amino Acids and Derivatives	Arginine; urea cycle, polyamines	Polyamine_Metabolism	N-carbamoylputrescine amidase (3.5.1.53)
3114	0.284393	0.687168	0.016	Miscellaneous	Plant-Prokaryote DOE project	Scaffold_proteins_for_[4Fe-4S]_cluster_assembly_(MRP_family)	Iron-sulfur cluster-binding protein
4847	0.00765011	0.686887	0.002	Carbohydrates	Monosaccharides	L-rhamnose_utilization	Predicted rhamnogalacturonide-specific TRAP-type transporter, substrate-binding component RhiA
6244	0.0153514	0.686676	0.011	Miscellaneous	Plant-Prokaryote DOE project	COG3380_COG2907	Transcriptional regulator, MerR family, associated with photolyase
1515	0.11413	0.686504	0.006	Respiration	NULL	Biogenesis_of_c-type_cytochromes	Cytochrome c-type biogenesis protein CcmC, putative heme lyase for CcmE
3440	0.159786	0.686498	0.019	Cell Wall and Capsule	Gram-Negative cell wall components	Lipopolysaccharide_assembly	Lipopolysaccharide ABC transporter, ATP-binding protein LptB
1585	0.182671	0.686425	0.027	Miscellaneous	Plant-Prokaryote DOE project	Experimental-COG2515	D-cysteine desulfhydrase (EC 4.4.1.15)
4491	0.313735	0.686265	0.001	Clustering-based subsystems	Phosphate metabolism	PhoR-PhoB_two-component_regulatory_system	Phosphate ABC transporter, periplasmic phosphate-binding protein PstS (TC 3.A.1.7.1)
3555	0.2057	0.686207	0.024	Phages, Prophages, Transposable elements, Plasmids	Transposable elements	CBSS-203122.12.peg.188	MG(2+) CHELATASE FAMILY PROTEIN
6626	0.0481912	0.686083	0.006	Virulence, Disease and Defense	Resistance to antibiotics and toxic compounds	Resistance_to_Vancomycin	Vancomycin response regulator VanR
259	0.314024	0.685976	0.002	Metabolism of Aromatic Compounds	NULL	Benzoate_transport_and_degradation_cluster	4-hydroxybenzoyl-CoA reductase, gamma subunit (EC 1.3.99.20)
6391	0.11454	0.685677	0.011	Membrane Transport	Protein secretion system, Type III	Type_III_secretion_system	Type III secretion inner membrane channel protein (LcrD,HrcV,EscV,SsaV)
3828	0.257228	0.685611	0.02	Virulence, Disease and Defense	NULL	Streptococcus_pyogenes_Virulome	N protein
1530	0.314432	0.685568	0.002	Respiration	NULL	Soluble_cytochromes_and_functionally_related_electron_carriers	Cytochrome c551/c552
1564	0.228791	0.685413	0.008	Clustering-based subsystems	NULL	Nucleoside_Catabolism_cluster	D-Ribose 1,5-phosphomutase (EC 5.4.2.7)
4342	0.314727	0.685273	0.013	Membrane Transport	NULL	Ton_and_Tol_transport_systems	Peptidoglycan-associated lipoprotein precursor
916	0.16064	0.685269	0.018	Photosynthesis	NULL	Proteorhodopsin	Beta-carotene ketolase (EC 1.14.-.-)
501	0.114856	0.685041	0.012	Carbohydrates	Central carbohydrate metabolism	Dehydrogenase_complexes	Acetoin dehydrogenase E1 component alpha-subunit (EC 1.2.4.-)
163	0.3153	0.6847	0.01	Sulfur Metabolism	Inorganic sulfur assimilation	Inorganic_Sulfur_Assimilation	3'(2'),5'-bisphosphate nucleotidase (EC 3.1.3.7)
4735	0.315635	0.684365	0.001	Potassium metabolism	NULL	Potassium_homeostasis	Potassium efflux system KefA
1565	0.200941	0.684236	0.02	Carbohydrates	Central carbohydrate metabolism	Pyruvate_Alanine_Serine_Interconversions	D-alanine aminotransferase (EC 2.6.1.21)
3479	0.115546	0.683648	0.005	Regulation and Cell signaling	Programmed Cell Death and Toxin-antitoxin Systems	Murein_hydrolase_regulation_and_cell_death	LrgA-associated membrane protein LrgB
2639	0.138824	0.683364	0.021	Potassium metabolism	NULL	Glutathione-regulated_potassium-efflux_system_and_associated_functions	Glutathione-regulated potassium-efflux system ATP-binding protein
3583	0.208247	0.683353	0.027	Carbohydrates	Organic acids	Malonate_decarboxylase	Malonate decarboxylase gamma subunit
1000	0.316681	0.683319	0.004	Miscellaneous	Plant-Prokaryote DOE project	COG0523	C4-type zinc finger protein, DksA/TraR family
2108	0.138971	0.683118	0.021	Cell Wall and Capsule	Gram-Negative cell wall components	Lipopolysaccharide-related_cluster_in_Alphaproteobacteria	FIG043197: Inositol monophosphatase family protein
258	0.31699	0.68301	0.003	Metabolism of Aromatic Compounds	NULL	Benzoate_transport_and_degradation_cluster	4-hydroxybenzoyl-CoA reductase, beta subunit (EC 1.3.99.20)
4281	0.0328103	0.682953	0.003	Carbohydrates	Di- and oligosaccharides	Maltose_and_Maltodextrin_Utilization	PTS system, maltose and glucose-specific IIC component (EC 2.7.1.69)
3152	0.317327	0.682673	0.001	DNA Metabolism	DNA repair	DNA_Repair_Base_Excision	Ku domain protein
2126	0.259675	0.68262	0.005	Clustering-based subsystems	NULL	CBSS-176299.4.peg.1996A	FIG110192: hypothetical protein
3996	0.20198	0.682604	0.01	Carbohydrates	Organic acids	Propionyl-CoA_to_Succinyl-CoA_Module	Na+/H+-dicarboxylate symporters
3921	0.288674	0.682458	0.009	Amino Acids and Derivatives	Glutamine, glutamate, aspartate, asparagine; ammonia assimilation	Glutamate_dehydrogenases	NAD-specific glutamate dehydrogenase (EC 1.4.1.2), large form
3983	0.288772	0.682351	0.004	Membrane Transport	Uni- Sym- and Antiporters	Multi-subunit_cation_antiporter	Na(+) H(+) antiporter subunit E
594	0.318432	0.681568	0.003	Carbohydrates	Sugar alcohols	Glycerol_and_Glycerol-3-phosphate_Uptake_and_Utilization	Aerobic glycerol-3-phosphate dehydrogenase (EC 1.1.5.3)
5446	0.00830022	0.681523	0.004	Miscellaneous	Plant-Prokaryote DOE project	Single-Rhodanese-domain_proteins	Rhodanese domain protein UPF0176, cyanobacterial/alphaproteobacterial subgroup
5950	0.231743	0.681353	0.013	Amino Acids and Derivatives	Arginine; urea cycle, polyamines	Arginine_and_Ornithine_Degradation	Succinylglutamic semialdehyde dehydrogenase (EC 1.2.1.71)
5551	0.116857	0.681005	0.017	Stress Response	NULL	SigmaB_stress_responce_regulation	RsbR, positive regulator of sigma-B
4330	0.319003	0.680997	0.002	Protein Metabolism	Protein biosynthesis	Translation_termination_factors_bacterial	Peptide chain release factor 3
654	0.140589	0.680399	0.015	Sulfur Metabolism	NULL	Thioredoxin-disulfide_reductase	Alkylhydroperoxidase protein D
2674	0.0169176	0.680215	0.004	Stress Response	Osmotic stress	Choline_and_Betaine_Uptake_and_Betaine_Biosynthesis	Glycine betaine ABC transport system, permease/glycine betaine-binding protein OpuABC
909	0.0835207	0.680212	0.019	Cell Wall and Capsule	NULL	Recycling_of_Peptidoglycan_Amino_Sugars	Beta N-acetyl-glucosaminidase (EC 3.2.1.52)
6001	0.319976	0.680024	0.001	Stress Response	Oxidative stress	Protection_from_Reactive_Oxygen_Species	Superoxide dismutase [Fe] (EC 1.15.1.1)
2715	0.290929	0.679979	0.006	Protein Metabolism	Protein biosynthesis	tRNA_aminoacylation,_Gly	Glycyl-tRNA synthetase alpha chain (EC 6.1.1.14)
4851	0.320132	0.679868	0.001	Carbohydrates	Monosaccharides	L-rhamnose_utilization	Predicted rhamnulose-1-phosphate aldolase (EC 4.1.2.19)
2317	0.32015	0.67985	0.001	Stress Response	Oxidative stress	Glutathione_analogs:_mycothiol	Formaldehyde dehydrogenase MscR, NAD/mycothiol-dependent (EC 1.2.1.66)
5566	0.2039	0.679586	0.015	Amino Acids and Derivatives	Arginine; urea cycle, polyamines	Polyamine_Metabolism	S-adenosylmethionine decarboxylase proenzyme (EC 4.1.1.50), prokaryotic class 1B
5377	0.188235	0.679412	0.025	Clustering-based subsystems	NULL	CBSS-630.2.peg.3360	Radical SAM family enzyme, similar to coproporphyrinogen III oxidase, oxygen-independent, clustered with nucleoside-triphosphatase RdgB
4893	0.32064	0.67936	0.001	Membrane Transport	Protein translocation across cytoplasmic membrane	HtrA_and_Sec_secretion	Preprotein translocase subunit SecE (TC 3.A.5.1.1)
7108	0.204146	0.679199	0.038	RNA Metabolism	RNA processing and modification	tRNA_modification_Archaea	tRNA:Cm32/Um32 methyltransferase
2848	0.0173084	0.678603	0.005	Amino Acids and Derivatives	Lysine, threonine, methionine, and cysteine	Methionine_Biosynthesis	Homoserine O-succinyltransferase (EC 2.3.1.46)
6841	0.233929	0.678347	0.01	RNA Metabolism	RNA processing and modification	Queuosine-Archaeosine_Biosynthesis	glutamyl-Q-tRNA synthetase
770	0.322329	0.677671	0.005	Cell Wall and Capsule	Gram-Negative cell wall components	KDO2-Lipid_A_biosynthesis	Arabinose 5-phosphate isomerase (EC 5.3.1.13)
5368	0.322411	0.677589	0.004	RNA Metabolism	RNA processing and modification	Polyadenylation_bacterial	RNA-binding protein Hfq
260	0.175888	0.677539	0.011	Membrane Transport	NULL	Ton_and_Tol_transport_systems	4-hydroxybenzoyl-CoA thioesterase family active site
2151	0.29316	0.677524	0.017	Miscellaneous	Plant-Prokaryote DOE project	Biotin_biosynthesis_Experimental	FIG147869: Carbon-nitrogen hydrolase
3574	0.322502	0.677498	0.003	Carbohydrates	Central carbohydrate metabolism	Glyoxylate_bypass	Malate synthase G (EC 2.3.3.9)
6375	0.0511141	0.677151	0.008	DNA Metabolism	NULL	Restriction-Modification_System	Type I restriction-modification system, specificity subunit S (EC 3.1.21.3)
1902	0.293775	0.676847	0.004	DNA Metabolism	DNA repair	DNA_Repair_Base_Excision	Endonuclease III (EC 4.2.99.18)
4521	0.323266	0.676734	0.001	Carbohydrates	Central carbohydrate metabolism	Pyruvate_metabolism_I:_anaplerotic_reactions,_PEP	Phosphoenolpyruvate carboxykinase [GTP] (EC 4.1.1.32)
4978	0.235173	0.676637	0.003	Miscellaneous	NULL	ZZ_gjo_need_homes	Proposed peptidoglycan lipid II flippase MurJ
4193	0.323761	0.676239	0.007	Stress Response	Osmotic stress	Osmoregulation	Outer membrane protein A precursor
6332	0.0955916	0.675696	0.012	Cofactors, Vitamins, Prosthetic Groups, Pigments	NAD and NADP	NAD_and_NADP_cofactor_biosynthesis_global	Tryptophan 2,3-dioxygenase (EC 1.13.11.11)
5876	0.018021	0.675663	0.009	Dormancy and Sporulation	NULL	Spore_Core_Dehydration	Spore maturation protein A
2031	0.0344244	0.675555	0.005	Cell Division and Cell Cycle	NULL	Control_of_cell_elongation_-_division_cycle_in_Bacilli	FIG001721: Predicted N6-adenine-specific DNA methylase
1452	0.167436	0.675479	0.026	Amino Acids and Derivatives	Lysine, threonine, methionine, and cysteine	Cysteine_Biosynthesis	Cys regulon transcriptional activator CysB
3759	0.295697	0.674734	0.001	Cofactors, Vitamins, Prosthetic Groups, Pigments	Folate and pterines	Molybdenum_cofactor_biosynthesis	Molybdenum ABC transporter, periplasmic molybdenum-binding protein ModA (TC 3.A.1.8.1)
5758	0.0519104	0.674718	0.006	Fatty Acids, Lipids, and Isoprenoids	NULL	Polyhydroxybutyrate_metabolism	Short chain fatty acids transporter
6377	0.216338	0.674288	0.024	Membrane Transport	Protein secretion system, Type II	Widespread_colonization_island	Type II/IV secretion system ATP hydrolase TadA/VirB11/CpaF, TadA subfamily
5336	0.069448	0.674182	0.014	Clustering-based subsystems	NULL	Cell_division-ribosomal_stress_proteins_cluster	RNA binding protein, contains ribosomal protein S1 domain
1980	0.325854	0.674146	0.012	Carbohydrates	Di- and oligosaccharides	Lactose_utilization	Evolved beta-D-galactosidase, alpha subunit
2447	0.240802	0.673858	0.034	Carbohydrates	Di- and oligosaccharides	Lactose_utilization	Galactoside O-acetyltransferase (EC 2.3.1.18)
5972	0.296607	0.673733	0.03	Sulfur Metabolism	Inorganic sulfur assimilation	Inorganic_Sulfur_Assimilation	Sulfate and thiosulfate binding protein CysP
146	0.266992	0.673676	0.007	Cofactors, Vitamins, Prosthetic Groups, Pigments	Quinone cofactors	Ubiquinone_Biosynthesis	2-octaprenyl-6-methoxyphenol hydroxylase (EC 1.14.13.-)
4323	0.0280731	0.672799	0.01	Cell Wall and Capsule	NULL	Peptidoglycan_Biosynthesis	Penicillin-insensitive transglycosylase (EC 2.4.2.-) & transpeptidase PBP-1C
4106	0.297638	0.672598	0.004	Nucleosides and Nucleotides	Detoxification	Nucleoside_triphosphate_pyrophosphohydrolase_MazG	Nucleoside triphosphate pyrophosphohydrolase MazG
967	0.327426	0.672574	0.003	Clustering-based subsystems	NULL	Allophanate_hydrolase_2_and_Biotin_carboxylase_cluster	Biotin carboxylase (EC 6.3.4.14)
5544	0.327491	0.672509	0.012	Clustering-based subsystems	NULL	Bacterial_Cell_Division	Rod shape-determining protein MreB
5488	0.327605	0.672395	0.001	Carbohydrates	NULL	Sugar_utilization_in_Thermotogales	Ribose ABC transport system, ATP-binding protein RbsA (TC 3.A.1.2.1)
1042	0.327634	0.672366	0.008	Carbohydrates	Glycoside hydrolases	Predicted_carbohydrate_hydrolases	COG2152 predicted glycoside hydrolase
4249	0.208657	0.67211	0.015	Regulation and Cell signaling	NULL	The_Chv_regulatory_system_of_Alphaproteobacteria	PTS system permease (IIAMan), nitrogen regulatory IIA protein
6530	0.145614	0.671954	0.014	Cell Wall and Capsule	Gram-Negative cell wall components	Lipopolysaccharide-related_cluster_in_Alphaproteobacteria	Uncharacterized protein, Bsl7517 homolog
3581	0.0881437	0.671737	0.014	Carbohydrates	Organic acids	Malonate_decarboxylase	Malonate decarboxylase beta subunit
5	0.121614	0.671411	0.008	Carbohydrates	Aminosugars	(GlcNAc)2_Catabolic_Operon	(GlcNAc)2 ABC transporter, ATP-binding component 2
7030	0.328796	0.671204	0.014	Phages, Prophages, Transposable elements, Plasmids	Phages, Prophages	r1t-like_streptococcal_phages	structural protein
5919	0.298985	0.671117	0.016	Membrane Transport	NULL	ECF_class_transporters	Substrate-specific component BioY of biotin ECF transporter
4269	0.329232	0.670768	0.002	Carbohydrates	NULL	Sugar_utilization_in_Thermotogales	PTS system, fructose-specific IIB component (EC 2.7.1.69)
3409	0.239475	0.670722	0.021	Carbohydrates	Central carbohydrate metabolism	Dehydrogenase_complexes	Leucine-, isoleucine-, valine-, threonine-, and alanine-binding protein
3596	0.121982	0.67067	0.004	Clustering-based subsystems	NULL	Maltose_utilization_cluster	Maltose operon transcriptional repressor MalR, LacI family
6528	0.0193601	0.67014	0.007	Clustering-based subsystems	NULL	Conserved_gene_cluster_associated_with_Met-tRNA_formyltransferase	Uncharacterized protein with LysM domain, COG1652
2515	0.329901	0.670099	0.001	Carbohydrates	Monosaccharides	D-galactarate,_D-glucarate_and_D-glycerate_catabolism	Glucarate dehydratase (EC 4.2.1.40)
6000	0.330044	0.669956	0.003	Stress Response	Oxidative stress	Protection_from_Reactive_Oxygen_Species	Superoxide dismutase [Cu-Zn] precursor (EC 1.15.1.1)
4501	0.330092	0.669908	0.002	Phosphorus Metabolism	NULL	P_uptake_(cyanobacteria)	Phosphate transport ATP-binding protein PstB (TC 3.A.1.7.1)
2251	0.196154	0.66943	0.016	Motility and Chemotaxis	Flagellar motility in Prokaryota	Flagellum	Flagellar biosynthesis protein FlhB
6726	0.330679	0.669321	0.001	Membrane Transport	Protein and nucleoprotein secretion system, Type IV	Conjugative_transfer	Ync
1863	0.180385	0.669295	0.014	Clustering-based subsystems	NULL	EC49-61	DnaJ-like protein DjlA
1316	0.245862	0.668755	0.035	Cofactors, Vitamins, Prosthetic Groups, Pigments	Quinone cofactors	Coenzyme_PQQ_synthesis	Coenzyme PQQ synthesis protein B
1917	0.331524	0.668476	0.008	Amino Acids and Derivatives	Branched-chain amino acids	Isoleucine_degradation	Enoyl-CoA hydratase [isoleucine degradation] (EC 4.2.1.17)
5005	0.331808	0.668192	0.008	Carbohydrates	Central carbohydrate metabolism	Pyruvate_metabolism_II:_acetyl-CoA,_acetogenesis_from_pyruvate	Protein acetyltransferase
5261	0.33185	0.66815	0.007	Amino Acids and Derivatives	Arginine; urea cycle, polyamines	Polyamine_Metabolism	Putrescine transport ATP-binding protein PotA (TC 3.A.1.11.1)
3580	0.301808	0.668011	0.022	Carbohydrates	Organic acids	Malonate_decarboxylase	Malonate decarboxylase alpha subunit
5735	0.27207	0.66747	0.019	Amino Acids and Derivatives	Alanine, serine, and glycine	Serine_Biosynthesis	Serine hydroxymethyltransferase 1 (EC 2.1.2.1)
66	0.33257	0.66743	0.001	Carbohydrates	Monosaccharides	D-gluconate_and_ketogluconates_metabolism	2,5-diketo-D-gluconic acid reductase B (EC 1.1.1.274)
6434	0.198322	0.666698	0.026	Cell Wall and Capsule	NULL	Recycling_of_Peptidoglycan_Amino_Acids	UDP-N-acetylmuramate:L-alanyl-gamma-D-glutamyl-meso-diaminopimelate ligase (EC 6.3.2.-)
1404	0	0.666667	0.001	Phages, Prophages, Transposable elements, Plasmids	Plasmid related functions	Plasmid-encoded_T-DNA_transfer	Coupling protein VirD4, ATPase required for T-DNA transfer
6028	0	0.666667	0.002	Cell Wall and Capsule	Capsular and extracellular polysacchrides	Sialic_Acid_Metabolism	TRAP-type transport system, large permease component, predicted N-acetylneuraminate transporter
6140	0	0.666667	0.003	Iron acquisition and metabolism	Siderophores	Siderophore_Achromobactin	TonB-dependent ferric achromobactin receptor protein
6231	0	0.666667	0.003	Carbohydrates	Monosaccharides	L-rhamnose_utilization	Transcriptional regulator of rhamnose utilization, DeoR family
7123	0	0.666667	0.004	Membrane Transport	Protein secretion system, Type I	Type_I_secretion_system_for_aggregation	type I secretion system, membrane fusion protein, HlyD family (LapC)
4459	0.242451	0.66663	0.018	Metabolism of Aromatic Compounds	NULL	Phenylacetyl-CoA_catabolic_pathway_(core)	Phenylacetate-CoA oxygenase, PaaI subunit
6428	0.333457	0.666543	0.003	Cell Wall and Capsule	Capsular and extracellular polysacchrides	Sialic_Acid_Metabolism	UDP-N-acetylglucosamine 2-epimerase (EC 5.1.3.14)
1845	0.333458	0.666542	0.006	Clustering-based subsystems	Clustering-based subsystems	CBSS-280355.3.peg.2835	DinG family ATP-dependent helicase YoaA
1283	0.333595	0.666405	0.007	Protein Metabolism	Protein processing and modification	G3E_family_of_P-loop_GTPases_(metallocenter_biosynthesis)	Cob(I)alamin adenosyltransferase PduO (EC 2.5.1.17)
3722	0.333637	0.666363	0.001	Carbohydrates	Organic acids	Methylcitrate_cycle	Methylisocitrate lyase (EC 4.1.3.30)
5449	0.333958	0.666042	0.005	Clustering-based subsystems	Clustering-based subsystems	CBSS-292415.3.peg.2341	Rhodanese-related sulfurtransferase
4355	0.33415	0.66585	0.001	Cofactors, Vitamins, Prosthetic Groups, Pigments	NULL	Molybdopterin_cytosine_dinucleotide	Periplasmic aromatic aldehyde oxidoreductase, FAD binding subunit YagS
109	0.334336	0.665664	0.001	Metabolism of Aromatic Compounds	NULL	carbazol_degradation_cluster	2-hydroxy-6-oxo-6-phenylhexa-2,4-dienoate hydrolase (EC 3.7.1.-)
3061	0.14939	0.665608	0.014	Miscellaneous	Plant-Prokaryote DOE project	PROSC	Integral membrane protein YggT, involved in response to extracytoplasmic stress (osmotic shock)
2937	0.0731977	0.665589	0.011	Clustering-based subsystems	Hypothetical protein possible functionally linked with Alanyl-tRNA synthetase	CBSS-257314.1.peg.488	Hypothetical protein possible functionally linked with Alanyl-tRNA synthetase
2359	0.334472	0.665528	0.012	Carbohydrates	Monosaccharides	Fructose_utilization	Fructose ABC transporter, substrate-binding component FrcB
3750	0.149541	0.665354	0.021	Miscellaneous	NULL	ZZ_gjo_need_homes	Mitochondrial processing peptidase-like protein (EC 3.4.24.64)
5149	0.199398	0.665342	0.025	Respiration	NULL	Formate_hydrogenase	Putative formate dehydrogenase iron-sulfur subunit (EC 1.2.1.2)
3456	0.0549922	0.665301	0.014	Cell Wall and Capsule	Gram-Positive cell wall components	Polyglycerolphosphate_lipoteichoic_acid_biosynthesis	Lipoteichoic acid synthase LtaS Type IIIa
720	0.273939	0.665186	0.017	Cofactors, Vitamins, Prosthetic Groups, Pigments	NAD and NADP	NAD_and_NADP_cofactor_biosynthesis_global	Amidases related to nicotinamidase
4529	0.334889	0.665111	0.001	Carbohydrates	Sugar alcohols	Mannitol_Utilization	Phosphoenolpyruvate-protein phosphotransferase of PTS system (EC 2.7.3.9)
6266	0.224573	0.665061	0.021	Carbohydrates	Central carbohydrate metabolism	Pentose_phosphate_pathway	Transketolase, C-terminal section (EC 2.2.1.1)
4	0.334965	0.665035	0.002	Carbohydrates	Aminosugars	(GlcNAc)2_Catabolic_Operon	(GlcNAc)2 ABC transporter, ATP-binding component 1
5355	0.335214	0.664786	0.021	Motility and Chemotaxis	Flagellar motility in Prokaryota	Flagellum	RNA polymerase sigma factor for flagellar operon
5753	0.335386	0.664614	0.001	Amino Acids and Derivatives	Aromatic amino acids and derivatives	Common_Pathway_For_Synthesis_of_Aromatic_Compounds_(DAHP_synthase_to_chorismate)	Shikimate 5-dehydrogenase I alpha (EC 1.1.1.25)
3454	0.335797	0.664203	0.001	Regulation and Cell signaling	NULL	Sex_pheromones_in_Enterococcus_faecalis_and_other_Firmicutes	Lipoprotein signal peptidase (EC 3.4.23.36)
21	0.335854	0.664146	0.004	Carbohydrates	Polysaccharides	Cellulosome	1,4-alpha-glucan branching enzyme (EC 2.4.1.18)
1437	0.335872	0.664128	0.01	Amino Acids and Derivatives	Arginine; urea cycle, polyamines	Cyanophycin_Metabolism	Cyanophycin synthase (EC 6.3.2.29)(EC 6.3.2.30)
81	0.335909	0.664091	0.001	Amino Acids and Derivatives	Alanine, serine, and glycine	Glycine_and_Serine_Utilization	2-amino-3-ketobutyrate coenzyme A ligase (EC 2.3.1.29)
4915	0.200484	0.663974	0.047	Cell Wall and Capsule	Gram-Negative cell wall components	Lipopolysaccharide_assembly	Probable component of the lipoprotein assembly complex (forms a complex with YaeT, YfgL, and NlpB)
4208	0.336203	0.663797	0.012	Cell Wall and Capsule	Gram-Negative cell wall components	Outer_membrane	Outer membrane protein assembly factor YaeT precursor
5150	0.336451	0.663549	0.002	Respiration	NULL	Formate_hydrogenase	Putative formate dehydrogenase oxidoreductase protein
3245	0.0104931	0.663432	0.004	RNA Metabolism	RNA processing and modification	RNA_methylation	LSU rRNA 2'-O-methyl-C2498 methyltransferase RlmM
2291	0.336679	0.663321	0.019	Motility and Chemotaxis	Flagellar motility in Prokaryota	Flagellar_motility	Flagellum-specific ATP synthase FliI
6071	0.336711	0.663289	0.002	Clustering-based subsystems	NULL	CBSS-176280.1.peg.1561	ThiJ/PfpI family protein
704	0.336769	0.663231	0.002	Membrane Transport	ABC transporters	Periplasmic-Binding-Protein-Dependent_Transport_System_for_&#945;-Glucosides	Alpha-glucosides-binding periplasmic protein AglE precursor
1479	0.336816	0.663184	0.003	Respiration	Electron accepting reactions	Terminal_cytochrome_O_ubiquinol_oxidase	Cytochrome O ubiquinol oxidase subunit I (EC 1.10.3.-)
3187	0.276528	0.663182	0.02	Miscellaneous	Plant-Prokaryote DOE project	COG3533	L-arabonate dehydratase (EC 4.2.1.25)
5700	0.175977	0.663176	0.031	RNA Metabolism	RNA processing and modification	tRNA_modification_Bacteria	Selenophosphate-dependent tRNA 2-selenouridine synthase
33	0.153103	0.663174	0.024	Virulence, Disease and Defense	Adhesion	Mediator_of_hyperadherence_YidE_in_Enterobacteria_and_its_conserved_region	16 kDa heat shock protein B
2050	0.336858	0.663142	0.033	Clustering-based subsystems	TldD cluster	CBSS-354.1.peg.2917	FIG003879: Predicted amidohydrolase
3453	0.150982	0.662933	0.023	Cell Wall and Capsule	Gram-Negative cell wall components	Lipoprotein_sorting_system	Lipoprotein releasing system transmembrane protein LolE
5064	0.0743979	0.662838	0.011	Carbohydrates	NULL	Sugar_utilization_in_Thermotogales	Pullulanase (EC 3.2.1.41)
6267	0.337199	0.662801	0.011	Carbohydrates	Central carbohydrate metabolism	Pentose_phosphate_pathway	Transketolase, N-terminal section (EC 2.2.1.1)
6498	0.337506	0.662494	0.001	Stress Response	Oxidative stress	Glutaredoxins	Uncharacterized monothiol glutaredoxin ycf64-like
6879	0.338029	0.661971	0.002	Metabolism of Aromatic Compounds	Metabolism of central aromatic intermediates	Catechol_branch_of_beta-ketoadipate_pathway	mandelate racemase/muconate lactonizing enzyme family protein
2129	0.0213508	0.661928	0.008	Clustering-based subsystems	NULL	Glutaredoxin_3_containing_cluster	FIG136845: Rhodanese-related sulfurtransferase
2795	0.3074	0.66186	0.041	Cell Wall and Capsule	Capsular and extracellular polysacchrides	Alginate_metabolism	Hexuronate transporter
1885	0.338152	0.661848	0.002	Amino Acids and Derivatives	Branched-chain amino acids	Branched_chain_amino_acid_degradation_regulons	Electron transfer flavoprotein-ubiquinone oxidoreductase (EC 1.5.5.1)
3979	0.338254	0.661746	0.001	Membrane Transport	Uni- Sym- and Antiporters	Multi-subunit_cation_antiporter	Na(+) H(+) antiporter subunit A
5255	0.184521	0.661711	0.019	Clustering-based subsystems	Molybdopterin oxidoreductase	CBSS-269799.3.peg.2220	Putative uncharacterized protein TTHA1760
6074	0.074931	0.661617	0.009	Cofactors, Vitamins, Prosthetic Groups, Pigments	NULL	Thiamin_biosynthesis	Thiamin ABC transporter, transmembrane component
5288	0.227651	0.661613	0.038	Nucleosides and Nucleotides	Pyrimidines	Pyrimidine_utilization	Pyrimidine ABC transporter, substrate-binding component
970	0.338614	0.661386	0.002	Fatty Acids, Lipids, and Isoprenoids	Fatty acids	Fatty_Acid_Biosynthesis_FASII	Biotin carboxylase of acetyl-CoA carboxylase (EC 6.3.4.14)
4773	0.338712	0.661288	0.01	Carbohydrates	Monosaccharides	L-rhamnose_utilization	Predicted L-rhamnose ABC transporter, substrate-binding component
2078	0.0107834	0.661037	0.002	Clustering-based subsystems	Two related proteases	CBSS-257314.1.peg.676	FIG009210: peptidase, M16 family
5728	0.308171	0.661011	0.024	Clustering-based subsystems	NULL	Bacterial_Cell_Division	Septum formation protein Maf
404	0.308304	0.660866	0.02	Amino Acids and Derivatives	Histidine Metabolism	Histidine_Biosynthesis	ATP phosphoribosyltransferase catalytic subunit (EC 2.4.2.17)
5740	0.339215	0.660785	0.017	Membrane Transport	Protein translocation across cytoplasmic membrane	HtrA_and_Sec_secretion	Serine protease, DegP/HtrA, do-like (EC 3.4.21.-)
384	0.203071	0.660713	0.038	Clustering-based subsystems	NULL	USS-DB-6	ABC-type transport system involved in resistance to organic solvents, periplasmic component USSDB6C
6568	0.33934	0.66066	0.005	DNA Metabolism	DNA repair	Uracil-DNA_glycosylase	Uracil-DNA glycosylase, putative family 6
2544	0.339804	0.660196	0.009	Carbohydrates	Central carbohydrate metabolism	Entner-Doudoroff_Pathway	Glucose dehydrogenase, PQQ-dependent (EC 1.1.5.2)
2675	0.339884	0.660116	0.001	Stress Response	Osmotic stress	Choline_and_Betaine_Uptake_and_Betaine_Biosynthesis	Glycine betaine transporter OpuD
4240	0.0756745	0.659913	0.019	Potassium metabolism	NULL	Potassium_homeostasis	POTASSIUM/PROTON ANTIPORTER ROSB
3221	0.340121	0.659879	0.001	Stress Response	Osmotic stress	Choline_and_Betaine_Uptake_and_Betaine_Biosynthesis	L-proline glycine betaine binding ABC transporter protein ProX (TC 3.A.1.12.1)
2482	0.127471	0.6596	0.021	Phages, Prophages, Transposable elements, Plasmids	Gene Transfer Agent (GTA)	Gene_Transfer_Agent	Gene Transfer Agent terminase protein
881	0.34061	0.65939	0.014	Iron acquisition and metabolism	NULL	Iron_acquisition_in_Vibrio	Bacterioferritin
2864	0.340639	0.659361	0.005	Stress Response	Oxidative stress	Oxidative_stress	Hydrogen peroxide-inducible genes activator
958	0.340741	0.659259	0.005	Membrane Transport	NULL	Ton_and_Tol_transport_systems	Biopolymer transport protein ExbD/TolR
3985	0.229808	0.659197	0.037	Membrane Transport	Uni- Sym- and Antiporters	Multi-subunit_cation_antiporter	Na(+) H(+) antiporter subunit G
837	0.340936	0.659064	0.001	Amino Acids and Derivatives	Glutamine, glutamate, aspartate, asparagine; ammonia assimilation	Glutamine,_Glutamate,_Aspartate_and_Asparagine_Biosynthesis	Aspartate ammonia-lyase (EC 4.3.1.1)
4268	0.340944	0.659056	0.005	Carbohydrates	Monosaccharides	Fructose_utilization	PTS system, fructose-specific IIA component (EC 2.7.1.69)
3176	0.340982	0.659018	0.004	Carbohydrates	Central carbohydrate metabolism	Pyruvate_Alanine_Serine_Interconversions	L-alanine:glyoxylate aminotransferase (EC 2.6.1.44)
4356	0.34109	0.65891	0.01	Cofactors, Vitamins, Prosthetic Groups, Pigments	NULL	Molybdopterin_cytosine_dinucleotide	Periplasmic aromatic aldehyde oxidoreductase, iron-sulfur subunit YagT
2740	0.341137	0.658863	0.001	Phages, Prophages, Transposable elements, Plasmids	Pathogenicity islands	Staphylococcal_pathogenicity_islands_SaPI	Heat shock protein 60 family chaperone GroEL
3082	0.341164	0.658836	0.017	Miscellaneous	Plant-Prokaryote DOE project	Iron-sulfur_cluster_assembly	Iron binding protein SufA for iron-sulfur cluster assembly
416	0.0761903	0.65873	0.016	Regulation and Cell signaling	NULL	The_Chv_regulatory_system_of_Alphaproteobacteria	ATP-binding protein ManX
4637	0.341272	0.658728	0.005	Stress Response	Oxidative stress	Oxidative_stress	Phytochrome, two-component sensor histidine kinase (EC 2.7.3.-)
4461	0.279391	0.658522	0.016	Metabolism of Aromatic Compounds	NULL	Phenylacetyl-CoA_catabolic_pathway_(core)	Phenylacetate-CoA oxygenase/reductase, PaaK subunit
933	0.341689	0.658311	0.001	Virulence, Disease and Defense	Resistance to antibiotics and toxic compounds	Beta-lactamase	Beta-lactamase
2733	0.0955046	0.658242	0.023	Regulation and Cell signaling	NULL	HPr_catabolite_repression_system	HPr kinase/phosphorylase (EC 2.7.1.-) (EC 2.7.4.-)
6126	0.341983	0.658017	0.005	Clustering-based subsystems	NULL	CBSS-316057.3.peg.563	TldD protein, part of proposed TldE/TldD proteolytic complex (PMID 12029038)
2459	0.0223047	0.657993	0.007	Clustering-based subsystems	Putrescine/GABA utilization cluster-temporal,to add to SSs	GABA_and_putrescine_metabolism_from_cluters	Gamma-glutamyl-putrescine oxidase (EC1.4.3.-)
2021	0.34202	0.65798	0.004	DNA Metabolism	DNA uptake, competence	DNA_processing_cluster	FIG000557: hypothetical protein co-occurring with RecR
5023	0.0223629	0.657753	0.007	Miscellaneous	NULL	ZZ_gjo_need_homes	Protein of unknown function DUF81
3786	0.34227	0.65773	0.01	Membrane Transport	NULL	Ton_and_Tol_transport_systems	MotA/TolQ/ExbB proton channel family protein
4462	0.28015	0.657595	0.03	Amino Acids and Derivatives	Aromatic amino acids and derivatives	Aromatic_amino_acid_interconversions_with_aryl_acids	Phenylacetate-coenzyme A ligase (EC 6.2.1.30)
1205	0.311926	0.656881	0.011	Motility and Chemotaxis	NULL	Bacterial_Chemotaxis	Chemotaxis regulator - transmits chemoreceptor signals to flagelllar motor components CheY
1777	0.343272	0.656728	0.001	Nucleosides and Nucleotides	Pyrimidines	pyrimidine_conversions	Deoxycytidine triphosphate deaminase (EC 3.5.4.13)
4703	0.232088	0.656642	0.023	Regulation and Cell signaling	NULL	Two-component_regulatory_systems_in_Campylobacter	Positive regulator of CheA protein activity (CheW)
4357	0.343551	0.656449	0.003	Cofactors, Vitamins, Prosthetic Groups, Pigments	NULL	Molybdopterin_cytosine_dinucleotide	Periplasmic aromatic aldehyde oxidoreductase, molybdenum binding subunit YagR
5372	0.206947	0.655828	0.036	Virulence, Disease and Defense	Resistance to antibiotics and toxic compounds	Multidrug_efflux_pump_in_Campylobacter_jejuni_(CmeABC_operon)	RND efflux system, membrane fusion protein CmeA
5162	0.129421	0.655668	0.016	Miscellaneous	NULL	ZZ_gjo_need_homes	Putative heat shock protein YegD
5034	0.344341	0.655659	0.002	Membrane Transport	NULL	Ton_and_Tol_transport_systems	Protein-L-isoaspartate O-methyltransferase (EC 2.1.1.77)
593	0.313093	0.655598	0.027	Cofactors, Vitamins, Prosthetic Groups, Pigments	Tetrapyrroles	Coenzyme_B12_biosynthesis	Aerobic cobaltochelatase CobT subunit (EC 6.6.1.2)
6792	0.344581	0.655419	0.008	Regulation and Cell signaling	NULL	cAMP_signaling_in_bacteria	cAMP-binding proteins - catabolite gene activator and regulatory subunit of cAMP-dependent protein kinases
6300	0.281984	0.655353	0.013	Respiration	Electron accepting reactions	Terminal_cytochrome_d_ubiquinol_oxidases	Transport ATP-binding protein CydCD
392	0.282012	0.655319	0.014	Cell Wall and Capsule	Gram-Negative cell wall components	Vibrio_Core_Oligosaccharide_Biosynthesis	ADP-L-glycero-D-manno-heptose-6-epimerase (EC 5.1.3.20)
4862	0.0229669	0.655262	0.004	Clustering-based subsystems	DNA polymerase III epsilon cluster	CBSS-342610.3.peg.1536	Predicted signal-transduction protein containing cAMP-binding and CBS domains
4514	0.313796	0.654824	0.031	Fatty Acids, Lipids, and Isoprenoids	Phospholipids	Glycerolipid_and_Glycerophospholipid_Metabolism_in_Bacteria	Phosphatidylserine decarboxylase (EC 4.1.1.65)
1982	0.345351	0.654649	0.02	DNA Metabolism	DNA repair	DNA_repair,_UvrABC_system	Excinuclease ABC subunit A paralog in greater Bacteroides group
1204	0.345571	0.654429	0.017	Motility and Chemotaxis	NULL	Bacterial_Chemotaxis	Chemotaxis protein methyltransferase CheR (EC 2.1.1.80)
413	0.345599	0.654401	0.001	Respiration	ATP synthases	F0F1-type_ATP_synthase	ATP synthase epsilon chain (EC 3.6.3.14)
981	0.117263	0.654182	0.044	Clustering-based subsystems	NULL	EC49-61	Bis(5'-nucleosyl)-tetraphosphatase, symmetrical (EC 3.6.1.41)
2090	0.0233386	0.653728	0.008	Clustering-based subsystems	Cytochrome biogenesis	CBSS-196164.1.peg.1690	FIG020413: transmembrane protein
6490	0.130443	0.653607	0.026	Amino Acids and Derivatives	Glutamine, glutamate, aspartate, asparagine; ammonia assimilation	Aspartate_aminotransferase	Uncharacterized PLP-dependent aminotransferase YfdZ
7	0.346475	0.653525	0.001	Carbohydrates	Aminosugars	(GlcNAc)2_Catabolic_Operon	(GlcNAc)2 ABC transporter, permease component 1
798	0.0467832	0.65351	0.013	Amino Acids and Derivatives	Arginine; urea cycle, polyamines	Arginine_and_Ornithine_Degradation	Arginine/ornithine ABC transporter, periplasmic arginine/ornithine binding protein
3958	0.346749	0.653251	0.002	Respiration	Electron donating reactions	Respiratory_Complex_I	NADH-ubiquinone oxidoreductase chain N (EC 1.6.5.3)
5828	0.315311	0.653158	0.03	DNA Metabolism	DNA replication	DNA-replication	Single-stranded-DNA-specific exonuclease RecJ (EC 3.1.-.-)
4457	0.346851	0.653149	0.009	Metabolism of Aromatic Compounds	NULL	Phenylacetyl-CoA_catabolic_pathway_(core)	Phenylacetate-CoA oxygenase, PaaG subunit
5321	0.157045	0.652744	0.015	RNA Metabolism	RNA processing and modification	tRNA_modification_Bacteria	Queuosine Biosynthesis QueE Radical SAM
6389	0.209439	0.652686	0.037	Membrane Transport	Protein secretion system, Type III	Type_III_secretion_system	Type III secretion cytoplasmic ATP synthase (EC 3.6.3.14, YscN,SpaL,MxiB,HrcN,EscN)
2226	0.347612	0.652388	0.002	Stress Response	Oxidative stress	Oxidative_stress	Ferroxidase (EC 1.16.3.1)
1470	0.253015	0.652105	0.017	Virulence, Disease and Defense	Resistance to antibiotics and toxic compounds	Adaptation_to_d-cysteine	Cystine ABC transporter, ATP-binding protein
4324	0.347998	0.652002	0.007	Protein Metabolism	Protein degradation	Aminopeptidases_(EC_3.4.11.-)	Peptidase B (EC 3.4.11.23)
1784	0.0119129	0.651718	0.004	Membrane Transport	Protein translocation across cytoplasmic membrane	Twin-arginine_translocation_system	Deoxyribonuclease TatD
2209	0.348347	0.651653	0.023	Iron acquisition and metabolism	NULL	Hemin_transport_system	Ferric siderophore transport system, periplasmic binding protein TonB
6749	0.011956	0.651363	0.004	Iron acquisition and metabolism	NULL	Heme,_hemin_uptake_and_utilization_systems_in_GramPositives	Zn-dependent hydrolase YycJ/WalJ, required for cell wall metabolism and coordination of cell division with DNA replication
6421	0.2636	0.65087	0.039	Cell Wall and Capsule	Gram-Negative cell wall components	KDO2-Lipid_A_biosynthesis	UDP-3-O-[3-hydroxymyristoyl] glucosamine N-acyltransferase (EC 2.3.1.-)
5491	0.349171	0.650829	0.001	Carbohydrates	NULL	Sugar_utilization_in_Thermotogales	Ribose ABC transport system, permease protein RbsC (TC 3.A.1.2.1)
5022	0.158189	0.650821	0.02	Clustering-based subsystems	NULL	CBSS-316407.3.peg.2816	Protein of unknown function DUF541
6622	0.119481	0.650792	0.029	Virulence, Disease and Defense	Resistance to antibiotics and toxic compounds	Resistance_to_Vancomycin	Vancomycin B-type resistance protein VanW
4588	0.211028	0.650683	0.038	Nucleosides and Nucleotides	Purines	De_Novo_Purine_Biosynthesis	Phosphoribosylglycinamide formyltransferase 2 (EC 2.1.2.-)
2333	0.349399	0.650601	0.011	Cofactors, Vitamins, Prosthetic Groups, Pigments	Folate and pterines	YgfZ	Formate dehydrogenase-O, major subunit (EC 1.2.1.2)
6388	0.119647	0.65054	0.033	Membrane Transport	Protein secretion system, Type III	Type_III_secretion_systems	Type III secretion bridge between inner and outermembrane lipoprotein (YscJ,HrcJ,EscJ, PscJ)
2972	0.349776	0.650224	0.005	Cell Division and Cell Cycle	NULL	YgjD_and_YeaZ	Inactive homolog of metal-dependent proteases, putative molecular chaperone
3618	0.286214	0.650183	0.038	Carbohydrates	Monosaccharides	D-Galacturonate_and_D-Glucuronate_Utilization	Mannonate dehydratase (EC 4.2.1.8)

## Sheet: shrub_ambient
	i_amb	i_red	p	level1	level2	level3	function
4564	0.856714	0.0796036	0.002	Phosphorus Metabolism	NULL	Phosphoenolpyruvate_phosphomutase	Phosphonopyruvate decarboxylase (EC 4.1.1.82)
6991	0.843222	0.00570833	0.002	Respiration	Electron donating reactions	Respiratory_dehydrogenases_1	putative Fe-S, FMN containing oxidoreductase
4613	0.829297	0.170703	0.001	Photosynthesis	Electron transport and photophosphorylation	Photosystem_II	Photosystem II protein PsbM
3498	0.822528	0.0985953	0.001	Regulation and Cell signaling	NULL	DNA-binding_regulatory_proteins,_strays	LysR family transcriptional regulator STM3121
2673	0.817592	0.0810703	0.001	Stress Response	Osmotic stress	Choline_and_Betaine_Uptake_and_Betaine_Biosynthesis	Glycine betaine ABC transport system, permease protein OpuAB
6074	0.78702	0.0946577	0.005	Cofactors, Vitamins, Prosthetic Groups, Pigments	NULL	Thiamin_biosynthesis	Thiamin ABC transporter, transmembrane component
1038	0.779471	0.122516	0.004	Clustering-based subsystems	Catabolism of an unknown compound	CBSS-262316.1.peg.2929	COG2071: predicted glutamine amidotransferases in hypothetical Actinobacterial gene cluster
3292	0.779331	0.19615	0.001	Protein Metabolism	Protein biosynthesis	Ribosome_LSU_chloroplast	LSU ribosomal protein L23p (L23Ae), chloroplast
3838	0.778213	0.0985721	0.004	Cell Wall and Capsule	Capsular and extracellular polysacchrides	CMP-N-acetylneuraminate_Biosynthesis	N-Acetylneuraminate cytidylyltransferase (EC 2.7.7.43)
2474	0.777778	0	0.004	Phages, Prophages, Transposable elements, Plasmids	Gene Transfer Agent (GTA)	Gene_Transfer_Agent	Gene Transfer Agent NlpC/P60 family peptidase
4027	0.776612	0.0280692	0.004	Miscellaneous	Plant-Prokaryote DOE project	Iojap	Nicotinamide-nucleotide adenylyltransferase (EC 2.7.7.1)
3647	0.77621	0.22379	0.001	Miscellaneous	Plant-Prokaryote DOE project	At1g54520	Membrane protein PxcA, involved in light-induced proton extrusion
3934	0.772532	0.101097	0.003	Respiration	Electron donating reactions	Respiratory_Complex_I	NADH dehydrogenase subunit 6
1755	0.768583	0.0451148	0.006	Miscellaneous	NULL	Broadly_distributed_proteins_not_in_subsystems	DUF1022 domain-containing protein
3450	0.760268	0.186458	0.005	Membrane Transport	Protein and nucleoprotein secretion system, Type IV	Vir-like_type_4_secretion_system	Lipoprotein of type IV secretion complex that spans outer membrane and periplasm, VirB7
321	0.759949	0.186706	0.012	Miscellaneous	Plant-Prokaryote DOE project	COG1565	6-pyruvoyl tetrahydrobiopterin synthase (EC 4.2.3.12)
4082	0.757339	0.161774	0.013	Nitrogen Metabolism	NULL	Denitrification	Nitrous oxide reductase maturation protein NosF (ATPase)
6360	0.754856	0.163429	0.001	Regulation and Cell signaling	NULL	Orphan_regulatory_proteins	Two-component sensor histidine kinase PleC
701	0.754391	0.163739	0.007	Carbohydrates	Polysaccharides	Glycogen_metabolism	Alpha-glucosidase, family 31 of glycosyl hydrolases, COG1501
5242	0.752633	0.0510958	0.007	Clustering-based subsystems	Carbohydrates	Cluster_Ytf_and_putative_sugar_transporter	Putative sugar transporter
3688	0.746029	0.253971	0.003	Carbohydrates	Central carbohydrate metabolism	Soluble_methane_monooxygenase_(sMMO)	Methane monooxygenase component C (EC 1.14.13.25)
6372	0.743729	0.0544349	0.006	Clustering-based subsystems	NULL	USS-DB-2	Two-component system sensor protein [USSDB2B]
5798	0.743304	0.199653	0.007	Stress Response	Heat shock	Heat_shock_dnaK_gene_cluster_extended	Signal peptidase-like protein
269	0.742308	0.200427	0.019	Metabolism of Aromatic Compounds	NULL	Benzoate_transport_and_degradation_cluster	4-oxalocrotonate decarboxylase (EC 4.1.1.77)
4799	0.7422	0.229156	0.002	Cofactors, Vitamins, Prosthetic Groups, Pigments	Tetrapyrroles	Coenzyme_B12_biosynthesis	Predicted cobalt transporter CbtA
3787	0.74113	0.17258	0.013	Clustering-based subsystems	Flagella protein?	CBSS-323098.3.peg.2823	MotA/TolQ/ExbB proton channel family protein, probably associated with flagella
904	0.738891	0.074999	0.023	Metabolism of Aromatic Compounds	NULL	Benzoate_transport_and_degradation_cluster	Benzoyl-CoA oxygenase component A
3770	0.738733	0.174178	0.007	Cofactors, Vitamins, Prosthetic Groups, Pigments	NULL	Molybdopterin_cytosine_dinucleotide	Molybdopterin biosynthesis enzyme
6876	0.736995	0.175337	0.019	Amino Acids and Derivatives	Lysine, threonine, methionine, and cysteine	Threonine_degradation	low-specificity D-threonine aldolase
1688	0.733697	0.038798	0.011	Membrane Transport	NULL	Transport_of_Molybdenum	DNA-binding domain of ModE
3319	0.732688	0.178208	0.008	Protein Metabolism	Protein biosynthesis	Ribosome_LSU_chloroplast	LSU ribosomal protein L33p, chloroplast
4061	0.730391	0.119826	0.007	Nitrogen Metabolism	NULL	Nitrate_and_nitrite_ammonification	Nitrite reductase probable [NAD(P)H] subunit (EC 1.7.1.4)
2478	0.728865	0.120504	0.016	Phages, Prophages, Transposable elements, Plasmids	Gene Transfer Agent (GTA)	Gene_Transfer_Agent	Gene Transfer Agent portal protein
1711	0.728556	0.180962	0.001	RNA Metabolism	Transcription	RNA_polymerase_II	DNA-directed RNA polymerase II 32 kDa polypeptide (EC 2.7.7.6)
3596	0.726068	0.243495	0.013	Clustering-based subsystems	NULL	Maltose_utilization_cluster	Maltose operon transcriptional repressor MalR, LacI family
882	0.725805	0.152331	0.017	Photosynthesis	NULL	Bacteriorhodopsin	Bacteriorhodopsin
1729	0.725533	0.152481	0.016	RNA Metabolism	Transcription	RNA_polymerase_chloroplast	DNA-directed RNA polymerase beta subunit (EC 2.7.7.6), chloroplast
1045	0.725214	0.244254	0.002	Miscellaneous	Plant-Prokaryote DOE project	At5g04520_AT1G06240	COG2833: uncharacterized protein
5763	0.724982	0.275018	0.001	Cell Wall and Capsule	Capsular and extracellular polysacchrides	Sialic_Acid_Metabolism	Sialic acid transporter (permease) NanT
3829	0.722754	0.103835	0.015	Carbohydrates	One-carbon Metabolism	Serine-glyoxylate_cycle	N(5),N(10)-methenyltetrahydromethanopterin cyclohydrolase (EC 3.5.4.27)
1614	0.721018	0.15499	0.009	Carbohydrates	Central carbohydrate metabolism	Dihydroxyacetone_kinases	DHA-specific IIA component
5229	0.718628	0.156318	0.021	Virulence, Disease and Defense	Resistance to antibiotics and toxic compounds	Cobalt-zinc-cadmium_resistance	Putative silver efflux pump
2498	0.717625	0.156875	0.005	Fatty Acids, Lipids, and Isoprenoids	Isoprenoids	Acyclic_terpenes_utilization	Geranyl-CoA carboxylase biotin-containing subunit
386	0.717437	0.0642946	0.007	Membrane Transport	ABC transporters	ABC_transporter_tungstate_(TC_3.A.1.6.2)	ABC-type tungstate transport system, ATP-binding protein
4609	0.715451	0.252933	0.001	Photosynthesis	Electron transport and photophosphorylation	Photosystem_II	Photosystem II protein PsbI
2055	0.713462	0.222863	0.011	Clustering-based subsystems	NULL	CBSS-291331.3.peg.3674	FIG005069: Hypothetical protein
6774	0.713375	0.22293	0.011	Stress Response	NULL	SigmaB_stress_responce_regulation	anti-sigma B factor RsbT
3689	0.712599	0.287401	0.003	Carbohydrates	Central carbohydrate metabolism	Soluble_methane_monooxygenase_(sMMO)	Methane monooxygenase regulatory protein B
1878	0.712	0.256	0.01	Clustering-based subsystems	Putative asociate of RNA polymerase sigma-54 factor rpoN	CBSS-316057.3.peg.1308	ECF sigma factor
6330	0.709144	0.226221	0.013	Potassium metabolism	NULL	Potassium_homeostasis	TrkA-N:Sodium/hydrogen exchanger
3637	0.707701	0.0679453	0.018	DNA Metabolism	DNA repair	DNA_repair_and_recombination_eukaryotic	Meiotic recombination protein DMC1
4368	0.707572	0.227444	0.007	Iron acquisition and metabolism	NULL	Transport_of_Iron	Periplasmic protein p19 involved in high-affinity Fe2+ transport
3894	0.706041	0.293959	0.003	Respiration	Electron donating reactions	Respiratory_Complex_I	NAD(P)H-quinone oxidoreductase chain 1
3908	0.705516	0.294484	0.001	Respiration	NULL	Formate_hydrogenase	NAD-dependent formate dehydrogenase beta subunit
2851	0.705318	0.0103514	0.009	Cofactors, Vitamins, Prosthetic Groups, Pigments	Tetrapyrroles	Coenzyme_B12_biosynthesis	HoxN/HupN/NixA family cobalt transporter
3865	0.704485	0.295515	0.003	Cell Wall and Capsule	Capsular and extracellular polysacchrides	Sialic_Acid_Metabolism	N-acetylneuraminate synthase (EC 2.5.1.56)
6522	0.70131	0.29869	0.014	Carbohydrates	NULL	Unknown_sugar_utilization_(cluster_yphABCDEFG)	Uncharacterized protein YphG, TPR-domain containing
3665	0.701268	0.265539	0.001	Cofactors, Vitamins, Prosthetic Groups, Pigments	Quinone cofactors	Menaquinone_Biosynthesis_via_Futalosine_--_gjo	Menaquinone via futalosine step 3
5702	0.697701	0.302299	0.017	Regulation and Cell signaling	NULL	The_Chv_regulatory_system_of_Alphaproteobacteria	Sensor histidine kinase ChvG (EC 2.7.3.-)
147	0.697245	0.201837	0.019	Metabolism of Aromatic Compounds	Metabolism of central aromatic intermediates	4-Hydroxyphenylacetic_acid_catabolic_pathway	2-oxo-hepta-3-ene-1,7-dioic acid hydratase (EC 4.2.-.-)
3308	0.695138	0.237115	0.026	Protein Metabolism	Protein biosynthesis	Ribosome_LSU_chloroplast	LSU ribosomal protein L2p (L8e), chloroplast
5604	0.694035	0.271969	0.013	Protein Metabolism	Protein biosynthesis	Ribosome_SSU_mitochondrial	SSU ribosomal protein S14p (S29e), mitochondrial
1226	0.693652	0.0732137	0.013	Membrane Transport	NULL	Choline_Transport	Choline ABC transporter permease protein
4040	0.693634	0.306366	0.015	Nitrogen Metabolism	NULL	Nitrate_and_nitrite_ammonification	Nitrate ABC transporter, permease protein
5618	0.691857	0.308143	0.025	Protein Metabolism	Protein biosynthesis	Ribosome_SSU_chloroplast	SSU ribosomal protein S18p, chloroplast
73	0.691456	0.123396	0.024	Carbohydrates	Monosaccharides	D-gluconate_and_ketogluconates_metabolism	2-Keto-D-gluconate dehydrogenase (EC 1.1.99.4), membrane-bound, flavoprotein
2282	0.691452	0.274265	0.014	Motility and Chemotaxis	Flagellar motility in Prokaryota	Flagellum	Flagellar transcriptional activator FlhC
5919	0.691436	0.239995	0.011	Membrane Transport	NULL	ECF_class_transporters	Substrate-specific component BioY of biotin ECF transporter
396	0.690841	0.0248392	0.006	RNA Metabolism	RNA processing and modification	tRNA_splicing	ADP-ribose 1"-phosphate phophatase
1982	0.690834	0.274815	0.002	DNA Metabolism	DNA repair	DNA_repair,_UvrABC_system	Excinuclease ABC subunit A paralog in greater Bacteroides group
3259	0.690378	0.240817	0.014	Protein Metabolism	Protein biosynthesis	Ribosome_LSU_mitochondrial	LSU ribosomal protein L13p (L13Ae), mitochondrial
1649	0.689333	0.310667	0.002	DNA Metabolism	DNA repair	DNA_repair,_bacterial	DNA polymerase-like protein PA0670
3644	0.688798	0.276624	0.011	Miscellaneous	NULL	YbbK	Membrane protease family protein BA0301
2564	0.687993	0.27734	0.048	Amino Acids and Derivatives	Glutamine, glutamate, aspartate, asparagine; ammonia assimilation	Glutamate_and_Aspartate_uptake_in_Bacteria	Glutamate Aspartate transport system permease protein GltJ (TC 3.A.1.3.4)
5859	0.687234	0.278015	0.002	Amino Acids and Derivatives	Arginine; urea cycle, polyamines	Polyamine_Metabolism	Spermidine Putrescine ABC transporter permease component PotB (TC 3.A.1.11.1)
5291	0.686606	0.20893	0.039	Cofactors, Vitamins, Prosthetic Groups, Pigments	Riboflavin, FMN, FAD	Riboflavin,_FMN_and_FAD_metabolism	Pyrimidine deaminase archaeal predicted (EC 3.5.4.26)
714	0.683634	0.316366	0.001	Respiration	Electron accepting reactions	Terminal_cytochrome_C_oxidases	Alternative cytochrome c oxidase polypeptide CoxP (EC 1.9.3.1)
80	0.683167	0.246426	0.002	Amino Acids and Derivatives	Aromatic amino acids and derivatives	Tryptophan_catabolism	2-amino-3-carboxymuconate-6-semialdehyde decarboxylase (EC 4.1.1.45)
645	0.682875	0.317125	0.001	Sulfur Metabolism	Organic sulfur assimilation	Alkanesulfonate_assimilation	Alkanesulfonate monooxygenase (EC 1.14.14.5)
5402	0.682254	0.247136	0.007	Metabolism of Aromatic Compounds	NULL	Benzoate_transport_and_degradation_cluster	Regulatory protein of benzoate catabolism
1042	0.682113	0.317887	0.002	Carbohydrates	Glycoside hydrolases	Predicted_carbohydrate_hydrolases	COG2152 predicted glycoside hydrolase
4479	0.681826	0.0517658	0.01	Cofactors, Vitamins, Prosthetic Groups, Pigments	Tetrapyrroles	Chlorophyll_Degradation	Pheophorbide a oxygenase (EC 1.14.-.-)
1112	0.681431	0.318569	0.034	Respiration	Electron donating reactions	CO_Dehydrogenase	Carbon monoxide dehydrogenase form I, large chain( EC:1.2.99.2 )
3177	0.681389	0.247808	0.02	Amino Acids and Derivatives	Lysine, threonine, methionine, and cysteine	Threonine_degradation	L-allo-threonine aldolase
3663	0.681143	0.212571	0.047	Cofactors, Vitamins, Prosthetic Groups, Pigments	Quinone cofactors	Menaquinone_Biosynthesis_via_Futalosine_--_gjo	Menaquinone via futalosine step 1
2488	0.680414	0.156356	0.038	Membrane Transport	Protein secretion system, Type II	General_Secretion_Pathway	General secretion pathway protein F
6999	0.679531	0.0785091	0.034	Clustering-based subsystems	Biosynthesis of galactoglycans and related lipopolysacharides	CBSS-258594.1.peg.3339	putative glycosyltransferase protein
2898	0.679079	0.320921	0.004	Cofactors, Vitamins, Prosthetic Groups, Pigments	NAD and NADP	NAD_regulation	Hypothetical Nudix-like regulator
6007	0.678953	0.17836	0.023	Carbohydrates	Polysaccharides	Cellulosome	SusD, outer membrane protein
7022	0.678248	0.286002	0.009	Clustering-based subsystems	NULL	CBSS-350688.3.peg.1509	ribosomal protein L7Ae family protein
4696	0.677952	0.178915	0.03	Clustering-based subsystems	Probably Ybbk-related hypothetical membrane proteins	CBSS-316057.3.peg.659	Polysialic acid capsule sugar isomerase, KpsF/GutQ family
1097	0.677599	0.214934	0.026	Cell Wall and Capsule	Capsular and extracellular polysacchrides	Vibrio_Polysaccharide_(VPS)_Biosynthesis	Capsular polysaccharide synthesis enzyme CpsA, sugar transferase
2860	0.677531	0.322469	0.011	Nucleosides and Nucleotides	NULL	Hydantoin_metabolism	Hydantoin permease
126	0.676785	0.251389	0.023	Metabolism of Aromatic Compounds	Peripheral pathways for catabolism of aromatic compounds	Biphenyl_Degradation	2-keto-4-pentenoate hydratase (EC 4.2.1.-)
3959	0.675574	0.288379	0.001	Respiration	Electron donating reactions	Respiratory_Complex_I	NADH:ubiquinone oxidoreductase 17.2 kD subunit
4249	0.674339	0.253292	0.014	Regulation and Cell signaling	NULL	The_Chv_regulatory_system_of_Alphaproteobacteria	PTS system permease (IIAMan), nitrogen regulatory IIA protein
2855	0.673252	0.107819	0.015	Membrane Transport	NULL	Transport_of_Nickel_and_Cobalt	HupE-UreJ family metal transporter
823	0.672732	0.327268	0.038	Virulence, Disease and Defense	Resistance to antibiotics and toxic compounds	Arsenic_resistance	Arsenical resistance operon repressor
5287	0.672661	0.327339	0.024	Nucleosides and Nucleotides	Pyrimidines	Pyrimidine_utilization	Pyrimidine ABC transporter, ATP-binding protein
2344	0.671837	0.328163	0.002	Carbohydrates	One-carbon Metabolism	Methanogenesis	Formylmethanofuran dehydrogenase subunit A (EC 1.2.99.5)
5423	0.671752	0.328248	0.037	Virulence, Disease and Defense	Resistance to antibiotics and toxic compounds	The_mdtABCD_multidrug_resistance_cluster	Response regulator BaeR
3433	0.671674	0.0303153	0.014	Fatty Acids, Lipids, and Isoprenoids	NULL	Cholesterol_catabolic_operon_in_Mycobacteria	Lipid carrier protein IgrF
6030	0.671055	0.255846	0.045	Cell Wall and Capsule	Capsular and extracellular polysacchrides	Sialic_Acid_Metabolism	TRAP-type transport system, small permease component, predicted N-acetylneuraminate transporter
2615	0.670793	0.329207	0.004	Miscellaneous	Plant-Prokaryote DOE project	Biotin_biosynthesis_Experimental	Glutaredoxin 3 (Grx2)
1327	0.670668	0.292739	0.016	Cell Wall and Capsule	Capsular and extracellular polysacchrides	Colanic_acid_biosynthesis	Colanic acid biosynthsis UDP-glucose lipid carrier transferase WcaJ
4844	0.66973	0.0821845	0.025	Carbohydrates	Monosaccharides	Mannose_Metabolism	Predicted regulator of mannoside utilization, LacI family
2309	0.669055	0.294174	0.038	Membrane Transport	Protein secretion system, Type II	Widespread_colonization_island	Flp pilus assembly protein, pilin Flp
980	0.668222	0.331778	0.018	Clustering-based subsystems	NULL	CBSS-176299.4.peg.1996A	Bis(5'-nucleosyl)-tetraphosphatase (asymmetrical) (EC 3.6.1.17)
6114	0.667872	0.138135	0.027	Protein Metabolism	Protein biosynthesis	tRNA_aminoacylation,_Thr	Threonyl-tRNA synthetase-related protein
1025	0.667146	0.0474136	0.018	Clustering-based subsystems	Fatty acid metabolic cluster	COG1399	COG1399 protein in cluster with ribosomal protein L32p, Bacteroidetes/Chlorobi subfamily
2399	0.666867	0.0316887	0.015	Miscellaneous	Plant-Prokaryote DOE project	DOE_COG3533	GDB1 like ass w/ COG3533Xanth
3686	0.666685	0.333315	0.016	Carbohydrates	Central carbohydrate metabolism	Soluble_methane_monooxygenase_(sMMO)	Methane monooxygenase component A alpha chain (EC 1.14.13.25)
4612	0.666637	0.333363	0.013	Photosynthesis	Electron transport and photophosphorylation	Photosystem_II	Photosystem II protein PsbL
2520	0.666484	0.166804	0.043	Carbohydrates	Di- and oligosaccharides	Beta-Glucoside_Metabolism	Glucokinase, ROK family (EC 2.7.1.2)
2483	0.665842	0.185643	0.04	Membrane Transport	Protein secretion system, Type II	General_Secretion_Pathway	General secretion pathway protein A
2769	0.664904	0.297863	0.048	Iron acquisition and metabolism	NULL	Heme,_hemin_uptake_and_utilization_systems_in_GramPositives	Heme-degrading monooxygenase IsdG (EC 1.14.99.3)
11	0.664801	0.112044	0.036	Motility and Chemotaxis	Social motility and nonflagellar swimming in bacteria	Rhamnolipids_in_Pseudomonas	(R)-3-hydroxydecanoyl-ACP:CoA transacylase PhaG (3-hydroxyacyl-CoA-acyl carrier protein transferase) (EC 2.4.1.-)
3750	0.664427	0.335573	0.009	Miscellaneous	NULL	ZZ_gjo_need_homes	Mitochondrial processing peptidase-like protein (EC 3.4.24.64)
6591	0.663968	0.168691	0.025	Nitrogen Metabolism	NULL	Allantoin_Utilization	Ureidoglycolate hydrolase (EC 3.5.3.19)
1287	0.663559	0.112665	0.034	Cofactors, Vitamins, Prosthetic Groups, Pigments	Tetrapyrroles	Cobalamin_synthesis	Cobalamin biosynthesis protein CbiG
1312	0.663071	0.336929	0.044	Cofactors, Vitamins, Prosthetic Groups, Pigments	Coenzyme F420	Coenzyme_F420_synthesis	Coenzyme F420-0:L-glutamate ligase
6635	0.66296	0.33704	0.002	Stress Response	Detoxification	Uptake_of_selenate_and_selenite	Various polyols ABC transporter, permease component 2
6855	0.662563	0.337437	0.011	Clustering-based subsystems	NULL	Aerotolerance_operon_in_Bacteroides_and_potentially_orthologous_operons_in_other_organisms	hypothetical protein PA3071
4827	0.662408	0.337592	0.007	Clustering-based subsystems	NULL	Conserved_cluster_around_acetyltransferase_YpeA_in_Enterobacteria	Predicted iron-dependent peroxidase, Dyp-type family
2060	0.66188	0.0496705	0.014	Clustering-based subsystems	Hypothetical Related to Dihydroorate Dehydrogenase	Hypothetical_Related_to_Dihydroorotate_dehydrogenase	FIG005495: hypothetical protein
5863	0.661747	0.225502	0.029	Photosynthesis	NULL	Proteorhodopsin	Spheroidene monooxygenase
5621	0.66018	0.142943	0.043	Protein Metabolism	Protein biosynthesis	Ribosome_SSU_chloroplast	SSU ribosomal protein S19p (S15e), chloroplast
6102	0.659759	0.340241	0.034	Respiration	Electron accepting reactions	Anaerobic_respiratory_reductases	Thiosulfate reductase cytochrome B subunit
5087	0.658767	0.0340032	0.015	DNA Metabolism	NULL	Restriction-Modification_System	Putative DNA-binding protein in cluster with Type I restriction-modification system
2339	0.658462	0.265641	0.021	Respiration	NULL	Formate_hydrogenase	Formate hydrogenlyase transcriptional activator
2408	0.658265	0.341735	0.041	Nucleosides and Nucleotides	Purines	Purine_conversions	GMP reductase (EC 1.7.1.7)
3942	0.656709	0.0345912	0.025	Respiration	Electron donating reactions	Respiratory_Complex_I	NADH-quinone oxidoreductase chain F 2 (EC 1.6.99.5)
3282	0.654769	0.146325	0.032	Protein Metabolism	Protein biosynthesis	Ribosome_LSU_chloroplast	LSU ribosomal protein L20p, chloroplast
3779	0.653906	0.346094	0.001	Amino Acids and Derivatives	Arginine; urea cycle, polyamines	Putrescine_utilization_pathways	Monoamine/putrescine oxidase (EC 1.4.3.10)
4903	0.652914	0.347086	0.003	Virulence, Disease and Defense	Resistance to antibiotics and toxic compounds	Cobalt-zinc-cadmium_resistance	Probable Co/Zn/Cd efflux system membrane fusion protein
1565	0.652857	0.308571	0.021	Carbohydrates	Central carbohydrate metabolism	Pyruvate_Alanine_Serine_Interconversions	D-alanine aminotransferase (EC 2.6.1.21)
5332	0.652413	0.193104	0.04	Membrane Transport	Protein translocation across cytoplasmic membrane	ESAT-6_proteins_secretion_system_in_Actinobacteria	RD1 region associated protein Rv3876
4525	0.652241	0.347759	0.023	Carbohydrates	Central carbohydrate metabolism	Dihydroxyacetone_kinases	Phosphoenolpyruvate-dihydroxyacetone phosphotransferase (EC 2.7.1.121), ADP-binding subunit DhaL
647	0.650624	0.349376	0.015	Sulfur Metabolism	Organic sulfur assimilation	Alkanesulfonates_Utilization	Alkanesulfonates ABC transporter ATP-binding protein
3875	0.650331	0.349669	0.004	Amino Acids and Derivatives	Arginine; urea cycle, polyamines	Polyamine_Metabolism	N-carbamoylputrescine amidase (3.5.1.53)

## Sheet: shrub_reduced
	i_amb	i_red	p	level1	level2	level3	function
2217	0.0404052	0.878784	0.003	Iron acquisition and metabolism	NULL	Iron_Scavenging_cluster_in_Thermus	Ferrichrome-binding periplasmic protein precursor (TC 3.A.1.14.3)
5585	0.140839	0.859161	0.001	Protein Metabolism	Protein biosynthesis	Ribosome_SSU_mitochondrial	SSU ribosomal protein MRP1, mitochondrial
1893	0.0798877	0.820253	0.002	Carbohydrates	Monosaccharides	Mannose_Metabolism	Endo-1,4-beta-mannosidase
6543	0.159939	0.820068	0.001	Stress Response	NULL	Universal_stress_protein_family	Universal stress protein E
5114	0.029346	0.810633	0.027	Miscellaneous	Plant-Prokaryote DOE project	Conserved_gene_cluster_possibly_involved_in_RNA_metabolism	Putative anti-sigma factor antagonist
5979	0.108596	0.804526	0.003	Sulfur Metabolism	Inorganic sulfur assimilation	Inorganic_Sulfur_Assimilation	Sulfate transporter, CysZ-type
3571	0.110595	0.800929	0.004	Carbohydrates	Central carbohydrate metabolism	Glyoxylate_bypass	Malate dehydrogenase (EC 1.1.1.37), peroxisomal
2037	0.133639	0.799541	0.003	Clustering-based subsystems	NULL	CBSS-214092.1.peg.3450	FIG002208: Acetyltransferase (EC 2.3.1.-)
6388	0.140722	0.788917	0.007	Membrane Transport	Protein secretion system, Type III	Type_III_secretion_systems	Type III secretion bridge between inner and outermembrane lipoprotein (YscJ,HrcJ,EscJ, PscJ)
4278	0.169217	0.782436	0.004	Carbohydrates	Di- and oligosaccharides	Trehalose_Uptake_and_Utilization	PTS system, glucose-specific IIC component (EC 2.7.1.69)
4628	0.040316	0.78138	0.022	Photosynthesis	Light-harvesting complexes	Phycobilisome	Phycocyanin alpha chain
5524	0.221551	0.778449	0.001	Protein Metabolism	Protein biosynthesis	Ribosome_activity_modulation	Ribosome hibernation protein YfiA
5441	0.101595	0.771412	0.008	RNA Metabolism	Transcription	Transcription_factors_bacterial	Rho-specific inhibitor of transcription termination (YaeO)
1439	0.207423	0.766649	0.04	Amino Acids and Derivatives	Arginine; urea cycle, polyamines	Cyanophycin_Metabolism	Cyanophycinase (EC 3.4.15.6)
4281	0.211237	0.762358	0.009	Carbohydrates	Di- and oligosaccharides	Maltose_and_Maltodextrin_Utilization	PTS system, maltose and glucose-specific IIC component (EC 2.7.1.69)
3158	0.0324928	0.758918	0.011	Cell Wall and Capsule	NULL	Peptidoglycan_Crosslinking_of_Peptide_Stems	L,D-transpeptidase ErfK
6696	0.215513	0.757548	0.002	Carbohydrates	Monosaccharides	Xylose_utilization	Xylose activator XylR (AraC family)
2612	0.189008	0.756989	0.001	Stress Response	Oxidative stress	Glutathione:_Redox_cycle	Glutaredoxin 2
2765	0.245791	0.754209	0.006	Regulation and Cell signaling	NULL	Oxygen_and_light_sensor_PpaA-PpsR	Heme oxygenase (EC 1.14.99.3)
6234	0.196204	0.747737	0.001	Carbohydrates	Monosaccharides	L-Arabinose_utilization	Transcriptional regulator of the arabinose operon in Shewanella, GntR family
2254	0.254625	0.745375	0.003	Motility and Chemotaxis	Flagellar motility in Prokaryota	Flagellum	Flagellar biosynthesis protein FliL
5572	0.227404	0.744171	0.011	Regulation and Cell signaling	Quorum sensing and biofilm formation	Autoinducer_2_(AI-2)_transport_and_processing_(lsrACDBFGE_operon)	S-ribosylhomocysteine lyase (EC 4.4.1.21)
769	0.256275	0.743725	0.002	Carbohydrates	Monosaccharides	L-Arabinose_utilization	Arabinan endo-1,5-alpha-L-arabinosidase (EC 3.2.1.99)
2267	0.259705	0.740295	0.025	Motility and Chemotaxis	Flagellar motility in Prokaryota	Flagellum_in_Campylobacter	Flagellar hook-basal body complex protein FliE
297	0.202571	0.739552	0.018	RNA Metabolism	RNA processing and modification	mnm5U34_biosynthesis_bacteria	5-methylaminomethyl-2-thiouridine-forming enzyme mnmC
1231	0.203224	0.738712	0.01	Miscellaneous	Plant-Prokaryote DOE project	At4g38090	Choline monooxygenase-like protein with aromatic-ring-hydroxylating dioxygenase domain
3607	0.145249	0.738551	0.006	Membrane Transport	NULL	Transport_of_Manganese	Manganese ABC transporter, ATP-binding protein SitB
2738	0.2035	0.738357	0.007	DNA Metabolism	NULL	Nucleoid-associated_proteins_in_Bacteria	Haemolysin expression modulating protein
3474	0.262499	0.737501	0.003	Carbohydrates	Monosaccharides	D-gluconate_and_ketogluconates_metabolism	Low-affinity gluconate/H+ symporter GntU
1233	0.0773667	0.734155	0.011	Clustering-based subsystems	Choline bitartrate degradation, putative	CBSS-344610.3.peg.2335	Choline-glycine betaine transporter
4877	0.0974869	0.73291	0.009	RNA Metabolism	Transcription	Rrf2_family_transcriptional_regulators	Predicted transcriptional regulator of cysteine synthase, Rrf2 family
2369	0.11847	0.730929	0.031	Carbohydrates	Monosaccharides	Fructose_utilization	Fructose-specific phosphocarrier protein HPr (EC 2.7.1.69)
2131	0.0138034	0.729466	0.004	Iron acquisition and metabolism	Siderophores	Siderophore_Pyoverdine	FIG137594: Putative iron-regulated membrane protein
4276	0.271442	0.728558	0.006	Carbohydrates	Di- and oligosaccharides	Trehalose_Uptake_and_Utilization	PTS system, glucose-specific IIA component (EC 2.7.1.69)
3033	0.244271	0.725195	0.002	Clustering-based subsystems	NULL	Conserved_cluster_in_Enterobacteriaceae_downstream_from_YqjA,_a_DedA_family_protein	Inner membrane protein YqjE
4312	0.277242	0.722758	0.001	Carbohydrates	NULL	Sugar_utilization_in_Thermotogales	Pectate lyase precursor (EC 4.2.2.2)
2104	0.0832488	0.722391	0.016	Iron acquisition and metabolism	NULL	Heme,_hemin_uptake_and_utilization_systems_in_GramPositives	FIG039061: hypothetical protein related to heme utilization
3501	0.106175	0.71901	0.035	Regulation and Cell signaling	NULL	DNA-binding_regulatory_proteins,_strays	LysR family transcriptional regulator YdcI
7021	0.283023	0.716977	0.006	Carbohydrates	Monosaccharides	L-rhamnose_utilization	rhamnogalacturonan acetylesterase
3983	0.0859623	0.716964	0.02	Membrane Transport	Uni- Sym- and Antiporters	Multi-subunit_cation_antiporter	Na(+) H(+) antiporter subunit E
6508	0.220248	0.716824	0.016	Membrane Transport	Protein secretion system, Type VI	Type_VI_secretion_systems	Uncharacterized protein ImpI/VasC
4630	0.043781	0.713765	0.043	Photosynthesis	Light-harvesting complexes	Phycobilisome	Phycocyanin beta chain
5532	0.255822	0.7122	0.008	Cofactors, Vitamins, Prosthetic Groups, Pigments	NAD and NADP	NAD_regulation	Ribosyl nicotinamide transporter, PnuC-like
5174	0.192121	0.711819	0.019	Membrane Transport	Protein secretion system, Type V	Two_partner_secretion_pathway_(TPS)	Putative large exoprotein involved in heme utilization or adhesion of ShlA/HecA/FhaA family
784	0.258271	0.709445	0.018	Amino Acids and Derivatives	Arginine; urea cycle, polyamines	Arginine_and_Ornithine_Degradation	Arginine N-succinyltransferase (EC 2.3.1.109)
6845	0.162269	0.707915	0.012	Clustering-based subsystems	NULL	CBSS-83333.1.peg.946	hemimethylated DNA binding protein YccV
6541	0.293079	0.706921	0.008	Stress Response	NULL	Universal_stress_protein_family	Universal stress protein A
4790	0.160405	0.705569	0.031	Membrane Transport	NULL	Ton_and_Tol_transport_systems	Predicted beta-glucoside specific TonB-dependent outer membrane receptor
6209	0.164273	0.704308	0.024	Carbohydrates	Monosaccharides	D-Galacturonate_and_D-Glucuronate_Utilization	Transcriptional regulator KdgR, KDG operon repressor
4195	0.164464	0.703965	0.026	Cell Wall and Capsule	Gram-Negative cell wall components	Outer_membrane	Outer membrane protein F precursor
1548	0.296875	0.703125	0.028	Virulence, Disease and Defense	Resistance to antibiotics and toxic compounds	Copper_homeostasis:_copper_tolerance	Cytoplasmic copper homeostasis protein cutC
6196	0.231076	0.702903	0.009	Clustering-based subsystems	NULL	Maltose_utilization_cluster	Transcriptional activator of maltose regulon, MalT
735	0.298168	0.701832	0.003	Protein Metabolism	Protein degradation	Aminopeptidases_(EC_3.4.11.-)	Aminopeptidase Y (Arg, Lys, Leu preference) (EC 3.4.11.15)
3982	0.298967	0.701033	0.013	Membrane Transport	Uni- Sym- and Antiporters	Multi-subunit_cation_antiporter	Na(+) H(+) antiporter subunit D
348	0.022061	0.700564	0.002	Iron acquisition and metabolism	Siderophores	Siderophore_Pyoverdine	ABC transporter in pyoverdin gene cluster, ATP-binding component
2304	0.118767	0.698862	0.015	Cofactors, Vitamins, Prosthetic Groups, Pigments	Riboflavin, FMN, FAD	Flavodoxin	Flavoprotein MioC
3428	0.234946	0.697926	0.02	Cell Wall and Capsule	Gram-Negative cell wall components	KDO2-Lipid_A_biosynthesis	Lipid A biosynthesis (KDO) 2-(lauroyl)-lipid IVA acyltransferase (EC 2.3.1.-)
2245	0.30302	0.69698	0.012	Motility and Chemotaxis	Flagellar motility in Prokaryota	Flagellum	Flagellar basal-body rod protein FlgB
728	0.23574	0.696906	0.019	Protein Metabolism	Protein degradation	Dipeptidases_(EC_3.4.13.-)	Aminoacyl-histidine dipeptidase (Peptidase D) (EC 3.4.13.3)
4181	0.202656	0.696016	0.031	Cell Wall and Capsule	Gram-Negative cell wall components	Lipopolysaccharide_assembly	Outer membrane chaperone Skp (OmpH) precursor
482	0.202811	0.695784	0.032	Protein Metabolism	Protein degradation	Proteolysis_in_bacteria,_ATP-dependent	ATPase, AFG1 family
1393	0.203519	0.694721	0.033	Regulation and Cell signaling	NULL	Orphan_regulatory_proteins	Copper sensory histidine kinase CpxA
7101	0.203939	0.694091	0.042	RNA Metabolism	RNA processing and modification	tRNA_splicing	tRNA-splicing 2'-phosphotransferase (EC 2.7.-.-)
1246	0.238172	0.693779	0.014	Cell Division and Cell Cycle	NULL	MukBEF_Chromosome_Condensation	Chromosome partition protein MukB
3066	0.306805	0.693195	0.001	DNA Metabolism	NULL	DNA_structural_proteins,_bacterial	Integration host factor alpha subunit
681	0.307518	0.692482	0.002	Miscellaneous	Plant-Prokaryote DOE project	COG3533	Alpha-L-arabinofuranosidase II precursor (EC 3.2.1.55)
1894	0.309116	0.690884	0.001	Miscellaneous	Plant-Prokaryote DOE project	COG3533	Endo-1,4-beta-xylanase A precursor (EC 3.2.1.8)
2210	0.309238	0.690762	0.006	Iron acquisition and metabolism	NULL	Campylobacter_Iron_Metabolism	Ferric uptake regulation protein
6453	0.0248923	0.690655	0.003	Clustering-based subsystems	Carbohydrates	Putative_sugar_ABC_transporter_(ytf_cluster)	UPF0131 protein YtfP
2575	0.311947	0.688053	0.005	Stress Response	Acid stress	Glutamate_transporter_involved_in_acid_tolerance_in_Streptococcus	Glutamate transport ATP-binding protein
5950	0.312813	0.687187	0.033	Amino Acids and Derivatives	Arginine; urea cycle, polyamines	Arginine_and_Ornithine_Degradation	Succinylglutamic semialdehyde dehydrogenase (EC 1.2.1.71)
1380	0.244302	0.685897	0.016	Regulation and Cell signaling	Regulation of virulence	A_conserved_operon_linked_to_TyrR_and_possibly_involved_in_virulence	Conserved protein YcjX with nucleoside triphosphate hydrolase domain
1795	0.12877	0.682858	0.023	Miscellaneous	Plant-Prokaryote DOE project	Niacin-Choline_transport_and_metabolism	DgcB Dimethylglycine demethylase subunit B
4307	0.317746	0.682254	0.035	Cofactors, Vitamins, Prosthetic Groups, Pigments	Quinone cofactors	Coenzyme_PQQ_synthesis	Paralog of coenzyme PQQ synthesis protein C
2618	0.282857	0.681786	0.017	Stress Response	Oxidative stress	Glutathione:_Redox_cycle	Glutaredoxin-like protein NrdH, required for reduction of Ribonucleotide reductase class Ib
314	0.103764	0.681361	0.036	Carbohydrates	Di- and oligosaccharides	Beta-Glucoside_Metabolism	6-phospho-beta-glucosidase ascB (EC 3.2.1.86)
5130	0.0280826	0.679489	0.022	Potassium metabolism	NULL	Potassium_homeostasis	Putative cytoplasmic protein ,probably associated with Glutathione-regulated potassium-efflux
4570	0.321261	0.678739	0.007	Clustering-based subsystems	NULL	Nucleoside_Catabolism_cluster	Phosphopentomutase (EC 5.4.2.7)
1667	0.131508	0.678477	0.047	DNA Metabolism	DNA replication	DNA-replication	DNA replication protein DnaC
3526	0.321547	0.678453	0.006	Miscellaneous	Plant-Prokaryote DOE project	Synechocystis_experimental	Lysophospholipase L2 (EC 3.1.1.5)
5949	0.286264	0.677953	0.03	Amino Acids and Derivatives	Arginine; urea cycle, polyamines	Arginine_and_Ornithine_Degradation	Succinylglutamate desuccinylase (EC 3.5.1.96)
5952	0.322068	0.677932	0.014	Amino Acids and Derivatives	Arginine; urea cycle, polyamines	Arginine_and_Ornithine_Degradation	Succinylornithine transaminase (EC 2.6.1.81)
4215	0.286393	0.677808	0.028	Protein Metabolism	Protein degradation	Proteolysis_in_bacteria,_ATP-dependent	Outer membrane stress sensor protease DegQ, serine protease
1786	0.106252	0.676384	0.024	Carbohydrates	Monosaccharides	Deoxyribose_and_Deoxynucleoside_Catabolism	Deoxyribose operon repressor, DeoR family
5273	0.288727	0.675182	0.023	Iron acquisition and metabolism	Siderophores	Siderophore_Pyoverdine	Pyoverdine chromophore precursor synthetase PvdL
163	0.324934	0.675066	0.001	Sulfur Metabolism	Inorganic sulfur assimilation	Inorganic_Sulfur_Assimilation	3'(2'),5'-bisphosphate nucleotidase (EC 3.1.3.7)
5825	0.325233	0.674767	0.031	Stress Response	Oxidative stress	Glutathionylspermidine_and_Trypanothione	Similarity with glutathionylspermidine synthase (EC 6.3.1.8), group 1
2492	0.181035	0.674137	0.036	Membrane Transport	Protein secretion system, Type II	General_Secretion_Pathway	General secretion pathway protein J
252	0.32741	0.67259	0.005	Carbohydrates	Monosaccharides	D-Galacturonate_and_D-Glucuronate_Utilization	4-deoxy-L-threo-5-hexosulose-uronate ketol-isomerase (EC 5.3.1.17)
7130	0.0300691	0.672536	0.01	Membrane Transport	Protein secretion system, Type III	Type_III_secretion_systems	type III secretion protein HrpQ
6484	0.218338	0.672494	0.033	Stress Response	Oxidative stress	Glutathionylspermidine_and_Trypanothione	Uncharacterized GST-like protein yghU associated with glutathionylspermidine synthetase/amidase
779	0.135928	0.671404	0.038	Amino Acids and Derivatives	Arginine; urea cycle, polyamines	Arginine_and_Ornithine_Degradation	Arginine ABC transporter, ATP-binding protein ArtP
4065	0.256827	0.669794	0.041	Stress Response	Oxidative stress	Oxidative_stress	Nitrite-sensitive transcriptional repressor NsrR
5021	0.294455	0.668738	0.029	Clustering-based subsystems	Hypothetical in Lysine biosynthetic cluster	CBSS-323850.3.peg.3269	Protein of unknown function DUF484
5210	0.220976	0.668537	0.037	DNA Metabolism	DNA repair	2-phosphoglycolate_salvage	Putative phosphatase YqaB
6455	0.296038	0.666957	0.042	Carbohydrates	NULL	Unknown_carbohydrate_utilization_(_cluster_Ydj_)	UPF0229 protein YeaH
2926	0.0635637	0.666541	0.024	Miscellaneous	Plant-Prokaryote DOE project	At1g69340_At2g40600	Hypothetical protein YmdC, PLD phosphodiesterase domains
3218	0.29656	0.66637	0.038	Amino Acids and Derivatives	Lysine, threonine, methionine, and cysteine	Lysine_degradation	L-pipecolate oxidase (1.5.3.7)
5309	0.296641	0.666279	0.025	Carbohydrates	Fermentation	Butanol_Biosynthesis	Pyruvate formate-lyase (EC 2.3.1.54)
4997	0.259728	0.666065	0.024	Clustering-based subsystems	NULL	CBSS-562.2.peg.5158_SK3_including	Protein YaiA
2319	0.334312	0.665688	0.019	Respiration	NULL	Formate_hydrogenase	Formate dehydrogenase -O, gamma subunit (EC 1.2.1.2)
207	0.297305	0.665532	0.024	Fatty Acids, Lipids, and Isoprenoids	Fatty acids	Fatty_Acid_Biosynthesis_FASI	3-hydroxypalmitoyl-[acyl-carrier-protein] dehydratase of FASI (EC 4.2.1.61)
942	0.33462	0.66538	0.002	Carbohydrates	Monosaccharides	Xylose_utilization	Beta-xylosidase (EC 3.2.1.37)
595	0.297497	0.665316	0.023	Stress Response	Oxidative stress	Regulation_of_Oxidative_Stress_Response	Aerobic respiration control protein arcA
2460	0.334917	0.665083	0.006	Clustering-based subsystems	Putrescine/GABA utilization cluster-temporal,to add to SSs	GABA_and_putrescine_metabolism_from_cluters	Gamma-glutamyl-putrescine synthetase (EC 6.3.1.11)
5237	0.261728	0.663493	0.03	Carbohydrates	Di- and oligosaccharides	Maltose_and_Maltodextrin_Utilization	Putative sucrose phosphorylase (EC 2.4.1.7)
3449	0.33742	0.66258	0.03	Clustering-based subsystems	NULL	CBSS-211586.1.peg.3133	Lipoprotein NlpD
3979	0.337424	0.662576	0.044	Membrane Transport	Uni- Sym- and Antiporters	Multi-subunit_cation_antiporter	Na(+) H(+) antiporter subunit A
7085	0.300227	0.662244	0.048	RNA Metabolism	RNA processing and modification	tRNA_modification_Bacteria	tRNA(Cytosine32)-2-thiocytidine synthetase
3160	0.338558	0.661442	0.014	Cell Wall and Capsule	NULL	Peptidoglycan_Crosslinking_of_Peptide_Stems	L,D-transpeptidase YcbB
4007	0.338636	0.661364	0.019	Miscellaneous	Plant-Prokaryote DOE project	Biotin_biosynthesis_Experimental	NfuA Fe-S protein maturation
6033	0.263652	0.661019	0.044	Carbohydrates	Aminosugars	N-Acetyl-Galactosamine_and_Galactosamine_Utilization	Tagatose-1,6-bisphosphate aldolase AgaY (EC 4.1.2.-)
1904	0.339414	0.660586	0.019	DNA Metabolism	DNA repair	DNA_repair,_bacterial	Endonuclease V (EC 3.1.21.7)
2891	0.34243	0.65757	0.001	Cofactors, Vitamins, Prosthetic Groups, Pigments	NULL	Thiamin_biosynthesis	Hydroxymethylpyrimidine synthesis protein THI5
5343	0.343853	0.656147	0.049	Clustering-based subsystems	Translation	CBSS-326442.4.peg.1852	RNA polymerase associated protein RapA (EC 3.6.1.-)
4494	0.052129	0.656144	0.019	Phosphorus Metabolism	NULL	Phosphate_metabolism	Phosphate permease PHO89 (Na( )/Pi cotransporter PHO89)
6528	0.305751	0.65603	0.045	Clustering-based subsystems	NULL	Conserved_gene_cluster_associated_with_Met-tRNA_formyltransferase	Uncharacterized protein with LysM domain, COG1652
6089	0.344447	0.655553	0.001	Cofactors, Vitamins, Prosthetic Groups, Pigments	NULL	Thiamin_biosynthesis	Thiazole biosynthetic enzyme Thi4
5459	0.268529	0.654749	0.023	RNA Metabolism	RNA processing and modification	RNA_processing_and_degradation,_bacterial	Ribonuclease E inhibitor RraB
5648	0.146671	0.654215	0.033	Protein Metabolism	Protein biosynthesis	Ribosome_SSU_mitochondrial	SSU ribosomal protein S35mt, mitochondrial
4110	0.147226	0.653327	0.038	Cell Wall and Capsule	Gram-Negative cell wall components	Major_Outer_Membrane_Proteins	Nucleoside-specific channel-forming protein Tsx precursor
3618	0.346769	0.653231	0.001	Carbohydrates	Monosaccharides	D-Galacturonate_and_D-Glucuronate_Utilization	Mannonate dehydratase (EC 4.2.1.8)
2124	0.269752	0.653176	0.045	Clustering-based subsystems	NULL	CBSS-243277.1.peg.4359	FIG094199: Fumarylacetoacetate hydrolase
3241	0.154286	0.652857	0.033	Cell Wall and Capsule	Gram-Negative cell wall components	KDO2-Lipid_A_biosynthesis	LPS-assembly lipoprotein RlpB precursor (Rare lipoprotein B)
5515	0.0539441	0.651908	0.021	RNA Metabolism	RNA processing and modification	RNA_pseudouridine_syntheses	Ribosomal large subunit pseudouridine synthase F (EC 4.2.1.70)
2666	0.310605	0.65057	0.031	Carbohydrates	Sugar alcohols	Glycerol_and_Glycerol-3-phosphate_Uptake_and_Utilization	Glycerol-3-phosphate transporter
5526	0.349651	0.650349	0.022	Protein Metabolism	Protein biosynthesis	Ribosome_activity_modulation	Ribosome modulation factor
705	0.350145	0.649855	0.031	Carbohydrates	NULL	Sugar_utilization_in_Thermotogales	Alpha-glucuronidase (EC 3.2.1.139)
5483	0.350236	0.649764	0.003	Nucleosides and Nucleotides	NULL	Ribonucleotide_reduction	Ribonucleotide reductase of class Ib (aerobic), beta subunit (EC 1.17.4.1)
