# Supplementary material for: Drought and plant litter chemistry alter microbial gene expression and metabolite production
Source: ISME J. 2020 May 22;14(9):2236–47. doi: 10.1038/s41396-020-0683-6 (PMC7608424; doi:10.1038/s41396-020-0683-6)
Supplement: Supplementary file 6 — Dataset S4 [file 41396_2020_683_MOESM6_ESM.xlsx]

## Sheet: grass
	i_grass	i_shrub	p	level1	level2	level3	function
1894	0.962413	0.0375873	0.001	Miscellaneous	Plant-Prokaryote DOE project	COG3533	Endo-1,4-beta-xylanase A precursor (EC 3.2.1.8)
6688	0.961399	0.0386009	0.001	Carbohydrates	Monosaccharides	Xylose_utilization	Xylanase
1233	0.94106	0.0261953	0.001	Clustering-based subsystems	Choline bitartrate degradation, putative	CBSS-344610.3.peg.2335	Choline-glycine betaine transporter
705	0.938564	0.0614356	0.001	Carbohydrates	NULL	Sugar_utilization_in_Thermotogales	Alpha-glucuronidase (EC 3.2.1.139)
4560	0.93495	0.0289113	0.001	Phosphorus Metabolism	NULL	Phosphonate_metabolism	Phosphonoacetate hydrolase (EC 3.11.1.2)
4494	0.923446	0.025518	0.001	Phosphorus Metabolism	NULL	Phosphate_metabolism	Phosphate permease PHO89 (Na( )/Pi cotransporter PHO89)
1339	0.918009	0.0637708	0.001	Stress Response	Cold shock	Cold_shock,_CspA_family_of_proteins	Cold shock protein CspI
942	0.90878	0.0912203	0.001	Carbohydrates	Monosaccharides	Xylose_utilization	Beta-xylosidase (EC 3.2.1.37)
311	0.907752	0.0922476	0.001	Carbohydrates	One-carbon Metabolism	Formaldehyde_assimilation:_Ribulose_monophosphate_pathway	6-phospho-3-hexuloisomerase
5931	0.904226	0.095774	0.001	Cofactors, Vitamins, Prosthetic Groups, Pigments	NULL	Thiamin_biosynthesis	Substrate-specific component YkoE of thiamin-regulated ECF transporter for HydroxyMethylPyrimidine
735	0.895664	0.104336	0.002	Protein Metabolism	Protein degradation	Aminopeptidases_(EC_3.4.11.-)	Aminopeptidase Y (Arg, Lys, Leu preference) (EC 3.4.11.15)
3474	0.894289	0.105711	0.001	Carbohydrates	Monosaccharides	D-gluconate_and_ketogluconates_metabolism	Low-affinity gluconate/H+ symporter GntU
1443	0.893414	0.106586	0.001	Stress Response	Osmotic stress	Synthesis_of_osmoregulated_periplasmic_glucans	Cyclic beta-1,2-glucan synthase (EC 2.4.1.-)
3964	0.892427	0.107573	0.001	Miscellaneous	Plant-Prokaryote DOE project	At4g17370	NADPH-dependent aldo-keto reductase, similarity to GRE3, stress-induced in yeast
6089	0.889788	0.110212	0.001	Cofactors, Vitamins, Prosthetic Groups, Pigments	NULL	Thiamin_biosynthesis	Thiazole biosynthetic enzyme Thi4
2891	0.881559	0.118441	0.001	Cofactors, Vitamins, Prosthetic Groups, Pigments	NULL	Thiamin_biosynthesis	Hydroxymethylpyrimidine synthesis protein THI5
1582	0.877213	0.122787	0.001	Cofactors, Vitamins, Prosthetic Groups, Pigments	Folate and pterines	YgfZ	D-arabino-3-hexulose 6-phosphate formaldehyde lyase
3339	0.869932	0.0433559	0.001	Protein Metabolism	Protein biosynthesis	Ribosome_LSU_mitochondrial	LSU ribosomal protein L40mt, mitochondrial
1262	0.869692	0.0723935	0.002	Membrane Transport	NULL	Citrate_Utilization_System_(CitAB,_CitH,_and_tctABC)	CitH citrate transporter
6736	0.869122	0.130878	0.001	Membrane Transport	NULL	Transport_of_Zinc	Zinc ABC transporter, inner membrane permease protein ZnuB
476	0.867712	0.117589	0.001	Cofactors, Vitamins, Prosthetic Groups, Pigments	NULL	Thiamin_biosynthesis	ATPase component YkoD of energizing module of thiamin-regulated ECF transporter for HydroxyMethylPyrimidine
4924	0.864685	0.135315	0.001	Phosphorus Metabolism	NULL	Phosphate_metabolism	Probable low-affinity inorganic phosphate transporter
1802	0.853347	0.130358	0.001	Stress Response	Osmotic stress	Ectoine_biosynthesis_and_regulation	Diaminobutyrate-pyruvate aminotransferase (EC 2.6.1.46)
684	0.849588	0.150412	0.001	Carbohydrates	Monosaccharides	L-Arabinose_utilization	Alpha-N-arabinofuranosidase (EC 3.2.1.55)
5937	0.84732	0.15268	0.001	Respiration	Electron donating reactions	Succinate_dehydrogenase	Succinate dehydrogenase cytochrome b560 subunit, mitochondrial precursor
2828	0.838347	0.161653	0.001	Protein Metabolism	Protein biosynthesis	tRNA_aminoacylation,_His	Histidyl-tRNA synthetase (EC 6.1.1.21), mitochondrial
4765	0.835737	0.0448274	0.002	Carbohydrates	Monosaccharides	L-Arabinose_utilization	Predicted L-arabinose ABC transport system, periplasmic arabinose-binding protein
7100	0.832858	0.129999	0.001	RNA Metabolism	RNA processing and modification	tRNA_processing	tRNA-specific adenosine-34 deaminase subunit Tad3p
2765	0.831583	0.168417	0.001	Regulation and Cell signaling	NULL	Oxygen_and_light_sensor_PpaA-PpsR	Heme oxygenase (EC 1.14.99.3)
6004	0.830072	0.132166	0.001	Stress Response	Oxidative stress	Redox-dependent_regulation_of_nucleus_processes	Suppressor of Glycerol Defect
3330	0.830037	0.169963	0.001	Miscellaneous	Plant-Prokaryote DOE project	DOE_COG2016	LSU ribosomal protein L37e
2629	0.826748	0.0301922	0.001	Stress Response	Oxidative stress	Glutathione:_Non-redox_reactions	Glutathione S-transferase, phi (EC 2.5.1.18)
1413	0.825266	0.174734	0.001	Miscellaneous	Plant-Prokaryote DOE project	COG3380_COG2907	Cryptochrome
2575	0.824709	0.175291	0.001	Stress Response	Acid stress	Glutamate_transporter_involved_in_acid_tolerance_in_Streptococcus	Glutamate transport ATP-binding protein
5643	0.822066	0.158164	0.001	Protein Metabolism	Protein biosynthesis	Ribosome_SSU_mitochondrial	SSU ribosomal protein S2p (SAe), mitochondrial
3207	0.819303	0.180697	0.001	Carbohydrates	Fermentation	Fermentations:_Lactate	L-lactate dehydrogenase (EC 1.1.1.27)
4660	0.819204	0.180796	0.001	Stress Response	Oxidative stress	Redox-dependent_regulation_of_nucleus_processes	Poly [ADP-ribose] polymerase-1 (EC 2.4.2.30)
3272	0.818466	0.100852	0.001	Protein Metabolism	Protein biosynthesis	Ribosome_LSU_mitochondrial	LSU ribosomal protein L17p, mitochondrial
640	0.816765	0.183235	0.001	Phosphorus Metabolism	NULL	Phosphate_metabolism	Alkaline phosphatase (EC 3.1.3.1)
626	0.814694	0.185306	0.001	Clustering-based subsystems	Methylamine utilization	CBSS-265072.7.peg.546	Aldehyde dehydrogenase in Methylamine utilization cluster
4713	0.812596	0.166581	0.001	Carbohydrates	Monosaccharides	Xylose_utilization	Possible alpha-xyloside ABC transporter, substrate-binding component
3982	0.808628	0.191372	0.001	Membrane Transport	Uni- Sym- and Antiporters	Multi-subunit_cation_antiporter	Na(+) H(+) antiporter subunit D
1753	0.805862	0.172567	0.001	RNA Metabolism	Transcription	RNA_polymerase_I	DNA-directed RNA polymerases I, II, and III 8.3 kDa polypeptide (EC 2.7.7.6)
2217	0.804023	0.0385247	0.005	Iron acquisition and metabolism	NULL	Iron_Scavenging_cluster_in_Thermus	Ferrichrome-binding periplasmic protein precursor (TC 3.A.1.14.3)
3487	0.8028	0.1972	0.001	Fatty Acids, Lipids, and Isoprenoids	Isoprenoids	Carotenoids	Lycopene elongase (EC 2.5.1.-)
6473	0.801751	0.198249	0.001	Miscellaneous	Plant-Prokaryote DOE project	Experimental-Ubiquinone_BiosynthesisVDC	Ubiquinone biosynthesis monooxgenase COQ6 (EC 1.14.13.-)
5224	0.801733	0.0393645	0.003	RNA Metabolism	RNA processing and modification	eukaryotic_rRNA_modification_and_related_functions	Putative ribosomal RNA methyltransferase Nop2 (EC 2.1.1.-) (Nucleolar protein 2)
6161	0.798751	0.201249	0.001	RNA Metabolism	Transcription	RNA_polymerase_II_initiation_factors	Transcription initiation factor IIA small chain
2653	0.798524	0.201476	0.001	Respiration	Electron donating reactions	Respiratory_dehydrogenases_1	Glycerol dehydrogenase (EC 1.1.1.6)
2638	0.797341	0.202659	0.001	Cofactors, Vitamins, Prosthetic Groups, Pigments	Folate and pterines	YgfZ	Glutathione-dependent formaldehyde-activating enzyme (EC 4.4.1.22)
3937	0.796896	0.00578139	0.005	Virulence, Disease and Defense	NULL	Bacterial_cyanide_production_and_tolerance_mechanisms	NADH peroxidase Npx (EC 1.11.1.1)
5483	0.794149	0.205851	0.001	Nucleosides and Nucleotides	NULL	Ribonucleotide_reduction	Ribonucleotide reductase of class Ib (aerobic), beta subunit (EC 1.17.4.1)
5209	0.793848	0.0165231	0.008	DNA Metabolism	DNA repair	2-phosphoglycolate_salvage	Putative phosphatase YieH
2903	0.79167	0.0861084	0.005	Miscellaneous	Plant-Prokaryote DOE project	COG3533	Hypothetical glycoside hydrolase, family 43, similar to arabinosidase
2882	0.790275	0.209725	0.001	Miscellaneous	Plant-Prokaryote DOE project	COG2363	Hydroxyethylthiazole kinase (EC 2.7.1.50)
681	0.790008	0.209992	0.001	Miscellaneous	Plant-Prokaryote DOE project	COG3533	Alpha-L-arabinofuranosidase II precursor (EC 3.2.1.55)
5230	0.789366	0.210634	0.001	Miscellaneous	Plant-Prokaryote DOE project	DOE_COG2016	Putative snRNP Sm-like protein
824	0.787948	0.212052	0.001	Virulence, Disease and Defense	Resistance to antibiotics and toxic compounds	Arsenic_resistance	Arsenical-resistance protein ACR3
5482	0.786334	0.213666	0.001	Nucleosides and Nucleotides	NULL	Ribonucleotide_reduction	Ribonucleotide reductase of class Ib (aerobic), alpha subunit (EC 1.17.4.1)
6706	0.785931	0.166498	0.003	Nucleosides and Nucleotides	Purines	De_Novo_Purine_Biosynthesis	YabJ, a purine regulatory protein and member of the highly conserved YjgF family
6883	0.784655	0.215345	0.001	RNA Metabolism	RNA processing and modification	tRNAmodification_position_34	n-type ATP pyrophosphatase superfamily / TilS and TtcA-like
3983	0.784616	0.0608545	0.004	Membrane Transport	Uni- Sym- and Antiporters	Multi-subunit_cation_antiporter	Na(+) H(+) antiporter subunit E
2816	0.78357	0.00470042	0.001	Miscellaneous	Plant-Prokaryote DOE project	At5g48545_and_At3g56490_At1g31160	Histidine triad (HIT) nucleotide-binding protein, possible regulatory role based on hydrolysis of lysyl-AMP or LysRS:lysyl-AMP
1231	0.781561	0.169897	0.001	Miscellaneous	Plant-Prokaryote DOE project	At4g38090	Choline monooxygenase-like protein with aromatic-ring-hydroxylating dioxygenase domain
5344	0.778862	0.221138	0.003	RNA Metabolism	Transcription	Transcription_initiation,_bacterial_sigma_factors	RNA polymerase principal sigma factor HrdA
164	0.777602	0.222398	0.001	Clustering-based subsystems	NULL	CBSS-342610.3.peg.1794	3',5'-cyclic-nucleotide phosphodiesterase (EC 3.1.4.17)
2818	0.777042	0.222958	0.001	Miscellaneous	Plant-Prokaryote DOE project	At5g48545_and_At3g56490_At1g31160	Histidine triad (HIT) nucleotide-binding protein, yeast YDL125C (HNT1) homolog
5613	0.776455	0.223545	0.001	Protein Metabolism	Protein biosynthesis	Ribosome_SSU_mitochondrial	SSU ribosomal protein S16p, mitochondrial
1866	0.775634	0.224366	0.001	Fatty Acids, Lipids, and Isoprenoids	Isoprenoids	Dolichol_metabolism	Dolichyldiphosphatase 1 (EC 3.6.1.43) (Dolichyl pyrophosphate phosphatase 1)
3333	0.774585	0.225415	0.001	Protein Metabolism	Protein biosynthesis	Ribosome_LSU_eukaryotic_and_archaeal	LSU ribosomal protein L39e
6439	0.773941	0.226059	0.001	Cell Wall and Capsule	NULL	Peptidoglycan_biosynthesis--gjo	UDP-N-acetylmuramoylalanyl-D-glutamate--L-diaminobutyrate ligase
4739	0.773841	0.226159	0.001	Potassium metabolism	NULL	Potassium_homeostasis	Potassium uptake protein, integral membrane component, KtrA
4922	0.772364	0.116977	0.043	Stress Response	Oxidative stress	Glutathione:_Non-redox_reactions	Probable glutathione S-transferase (EC 2.5.1.18), YfcG homolog
6599	0.771666	0.177593	0.001	RNA Metabolism	RNA processing and modification	mcm5s2U_biosynthesis_in_tRNA	Urm1p Ubiquitin like protein involve in thiolation of mcm5Us4 in tRNA
6952	0.765062	0.234938	0.001	Protein Metabolism	Protein degradation	Proteasome_eukaryotic	proteasome regulatory subunit Rpt4
6650	0.765006	0.234994	0.001	Potassium metabolism	NULL	Potassium_homeostasis	Voltage-gated potassium channel
5485	0.764695	0.235305	0.001	Nucleosides and Nucleotides	NULL	Ribonucleotide_reduction	Ribonucleotide reduction protein NrdI
16	0.764076	0.235924	0.001	Amino Acids and Derivatives	Lysine, threonine, methionine, and cysteine	Methionine_Salvage	1,2-dihydroxy-3-keto-5-methylthiopentene dioxygenase (EC 1.13.11.54)
6417	0.762283	0.237717	0.001	RNA Metabolism	RNA processing and modification	Spliceosome	U4/U6 small nuclear ribonucleoprotein component PRP3
6940	0.760841	0.239159	0.001	Protein Metabolism	Protein degradation	Proteasome_eukaryotic	proteasome regulatory subunit Rpn12
2160	0.759426	0.240574	0.001	Cofactors, Vitamins, Prosthetic Groups, Pigments	Riboflavin, FMN, FAD	riboflavin_to_FAD	FMN adenylyltransferase, type 2 eukaryotic (EC 2.7.7.2)
6968	0.759024	0.240976	0.001	Protein Metabolism	Protein degradation	Proteasome_eukaryotic	proteasome subunit beta2 (EC 3.4.25.1)
5622	0.758943	0.241057	0.001	Protein Metabolism	Protein biosynthesis	Ribosome_SSU_mitochondrial	SSU ribosomal protein S19p (S15e), mitochondrial
4024	0.758603	0.241397	0.007	Cofactors, Vitamins, Prosthetic Groups, Pigments	NAD and NADP	NAD_and_NADP_cofactor_biosynthesis_global	Nicotinamidase family protein YcaC
6961	0.756588	0.243412	0.001	Protein Metabolism	Protein degradation	Proteasome_eukaryotic	proteasome subunit alpha4 (EC 3.4.25.1)
5636	0.756197	0.243803	0.001	Protein Metabolism	Protein biosynthesis	Ribosome_SSU_eukaryotic_and_archaeal	SSU ribosomal protein S27e
5443	0.755556	0.0170095	0.004	Miscellaneous	Plant-Prokaryote DOE project	Single-Rhodanese-domain_proteins	Rhodanese domain protein UPF0176, Actinobacterial subgroup
2376	0.75505	0.190517	0.001	Membrane Transport	Protein translocation across cytoplasmic membrane	ESAT-6_proteins_secretion_system_in_Firmicutes	FtsK/SpoIIIE family protein, putative secretion system component EssC/YukA
5675	0.754791	0.245209	0.001	Miscellaneous	Plant-Prokaryote DOE project	COG0398	SVP26 protein associated with early Golgi proteins (SNARE associated domain)
3196	0.754773	0.0943053	0.013	Stress Response	Osmotic stress	Ectoine_biosynthesis_and_regulation	L-ectoine synthase (EC 4.2.1.-)
2618	0.754431	0.218283	0.001	Stress Response	Oxidative stress	Glutathione:_Redox_cycle	Glutaredoxin-like protein NrdH, required for reduction of Ribonucleotide reductase class Ib
3979	0.752614	0.247386	0.001	Membrane Transport	Uni- Sym- and Antiporters	Multi-subunit_cation_antiporter	Na(+) H(+) antiporter subunit A
4151	0.748243	0.251757	0.001	Stress Response	Osmotic stress	Synthesis_of_osmoregulated_periplasmic_glucans	OpgC protein
5803	0.743293	0.121585	0.018	Membrane Transport	NULL	Citrate_Utilization_System_(CitAB,_CitH,_and_tctABC)	Signal transduction histidine kinase CitA regulating citrate metabolism
5958	0.741164	0.258836	0.001	Membrane Transport	Sugar Phosphotransferase Systems, PTS	Sucrose-specific_PTS	Sucrose-6-phosphate hydrolase (EC 3.2.1.26)
2666	0.740239	0.230899	0.001	Carbohydrates	Sugar alcohols	Glycerol_and_Glycerol-3-phosphate_Uptake_and_Utilization	Glycerol-3-phosphate transporter
3365	0.739836	0.260164	0.001	Protein Metabolism	Protein biosynthesis	Ribosome_LSU_mitochondrial	LSU ribosomal protein L7/L12 (L23e), mitochondrial
3348	0.739811	0.202369	0.006	Protein Metabolism	Protein biosynthesis	Ribosome_LSU_mitochondrial	LSU ribosomal protein L47mt, mitochondrial
1874	0.739477	0.260523	0.002	Membrane Transport	NULL	ECF_class_transporters	Duplicated ATPase component YkoD of energizing module of thiamin-regulated ECF transporter for HydroxyMethylPyrimidine
6939	0.739399	0.260601	0.001	Protein Metabolism	Protein degradation	Proteasome_eukaryotic	proteasome regulatory subunit Rpn11
4813	0.737434	0.262566	0.001	Carbohydrates	NULL	Lacto-N-Biose_I_and_Galacto-N-Biose_Metabolic_Pathway	Predicted galacto-N-biose-/lacto-N-biose I ABC transporter, permease component 1
2425	0.737327	0.262673	0.001	Miscellaneous	NULL	ZZ_gjo_need_homes	GTP-binding protein RBG1
6288	0.73521	0.26479	0.001	Protein Metabolism	Protein biosynthesis	Translation_initiation_factors_eukaryotic_and_archaeal	Translation initiation factor SUI1
5588	0.734737	0.265263	0.001	Protein Metabolism	Protein biosynthesis	Ribosome_SSU_mitochondrial	SSU ribosomal protein RSM24, mitochondrial
5644	0.734415	0.265585	0.001	Protein Metabolism	Protein biosynthesis	Ribosome_SSU_eukaryotic_and_archaeal	SSU ribosomal protein S30e
2943	0.731484	0.268516	0.001	Miscellaneous	Plant-Prokaryote DOE project	At1g48360	Hypothetical protein, restriction endonuclease-like VRR-NUC domain
6962	0.730101	0.269899	0.001	Protein Metabolism	Protein degradation	Proteasome_eukaryotic	proteasome subunit alpha5 (EC 3.4.25.1)
3927	0.72985	0.27015	0.001	Respiration	Electron donating reactions	Respiratory_Complex_I	NADH dehydrogenase subunit 2
5861	0.729576	0.270424	0.001	Amino Acids and Derivatives	Arginine; urea cycle, polyamines	Polyamine_Metabolism	Spermidine synthase (EC 2.5.1.16)
6971	0.729089	0.270911	0.001	Protein Metabolism	Protein degradation	Proteasome_eukaryotic	proteasome subunit beta5 (EC 3.4.25.1)
3617	0.729087	0.270913	0.001	Carbohydrates	Sugar alcohols	Mannitol_Utilization	Mannitol-1-phosphate 5-dehydrogenase (EC 1.1.1.17)
1865	0.728632	0.271368	0.001	Fatty Acids, Lipids, and Isoprenoids	Isoprenoids	Dolichol_metabolism	Dolichol-phosphate mannosyltransferase (EC 2.4.1.83)
7021	0.727834	0.272166	0.001	Carbohydrates	Monosaccharides	L-rhamnose_utilization	rhamnogalacturonan acetylesterase
275	0.727739	0.272261	0.001	Nucleosides and Nucleotides	Purines	Purine_conversions	5'-nucleotidase (EC 3.1.3.5)
5269	0.727273	0	0.004	Iron acquisition and metabolism	Siderophores	Siderophore_pyochelin	Pyochelin synthetase PchF, non-ribosomal peptide synthetase module
1554	0.727268	0.272732	0.001	Nucleosides and Nucleotides	Purines	Purine_Utilization	Cytosine/purine/uracil/thiamine/allantoin permease family protein
1615	0.727031	0.133511	0.02	Carbohydrates	Central carbohydrate metabolism	Dihydroxyacetone_kinases	DHA-specific phosphocarrier protein HPr
44	0.726877	0.273123	0.001	Carbohydrates	Fermentation	Acetoin,_butanediol_metabolism	2,3-butanediol dehydrogenase, R-alcohol forming, (R)- and (S)-acetoin-specific (EC 1.1.1.4)
7133	0.725409	0.274591	0.001	Respiration	Electron accepting reactions	Ubiquinone_Menaquinone-cytochrome_c_reductase_complexes	ubiquinol-cytochrome C reductase complex protein like (8.7 kD) (3O550)
4740	0.724132	0.275868	0.001	Potassium metabolism	NULL	Potassium_homeostasis	Potassium uptake protein, integral membrane component, KtrB
6465	0.723998	0.276002	0.001	Respiration	Electron accepting reactions	Ubiquinone_Menaquinone-cytochrome_c_reductase_complexes	Ubiquinol-cytochrome C reductase complex 14 kDa protein (EC 1.10.2.2)
6002	0.72355	0.27645	0.001	Stress Response	Oxidative stress	Oxidative_stress	Superoxide dismutase [Mn/Fe] (EC 1.15.1.1)
3376	0.723502	0.245776	0.002	Protein Metabolism	Protein biosynthesis	Ribosome_LSU_mitochondrial	LSU ribosomal protein MRPL31, mitochondrial
1468	0.723275	0.21523	0.005	Protein Metabolism	Protein biosynthesis	tRNA_aminoacylation,_Cys	Cysteinyl-tRNA synthetase (EC 6.1.1.16), mitochondrial
5600	0.721999	0.216223	0.003	Protein Metabolism	Protein biosynthesis	Ribosome_SSU_mitochondrial	SSU ribosomal protein S13p (S18e), mitochondrial
837	0.721977	0.278023	0.001	Amino Acids and Derivatives	Glutamine, glutamate, aspartate, asparagine; ammonia assimilation	Glutamine,_Glutamate,_Aspartate_and_Asparagine_Biosynthesis	Aspartate ammonia-lyase (EC 4.3.1.1)
4454	0.721652	0.278348	0.001	Metabolism of Aromatic Compounds	NULL	Aromatic_Amin_Catabolism	Phenylacetaldehyde dehydrogenase (EC 1.2.1.39)
3321	0.721446	0.278554	0.001	Protein Metabolism	Protein biosynthesis	Ribosome_LSU_eukaryotic_and_archaeal	LSU ribosomal protein L34e
2856	0.719405	0.280595	0.016	Virulence, Disease and Defense	NULL	Streptococcus_pyogenes_Virulome	Hyaluronan synthase (EC 2.4.1.212)
5292	0.718928	0.249842	0.001	Cofactors, Vitamins, Prosthetic Groups, Pigments	Riboflavin, FMN, FAD	Riboflavin,_FMN_and_FAD_metabolism	Pyrimidine deaminase eukaryotic (EC 3.5.4.26)
4253	0.718797	0.281203	0.002	Carbohydrates	Aminosugars	Chitin_and_N-acetylglucosamine_utilization	PTS system, N-acetylglucosamine-specific IIB component (EC 2.7.1.69)
6805	0.718568	0.250162	0.002	RNA Metabolism	RNA processing and modification	tRNA_modification_Archaea	conserved hypothetical protein [Pyrococcus horikoshii]; COG2102: Predicted ATPases of PP-loop superfamily; IPR002761: Domain of unknown function DUF71
1958	0.717927	0.282073	0.001	Protein Metabolism	Protein biosynthesis	Translation_initiation_factors_eukaryotic_and_archaeal	Eukaryotic translation initiation factor 2 beta subunit
4406	0.716858	0.283142	0.011	Phages, Prophages, Transposable elements, Plasmids	Phages, Prophages	Prophage_lysogenic_conversion_modules	Phage lysin
1955	0.714964	0.285036	0.001	Protein Metabolism	Protein biosynthesis	Translation_elongation_factors_eukaryotic_and_archaeal	Eukaryotic peptide chain release factor GTP-binding subunit
3438	0.714943	0.285057	0.001	Miscellaneous	Plant-Prokaryote DOE project	At1g69340_At2g40600	Lipoate-protein ligase A
152	0.714913	0.285087	0.002	Cofactors, Vitamins, Prosthetic Groups, Pigments	Quinone cofactors	Menaquinone_and_Phylloquinone_Biosynthesis	2-succinyl-5-enolpyruvyl-6-hydroxy-3-cyclohexene-1-carboxylic-acid synthase (EC 2.2.1.9)
6418	0.71486	0.28514	0.004	Miscellaneous	Plant-Prokaryote DOE project	DOE_COG2016	U6 snRNA-associated Sm-like protein LSm6
3305	0.714777	0.285223	0.001	Protein Metabolism	Protein biosynthesis	Ribosome_LSU_eukaryotic_and_archaeal	LSU ribosomal protein L29e
5148	0.714581	0.285419	0.001	Fatty Acids, Lipids, and Isoprenoids	Phospholipids	Sphingolipid_biosynthesis	Putative fatty acid desaturase (EC 1.14.-.-)
6613	0.713938	0.286062	0.001	Respiration	ATP synthases	V-Type_ATP_synthase	V-type ATP synthase subunit D (EC 3.6.3.14)
7101	0.713795	0.143217	0.012	RNA Metabolism	RNA processing and modification	tRNA_splicing	tRNA-splicing 2'-phosphotransferase (EC 2.7.-.-)
6258	0.713445	0.286555	0.012	Carbohydrates	Monosaccharides	Fructose_utilization	Transcriptional repressor of the fructose operon, DeoR family
5666	0.71289	0.28711	0.003	Protein Metabolism	Protein biosynthesis	Ribosome_SSU_mitochondrial	SSU ribosomal protein S7p (S5e), mitochondrial
4104	0.711912	0.288088	0.001	Nucleosides and Nucleotides	Pyrimidines	pyrimidine_conversions	Nucleoside diphosphate kinase (EC 2.7.4.6)
171	0.711671	0.288329	0.002	Miscellaneous	Plant-Prokaryote DOE project	Experimental-Ubiquinone_BiosynthesisVDC	3,4-dihydroxy-5-hexaprenylbenzoate methyltransferase (EC 2.1.1.114)
1542	0.711646	0.144793	0.015	Respiration	NULL	Biogenesis_of_cytochrome_c_oxidases	Cytochrome oxidase biogenesis protein Pet117
6960	0.711588	0.288412	0.001	Protein Metabolism	Protein degradation	Proteasome_eukaryotic	proteasome subunit alpha3 (EC 3.4.25.1)
6951	0.709943	0.290057	0.001	Protein Metabolism	Protein degradation	Proteasome_eukaryotic	proteasome regulatory subunit Rpt3
6947	0.709401	0.290599	0.001	Protein Metabolism	Protein degradation	Proteasome_eukaryotic	proteasome regulatory subunit Rpn8
6949	0.709366	0.290634	0.001	Protein Metabolism	Protein degradation	Proteasome_eukaryotic	proteasome regulatory subunit Rpt1
1750	0.709308	0.290692	0.001	RNA Metabolism	Transcription	RNA_polymerase_I	DNA-directed RNA polymerases I, II, and III 15 kDa polypeptide (EC 2.7.7.6)
3735	0.70923	0.29077	0.001	Fatty Acids, Lipids, and Isoprenoids	Isoprenoids	Archaeal_lipids	Mevalonate kinase (EC 2.7.1.36)
3154	0.708822	0.291178	0.001	Amino Acids and Derivatives	Aromatic amino acids and derivatives	Tryptophan_catabolism	Kynureninase (EC 3.7.1.3)
1239	0.708773	0.291227	0.001	Amino Acids and Derivatives	Aromatic amino acids and derivatives	Phenylalanine_and_Tyrosine_Branches_from_Chorismate	Chorismate mutase III (EC 5.4.99.5)
2932	0.708623	0.291377	0.001	Miscellaneous	Plant-Prokaryote DOE project	At3g50560	Hypothetical protein in cluster with At3g50560-like gene family
697	0.708582	0.291418	0.001	Sulfur Metabolism	NULL	Galactosylceramide_and_Sulfatide_metabolism	Alpha-galactosidase precursor (EC 3.2.1.22)
5103	0.707755	0.292245	0.001	RNA Metabolism	RNA processing and modification	rRNA_modification_Archaea	Putative RNA-binding protein COG1094
6629	0.70689	0.260542	0.001	Metabolism of Aromatic Compounds	Peripheral pathways for catabolism of aromatic compounds	Phenylpropanoid_compound_degradation	Vanillin dehydrogenase (Hydroxybenzaldehyde dehydrogenase) (EC 1.2.1.28)
1501	0.706465	0.293535	0.001	Clustering-based subsystems	NULL	CBSS-316057.3.peg.563	Cytochrome c oxidase polypeptide II (EC 1.9.3.1)
6969	0.706085	0.293915	0.001	Protein Metabolism	Protein degradation	Proteasome_eukaryotic	proteasome subunit beta3 (EC 3.4.25.1)
383	0.705907	0.294093	0.001	Miscellaneous	Plant-Prokaryote DOE project	COG3533	ABC-type sugar transport system, permease component
4126	0.705887	0.294113	0.001	Cell Wall and Capsule	Gram-Negative cell wall components	Perosamine_Synthesis_Vibrio	O-antigen export system, permease protein
1854	0.705616	0.294384	0.001	Fatty Acids, Lipids, and Isoprenoids	Isoprenoids	Isoprenoid_Biosynthesis	Diphosphomevalonate decarboxylase (EC 4.1.1.33)
4750	0.704789	0.295211	0.001	Cofactors, Vitamins, Prosthetic Groups, Pigments	Tetrapyrroles	Heme_and_Siroheme_Biosynthesis	Precorrin-2 oxidase (EC 1.3.1.76)
1539	0.704727	0.0462222	0.007	Respiration	NULL	Biogenesis_of_cytochrome_c_oxidases	Cytochrome oxidase biogenesis protein Cox23
3343	0.704179	0.262952	0.001	Protein Metabolism	Protein biosynthesis	Ribosome_LSU_mitochondrial	LSU ribosomal protein L43mt, mitochondrial
1847	0.704068	0.295932	0.001	Membrane Transport	ABC transporters	ABC_transporter_dipeptide_(TC_3.A.1.5.2)	Dipeptide transport ATP-binding protein DppD (TC 3.A.1.5.2)
1659	0.703529	0.296471	0.001	DNA Metabolism	DNA repair	DNA_repair_and_recombination_eukaryotic	DNA repair protein RAD51
5594	0.703441	0.296559	0.001	Protein Metabolism	Protein biosynthesis	Ribosome_SSU_eukaryotic_and_archaeal	SSU ribosomal protein S12e
708	0.703237	0.296763	0.001	Carbohydrates	NULL	Sugar_utilization_in_Thermotogales	Alpha-mannosidase (EC 3.2.1.24)
3066	0.702895	0.297105	0.002	DNA Metabolism	NULL	DNA_structural_proteins,_bacterial	Integration host factor alpha subunit
5762	0.702895	0.297105	0.001	Clustering-based subsystems	Proteasome related clusters	Proteasome_subunit_alpha_archaeal_cluster	Shwachman-Bodian-Diamond syndrome protein
6954	0.7024	0.2976	0.001	Protein Metabolism	Protein degradation	Proteasome_eukaryotic	proteasome regulatory subunit Rpt6
4165	0.702377	0.126325	0.014	Metabolism of Aromatic Compounds	Peripheral pathways for catabolism of aromatic compounds	Benzoate_degradation	Ortho-halobenzoate 1,2-dioxygenase alpha-ISP protein OhbB
6112	0.702369	0.26456	0.001	Protein Metabolism	Protein biosynthesis	tRNA_aminoacylation,_Thr	Threonyl-tRNA synthetase (EC 6.1.1.3), mitochondrial
6017	0.702141	0.297859	0.001	RNA Metabolism	Transcription	RNA_polymerase_archaeal_initiation_factors	TATA-box binding protein
1506	0.701883	0.298117	0.001	Respiration	Electron accepting reactions	Terminal_cytochrome_C_oxidases	Cytochrome c oxidase polypeptide Va, mitochondrial precursor (EC 1.9.3.1)
1747	0.70168	0.232027	0.006	RNA Metabolism	Transcription	RNA_polymerase_I	DNA-directed RNA polymerases I and III 16 kDa polypeptide (EC 2.7.7.6)
6974	0.700579	0.299421	0.001	Protein Metabolism	Protein degradation	Proteasome_eukaryotic	proteasome subunit beta7 (EC 3.4.25.1)
6078	0.700499	0.0479448	0.009	Cofactors, Vitamins, Prosthetic Groups, Pigments	NULL	Thiamin_biosynthesis	Thiamin transport gene THI10
3171	0.700399	0.299601	0.013	Virulence, Disease and Defense	Resistance to antibiotics and toxic compounds	Adaptation_to_d-cysteine	L-Cystine ABC transporter, periplasmic cystine-binding protein

## Sheet: shrub
	i_grass	i_shrub	p	level1	level2	level3	function
724	0	1	0.001	Clustering-based subsystems	NULL	CBSS-235.1.peg.567	Amino acid regulated cytosolic protein
1286	0	1	0.001	Cofactors, Vitamins, Prosthetic Groups, Pigments	Tetrapyrroles	Cobalamin_synthesis	Cobalamin biosynthesis protein BluB
1489	0	1	0.001	Respiration	NULL	Cytochrome_B6-F_complex	Cytochrome b6-f complex subunit V (PetG)
1648	0	1	0.001	DNA Metabolism	DNA repair	DNA_repair,_bacterial	DNA polymerase-like protein MT3142
1729	0	1	0.001	RNA Metabolism	Transcription	RNA_polymerase_chloroplast	DNA-directed RNA polymerase beta subunit (EC 2.7.7.6), chloroplast
2643	0	1	0.001	Potassium metabolism	NULL	Potassium_homeostasis	Glutathione-regulated potassium-efflux system protein KefC
4307	0	1	0.001	Cofactors, Vitamins, Prosthetic Groups, Pigments	Quinone cofactors	Coenzyme_PQQ_synthesis	Paralog of coenzyme PQQ synthesis protein C
4468	0	1	0.001	Metabolism of Aromatic Compounds	NULL	Phenylacetyl-CoA_catabolic_pathway_(core)	Phenylacetic acid degradation protein PaaN2, ring-opening aldehyde dehydrogenase (EC 1.2.1.3)
4609	0	1	0.001	Photosynthesis	Electron transport and photophosphorylation	Photosystem_II	Photosystem II protein PsbI
4613	0	1	0.001	Photosynthesis	Electron transport and photophosphorylation	Photosystem_II	Photosystem II protein PsbM
4969	0	1	0.001	Regulation and Cell signaling	NULL	cAMP_signaling_in_bacteria	Prophage Clp protease-like protein
6062	0	1	0.001	Fatty Acids, Lipids, and Isoprenoids	Fatty acids	Acyl-CoA_thioesterase_II	TesB-like acyl-CoA thioesterase 5
6654	0	1	0.001	Regulation and Cell signaling	NULL	WhiB_and_WhiB-type_regulatory_proteins_	WhiB-like transcriptional regulator
6913	0	1	0.001	Photosynthesis	Electron transport and photophosphorylation	Photosystem_I	photosystem I subunit VIII (PsaI)
269	0.000863831	0.990498	0.001	Metabolism of Aromatic Compounds	NULL	Benzoate_transport_and_degradation_cluster	4-oxalocrotonate decarboxylase (EC 4.1.1.77)
116	0.0026993	0.985154	0.001	Metabolism of Aromatic Compounds	Metabolism of central aromatic intermediates	Central_meta-cleavage_pathway_of_aromatic_compound_degradation	2-hydroxymuconic semialdehyde hydrolase (EC 3.7.1.9)
3898	0.00141304	0.984457	0.001	Respiration	Electron donating reactions	Respiratory_Complex_I	NAD(P)H-quinone oxidoreductase chain J (EC 1.6.5.2)
4961	0.00344904	0.98103	0.001	Carbohydrates	Sugar alcohols	Propanediol_utilization	Propanediol dehydratase reactivation factor large subunit
6803	0.0017925	0.980282	0.001	Secondary Metabolism	Bacterial cytostatics, differentiation factors and antibiotics	Clavulanic_acid_biosynthesis	clavaldehyde dehydrogenase
3647	0.00558169	0.979534	0.001	Miscellaneous	Plant-Prokaryote DOE project	At1g54520	Membrane protein PxcA, involved in light-induced proton extrusion
3689	0.0055869	0.979515	0.001	Carbohydrates	Central carbohydrate metabolism	Soluble_methane_monooxygenase_(sMMO)	Methane monooxygenase regulatory protein B
6901	0.0141558	0.977755	0.001	Photosynthesis	Electron transport and photophosphorylation	Photosystem_I	photosystem I P700 chlorophyll a apoprotein subunit Ib (PsaB)
4806	0.0020486	0.977465	0.001	Carbohydrates	Sugar alcohols	Erythritol_utilization	Predicted erythritol ABC transporter 1, substrate-binding component
6900	0.0082532	0.977304	0.001	Photosynthesis	Electron transport and photophosphorylation	Photosystem_I	photosystem I P700 chlorophyll a apoprotein subunit Ia (PsaA)
3193	0.00207162	0.977212	0.001	Amino Acids and Derivatives	Lysine, threonine, methionine, and cysteine	Lysine_fermentation	L-beta-lysine 5,6-aminomutase beta subunit (EC 5.4.3.3)
4109	0.00209801	0.976922	0.001	Cell Wall and Capsule	Gram-Negative cell wall components	Vibrio_Core_Oligosaccharide_Biosynthesis	Nucleoside-diphosphate-sugar pyrophosphorylase involved in lipopolysaccharide biosynthesis/translation initiation factor 2B, gamma/epsilon subunits (eIF-2Bgamma/eIF-2Bepsilon)
1112	0.00637115	0.976639	0.001	Respiration	Electron donating reactions	CO_Dehydrogenase	Carbon monoxide dehydrogenase form I, large chain( EC:1.2.99.2 )
7008	0.00641598	0.976475	0.001	Respiration	Electron donating reactions	Succinate_dehydrogenase	putative succinate dehydrogenase [membrane anchor subunit] (succinic dehydrogenase)
3666	0.00229838	0.974718	0.001	Cofactors, Vitamins, Prosthetic Groups, Pigments	Quinone cofactors	Menaquinone_Biosynthesis_via_Futalosine_--_gjo	Menaquinone via futalosine step 4
4937	0.00252562	0.972218	0.001	Metabolism of Aromatic Compounds	Peripheral pathways for catabolism of aromatic compounds	Phenylpropanoid_compound_degradation	Probable vanillate O-demethylase oxygenase subunit oxidoreductase protein (EC 1.14.13.-)
3192	0.00284859	0.968666	0.001	Amino Acids and Derivatives	Lysine, threonine, methionine, and cysteine	Lysine_fermentation	L-beta-lysine 5,6-aminomutase alpha subunit (EC 5.4.3.3)
6916	0.0323992	0.967601	0.001	Photosynthesis	Electron transport and photophosphorylation	Photosystem_II	photosystem II protein D1 (PsbA)
3688	0.0177033	0.967544	0.001	Carbohydrates	Central carbohydrate metabolism	Soluble_methane_monooxygenase_(sMMO)	Methane monooxygenase component C (EC 1.14.13.25)
3686	0.0337373	0.966263	0.001	Carbohydrates	Central carbohydrate metabolism	Soluble_methane_monooxygenase_(sMMO)	Methane monooxygenase component A alpha chain (EC 1.14.13.25)
5325	0.0218531	0.965659	0.001	Amino Acids and Derivatives	Aromatic amino acids and derivatives	Chorismate_Synthesis	Quinate/shikimate dehydrogenase [Pyrroloquinoline-quinone] (EC 1.1.99.25)
6917	0.0228587	0.964079	0.001	Photosynthesis	Electron transport and photophosphorylation	Photosystem_II	photosystem II protein D2 (PsbD)
2339	0.00331106	0.963578	0.001	Respiration	NULL	Formate_hydrogenase	Formate hydrogenlyase transcriptional activator
4726	0.00337497	0.962875	0.001	Nucleosides and Nucleotides	Pyrimidines	Pyrimidine_utilization	Possible hydrolase or acyltransferase RutD in novel pyrimidine catabolism pathway
6424	0.00343286	0.962238	0.001	Cell Wall and Capsule	Capsular and extracellular polysacchrides	Pseudaminic_Acid_Biosynthesis	UDP-GlcNAc-specific C4,6 dehydratase/C5 epimerase (PseB, first step of pseudaminic acid biosynthesis)
3687	0.0274745	0.962223	0.001	Carbohydrates	Central carbohydrate metabolism	Soluble_methane_monooxygenase_(sMMO)	Methane monooxygenase component A beta chain (EC 1.14.13.25)
262	0.00350233	0.961474	0.001	Metabolism of Aromatic Compounds	NULL	Aromatic_Amin_Catabolism	4-hydroxyphenylacetate 3-monooxygenase (EC 1.14.13.3)
3894	0.0218376	0.959964	0.002	Respiration	Electron donating reactions	Respiratory_Complex_I	NAD(P)H-quinone oxidoreductase chain 1
6477	0.00733365	0.959665	0.001	Cell Wall and Capsule	Gram-Negative cell wall components	Lipopolysaccharide_assembly	Uncharacterized ABC transporter, ATP-binding protein YrbF
132	0.0110597	0.959448	0.001	Carbohydrates	Monosaccharides	D-gluconate_and_ketogluconates_metabolism	2-ketogluconate kinase (EC 2.7.1.13)
2277	0.00370694	0.959224	0.001	Motility and Chemotaxis	Flagellar motility in Prokaryota	Flagellum	Flagellar protein FliJ
4612	0.0115451	0.957668	0.001	Photosynthesis	Electron transport and photophosphorylation	Photosystem_II	Photosystem II protein PsbL
6370	0.00769906	0.957655	0.001	Cell Wall and Capsule	Gram-Negative cell wall components	Major_Outer_Membrane_Proteins	Two-component system response regulator OmpR
5885	0.00775085	0.95737	0.001	Cell Division and Cell Cycle	NULL	Bacterial_Cytoskeleton	Stage 0 sporulation protein J
5863	0.00391617	0.956922	0.001	Photosynthesis	NULL	Proteorhodopsin	Spheroidene monooxygenase
4604	0.0373278	0.954377	0.001	Photosynthesis	Electron transport and photophosphorylation	Photosystem_II	Photosystem II CP47 protein (PsbB)
612	0.00416862	0.954145	0.001	Protein Metabolism	Protein biosynthesis	tRNA_aminoacylation,_Ala	Alanyl-tRNA synthetase domain protein
7001	0.00838486	0.953883	0.001	Carbohydrates	One-carbon Metabolism	Serine-glyoxylate_cycle	putative isobutyryl-CoA mutase, chain B
3498	0.00839255	0.953841	0.001	Regulation and Cell signaling	NULL	DNA-binding_regulatory_proteins,_strays	LysR family transcriptional regulator STM3121
4963	0.00429412	0.952765	0.001	Carbohydrates	Sugar alcohols	Propanediol_utilization	Propanediol dehydratase small subunit (EC 4.2.1.28)
3214	0.0176668	0.951416	0.001	Carbohydrates	Central carbohydrate metabolism	Ethylmalonyl-CoA_pathway_of_C2_assimilation	L-malyl-CoA/beta-methylmalyl-CoA lyase (EC 4.1.3.-), actinobacterial type
1493	0.0318528	0.949946	0.001	Respiration	NULL	Cytochrome_B6-F_complex	Cytochrome b6-f complex subunit, cytochrome b6
3308	0.00954571	0.947499	0.001	Protein Metabolism	Protein biosynthesis	Ribosome_LSU_chloroplast	LSU ribosomal protein L2p (L8e), chloroplast
3805	0.00956768	0.947378	0.001	Virulence, Disease and Defense	Resistance to antibiotics and toxic compounds	The_mdtABCD_multidrug_resistance_cluster	Multidrug transporter MdtC
6988	0.0294032	0.946094	0.001	Nucleosides and Nucleotides	Purines	Purine_conversions	putative Adenosine kinase (EC 2.7.1.20)
2187	0.0399765	0.945032	0.001	Sulfur Metabolism	Inorganic sulfur assimilation	Inorganic_Sulfur_Assimilation	Ferredoxin--sulfite reductase, actinobacterial type (EC 1.8.7.1)
5681	0.0350778	0.944878	0.001	Stress Response	Osmotic stress	Betaine_biosynthesis_from_glycine	Sarcosine N-methyltransferase
6322	0.0102232	0.943772	0.001	Respiration	Electron accepting reactions	trimethylamine_N-oxide_(TMAO)_reductase	Trimethylamine-N-oxide reductase (Cytochrome c) (EC 1.7.2.3)
5618	0.0207874	0.942835	0.001	Protein Metabolism	Protein biosynthesis	Ribosome_SSU_chloroplast	SSU ribosomal protein S18p, chloroplast
2311	0.0106338	0.941514	0.001	Miscellaneous	Plant-Prokaryote DOE project	Experimental-PTPS	FolM Alternative dihydrofolate reductase 1
4959	0.0320574	0.941228	0.001	Carbohydrates	Sugar alcohols	Propanediol_utilization	Propanediol dehydratase large subunit (EC 4.2.1.28)
1878	0.0215194	0.940822	0.002	Clustering-based subsystems	Putative asociate of RNA polymerase sigma-54 factor rpoN	CBSS-316057.3.peg.1308	ECF sigma factor
4603	0.0377517	0.940676	0.001	Photosynthesis	Electron transport and photophosphorylation	Photosystem_II	Photosystem II CP43 protein (PsbC)
1602	0.00557029	0.938727	0.001	Carbohydrates	Monosaccharides	Mannose_Metabolism	D-mannose isomerase (EC 5.3.1.7)
868	0.0335439	0.938503	0.001	Miscellaneous	Plant-Prokaryote DOE project	Niacin-Choline_transport_and_metabolism	BAT1-like
1299	0.0112308	0.938231	0.001	Cofactors, Vitamins, Prosthetic Groups, Pigments	Tetrapyrroles	Coenzyme_B12_biosynthesis	Cobalt-precorrin-6y C5-methyltransferase (EC 2.1.1.-)
1145	0.0224697	0.938208	0.001	Metabolism of Aromatic Compounds	Metabolism of central aromatic intermediates	Central_meta-cleavage_pathway_of_aromatic_compound_degradation	Catechol 2,3-dioxygenase (EC 1.13.11.2)
4510	0.0225609	0.937957	0.001	Miscellaneous	NULL	ZZ_gjo_need_homes	Phosphatidylcholine synthase (EC 2.7.8.24)
3237	0.0113409	0.937625	0.001	Cofactors, Vitamins, Prosthetic Groups, Pigments	Tetrapyrroles	Coenzyme_B12_biosynthesis	L-threonine 3-O-phosphate decarboxylase (EC 4.1.1.81)
1841	0.0455349	0.93739	0.001	Stress Response	Osmotic stress	Betaine_biosynthesis_from_glycine	Dimethylglycine N-methyltransferase
905	0.0469371	0.935461	0.001	Metabolism of Aromatic Compounds	NULL	Benzoate_transport_and_degradation_cluster	Benzoyl-CoA oxygenase component B
1445	0.0176125	0.935421	0.001	Amino Acids and Derivatives	Aromatic amino acids and derivatives	Phenylalanine_and_Tyrosine_Branches_from_Chorismate	Cyclohexadienyl dehydratase (EC 4.2.1.51)(EC 4.2.1.91)
2282	0.0359803	0.934036	0.001	Motility and Chemotaxis	Flagellar motility in Prokaryota	Flagellum	Flagellar transcriptional activator FlhC
6244	0.0120432	0.933762	0.002	Miscellaneous	Plant-Prokaryote DOE project	COG3380_COG2907	Transcriptional regulator, MerR family, associated with photolyase
6030	0.00606502	0.933285	0.001	Cell Wall and Capsule	Capsular and extracellular polysacchrides	Sialic_Acid_Metabolism	TRAP-type transport system, small permease component, predicted N-acetylneuraminate transporter
6635	0.0547667	0.933063	0.001	Stress Response	Detoxification	Uptake_of_selenate_and_selenite	Various polyols ABC transporter, permease component 2
4564	0.0124369	0.931597	0.001	Phosphorus Metabolism	NULL	Phosphoenolpyruvate_phosphomutase	Phosphonopyruvate decarboxylase (EC 4.1.1.82)
1296	0.0124587	0.931477	0.001	Cofactors, Vitamins, Prosthetic Groups, Pigments	Tetrapyrroles	Coenzyme_B12_biosynthesis	Cobalt-precorrin-6 synthase, anaerobic
1258	0.0124996	0.931252	0.001	Cell Division and Cell Cycle	NULL	Cyanobacterial_Circadian_Clock	Circadian oscillation regulator KaiB
4751	0.0125812	0.930804	0.001	Cofactors, Vitamins, Prosthetic Groups, Pigments	Tetrapyrroles	Coenzyme_B12_biosynthesis	Precorrin-6A synthase (EC 2.1.1.152)
6617	0.00631315	0.930555	0.001	Miscellaneous	Plant-Prokaryote DOE project	COG0523	VEGETATIBLE INCOMPATIBILITY PROTEIN HET-E-1
3059	0.0253651	0.930246	0.001	Clustering-based subsystems	NULL	CBSS-316273.3.peg.922	Integral membrane protein CcmA involved in cell shape determination
772	0.0127008	0.930146	0.001	Miscellaneous	Plant-Prokaryote DOE project	COG3533	Arabinose-proton symporter
1406	0.0254562	0.929995	0.001	Miscellaneous	Plant-Prokaryote DOE project	COG0523	Creatinine amidohydrolase (EC 3.5.2.10)
4880	0.0191189	0.929897	0.001	RNA Metabolism	Transcription	Rrf2_family_transcriptional_regulators	Predicted transcriptional regulator of sulfate adenylyltransferase, Rrf2 family
4799	0.0320969	0.929387	0.001	Cofactors, Vitamins, Prosthetic Groups, Pigments	Tetrapyrroles	Coenzyme_B12_biosynthesis	Predicted cobalt transporter CbtA
5291	0.0197389	0.927624	0.001	Cofactors, Vitamins, Prosthetic Groups, Pigments	Riboflavin, FMN, FAD	Riboflavin,_FMN_and_FAD_metabolism	Pyrimidine deaminase archaeal predicted (EC 3.5.4.26)
4610	0.0198253	0.927307	0.001	Photosynthesis	Electron transport and photophosphorylation	Photosystem_II	Photosystem II protein PsbJ
1484	0.0337268	0.925801	0.001	Photosynthesis	Electron transport and photophosphorylation	Photosystem_II	Cytochrome b559 alpha chain (PsbE)
3292	0.0270379	0.925646	0.001	Protein Metabolism	Protein biosynthesis	Ribosome_LSU_chloroplast	LSU ribosomal protein L23p (L23Ae), chloroplast
1343	0.0412248	0.924421	0.001	Miscellaneous	Plant-Prokaryote DOE project	At5g04520_AT1G06240	Colicin V production protein
6572	0.0419161	0.923154	0.001	Amino Acids and Derivatives	Arginine; urea cycle, polyamines	Urea_decomposition	Urea ABC transporter, permease protein UrtB
2402	0.0629095	0.923111	0.001	Cell Wall and Capsule	Capsular and extracellular polysacchrides	Alginate_metabolism	GDP-mannose 6-dehydrogenase (EC 1.1.1.132)
2327	0.0700547	0.92294	0.001	Respiration	NULL	Formate_hydrogenase	Formate dehydrogenase O putative subunit
4788	0.028052	0.922857	0.002	Nucleosides and Nucleotides	Pyrimidines	Pyrimidine_utilization	Predicted amidohydrolase RutB in novel pyrimidine catabolism pathway
2243	0.0281052	0.922711	0.001	Motility and Chemotaxis	Flagellar motility in Prokaryota	Flagellum	Flagellar basal-body P-ring formation protein FlgA
879	0.0775511	0.922449	0.001	Clustering-based subsystems	proteosome related	Cluster-based_Subsystem_Grouping_Hypotheticals_-_perhaps_Proteosome_Related	Bacterial proteasome-activating AAA-ATPase (PAN)
6380	0.0141574	0.922134	0.001	Membrane Transport	Protein secretion system, Type II	Widespread_colonization_island	Type II/IV secretion system secretin RcpA/CpaC, associated with Flp pilus assembly
2890	0.0212463	0.922097	0.001	Cofactors, Vitamins, Prosthetic Groups, Pigments	NULL	Thiamin_biosynthesis	Hydroxymethylpyrimidine ABC transporter, transmembrane component
6826	0.0213759	0.921622	0.001	Clustering-based subsystems	Chemotaxis, response regulators	CBSS-323850.3.peg.3142	diguanylate cyclase (GGDEF domain) with PAS/PAC sensor
2276	0.0143361	0.921151	0.001	Motility and Chemotaxis	Flagellar motility in Prokaryota	Flagellum	Flagellar protein FlgJ [peptidoglycan hydrolase] (EC 3.2.1.-)
4680	0.0217469	0.920261	0.001	Cell Wall and Capsule	Gram-Negative cell wall components	Lipid_A-Ara4N_pathway_(_Polymyxin_resistance_)	Polymyxin resistance protein ArnC, glycosyl transferase (EC 2.4.-.-)
1345	0.0145024	0.920237	0.001	Virulence, Disease and Defense	NULL	Streptococcus_pyogenes_Virulome	Collagen-like surface protein
113	0.0217754	0.920157	0.001	Metabolism of Aromatic Compounds	Anaerobic degradation of aromatic compounds	Anaerobic_benzoate_metabolism	2-hydroxycyclohexanecarboxyl-CoA dehydrogenase (EC 1.1.1.-)
6767	0.0291381	0.91987	0.002	Cell Wall and Capsule	Capsular and extracellular polysacchrides	Alginate_metabolism	alginate biosynthesis protein AlgJ
6977	0.0801676	0.919832	0.001	Protein Metabolism	Protein degradation	Proteasome_bacterial	proteasome-activating AAA-ATPase (PAN)
6510	0.0291896	0.919729	0.001	Stress Response	Oxidative stress	Glutathione_analogs:_mycothiol	Uncharacterized protein Rv0487/MT0505 clustered with mycothiol biosynthesis gene
1260	0.0147022	0.919138	0.001	Cell Division and Cell Cycle	NULL	Cyanobacterial_Circadian_Clock	Circadian phase modifier
12	0.0663356	0.918923	0.001	Amino Acids and Derivatives	Branched-chain amino acids	Branched-Chain_Amino_Acid_Biosynthesis	(R)-citramalate synthase (EC 2.3.1.182)
2272	0.0525249	0.917461	0.001	Motility and Chemotaxis	Flagellar motility in Prokaryota	Flagellar_motility	Flagellar motor switch protein FliM
2342	0.0526058	0.917334	0.001	Miscellaneous	Plant-Prokaryote DOE project	Experimental_-_Histidine_Degradation	Formiminoglutamic iminohydrolase (EC 3.5.3.13)
7004	0.0601395	0.917308	0.001	Protein Metabolism	Protein processing and modification	G3E_family_of_P-loop_GTPases_(metallocenter_biosynthesis)	putative periplasmic protein kinase ArgK and related GTPases of G3E family
6725	0.0451324	0.917257	0.001	Clustering-based subsystems	NULL	NusA-TFII_Cluster	YlxP-like protein
3665	0.067771	0.917169	0.001	Cofactors, Vitamins, Prosthetic Groups, Pigments	Quinone cofactors	Menaquinone_Biosynthesis_via_Futalosine_--_gjo	Menaquinone via futalosine step 3
2810	0.022648	0.916957	0.001	Amino Acids and Derivatives	Arginine; urea cycle, polyamines	Arginine_and_Ornithine_Degradation	Histidine ABC transporter, histidine-binding periplasmic protein precursor HisJ (TC 3.A.1.3.1)
4238	0.0830437	0.916956	0.001	Cell Wall and Capsule	Cell wall of Mycobacteria	mycolic_acid_synthesis	POSSIBLE LINOLEOYL-CoA DESATURASE (DELTA(6)-DESATURASE)
3896	0.0227358	0.916636	0.001	Respiration	Electron donating reactions	Respiratory_Complex_I	NAD(P)H-quinone oxidoreductase chain H (EC 1.6.5.2)
6784	0.0682968	0.916526	0.001	Metabolism of Aromatic Compounds	NULL	Benzoate_transport_and_degradation_cluster	benzoyl-CoA-dihydrodiol lyase (BoxC)
1844	0.0227705	0.916508	0.001	Miscellaneous	Plant-Prokaryote DOE project	At1g48360	DinG family ATP-dependent helicase CPE1197
586	0.0608467	0.916336	0.001	Sulfur Metabolism	Inorganic sulfur assimilation	Inorganic_Sulfur_Assimilation	Adenylyl-sulfate reductase [thioredoxin] (EC 1.8.4.10)
5039	0.00766001	0.91574	0.001	Clustering-based subsystems	NULL	Cell_wall_related_cluster	Protein-tyrosine kinase (EC 2.7.1.112)
1492	0.0312719	0.914002	0.001	Respiration	NULL	Cytochrome_B6-F_complex	Cytochrome b6-f complex subunit, apocytochrome f
6084	0.0470187	0.913799	0.002	Clustering-based subsystems	Cell Division	CBSS-393130.3.peg.794	Thiamine biosynthesis protein ThiI
1761	0.0627895	0.913665	0.001	Protein Metabolism	Protein degradation	Protein_degradation	Deblocking aminopeptidase (EC 3.4.11.-)
6796	0.0552059	0.913248	0.001	Respiration	Electron donating reactions	CO_Dehydrogenase	carbon monoxide dehydrogenase D protein
6578	0.00789196	0.913188	0.001	Amino Acids and Derivatives	Arginine; urea cycle, polyamines	Urea_decomposition	Urea carboxylase-related ABC transporter, periplasmic substrate-binding protein
4727	0.0315872	0.913135	0.001	Nucleosides and Nucleotides	Purines	Purine_conversions	Possible hypoxanthine oxidase XdhD (EC 1.-.-.-)
6567	0.023901	0.912363	0.001	DNA Metabolism	DNA repair	Uracil-DNA_glycosylase	Uracil-DNA glycosylase, family 5
1116	0.0877015	0.912299	0.001	Respiration	Electron donating reactions	CO_Dehydrogenase	Carbon monoxide dehydrogenase small chain (EC 1.2.99.2)
6044	0.0239779	0.912081	0.001	Sulfur Metabolism	Organic sulfur assimilation	Taurine_Utilization	Taurine transport system permease protein TauC
5691	0.016006	0.911967	0.001	Membrane Transport	Protein secretion system, Type I	Type_I_protein_secretion_systems	Secreted alkaline metalloproteinase (EC 3.4.24.-), PrtA/B/C/G homolog
5351	0.0240404	0.911852	0.001	RNA Metabolism	Transcription	Transcription_initiation,_bacterial_sigma_factors	RNA polymerase sigma factor RpoH-related protein RpoH2
1410	0.0885668	0.911433	0.001	Carbohydrates	Central carbohydrate metabolism	Ethylmalonyl-CoA_pathway_of_C2_assimilation	Crotonyl-CoA carboxylase/reductase, ethylmalonyl-CoA producing
6655	0.0483105	0.911431	0.001	Regulation and Cell signaling	NULL	WhiB_and_WhiB-type_regulatory_proteins_	WhiB-type transcription regulator
5227	0.0241721	0.911369	0.001	Regulation and Cell signaling	NULL	Orphan_regulatory_proteins	Putative sensory histidine kinase YfhA
5763	0.0323764	0.910965	0.001	Cell Wall and Capsule	Capsular and extracellular polysacchrides	Sialic_Acid_Metabolism	Sialic acid transporter (permease) NanT
983	0.0162811	0.910454	0.002	Virulence, Disease and Defense	Resistance to antibiotics and toxic compounds	Copper_homeostasis	Blue copper oxidase CueO precursor
80	0.0244701	0.910276	0.001	Amino Acids and Derivatives	Aromatic amino acids and derivatives	Tryptophan_catabolism	2-amino-3-carboxymuconate-6-semialdehyde decarboxylase (EC 4.1.1.45)
2149	0.0407968	0.910247	0.001	RNA Metabolism	RNA processing and modification	RNA_processing_and_degradation,_bacterial	FIG146085: 3'-to-5' oligoribonuclease A, Bacillus type
1066	0.0163511	0.910069	0.001	Cofactors, Vitamins, Prosthetic Groups, Pigments	NULL	Molybdopterin_cytosine_dinucleotide	CTP:molybdopterin cytidylyltransferase
5798	0.0327642	0.909899	0.001	Stress Response	Heat shock	Heat_shock_dnaK_gene_cluster_extended	Signal peptidase-like protein
360	0.0246059	0.909778	0.001	Clustering-based subsystems	Putative GGDEF domain protein related to agglutinin secretion	CBSS-323850.3.peg.3284	ABC transporter, transmembrane region:ABC transporter:Peptidase C39, bacteriocin processing
707	0.0741744	0.909342	0.001	Sulfur Metabolism	Organic sulfur assimilation	Taurine_Utilization	Alpha-ketoglutarate-dependent taurine dioxygenase (EC 1.14.11.17)
361	0.0250023	0.908325	0.001	Clustering-based subsystems	Molybdopterin oxidoreductase	CBSS-269799.3.peg.2220	ABC-type Fe3+ transport system protein
5383	0.05871	0.907741	0.001	Clustering-based subsystems	Carbohydrates	Beta-lactamase_cluster_in_Streptococcus	RecD-like DNA helicase YrrC
3478	0.0336031	0.907591	0.001	Clustering-based subsystems	NULL	Lipopolysaccharide_assembly_cluster	LptA, protein essential for LPS transport across the periplasm
6995	0.0924683	0.907532	0.001	Nitrogen Metabolism	NULL	Nitric_oxide_synthase	putative cytochrome P450 hydroxylase
916	0.0589404	0.907379	0.001	Photosynthesis	NULL	Proteorhodopsin	Beta-carotene ketolase (EC 1.14.-.-)
1217	0.0168438	0.907359	0.001	Metabolism of Aromatic Compounds	Peripheral pathways for catabolism of aromatic compounds	Phenylpropanoid_compound_degradation	Chlorogenate esterase
3394	0.0674902	0.907201	0.001	Cofactors, Vitamins, Prosthetic Groups, Pigments	Coenzyme F420	Coenzyme_F420_synthesis	Lactyl (2) diphospho-(5')guanosine:7,8-didemethyl-8-hydroxy-5-deazariboflavin 2-phospho-L-lactate transferase
325	0.0845681	0.906975	0.001	Cofactors, Vitamins, Prosthetic Groups, Pigments	Coenzyme F420	Coenzyme_F420_synthesis	7,8-didemethyl-8-hydroxy-5-deazariboflavin synthase subunit 2
5044	0.0762872	0.90676	0.001	Metabolism of Aromatic Compounds	Metabolism of central aromatic intermediates	Central_meta-cleavage_pathway_of_aromatic_compound_degradation	Protocatechuate 4,5-dioxygenase beta chain (EC 1.13.11.8)
5547	0.0424285	0.906657	0.001	Cell Wall and Capsule	NULL	Peptidoglycan_Biosynthesis	Rod shape-determining protein RodA
701	0.0340971	0.906233	0.001	Carbohydrates	Polysaccharides	Glycogen_metabolism	Alpha-glucosidase, family 31 of glycosyl hydrolases, COG1501
6378	0.0256358	0.906002	0.001	Membrane Transport	Protein secretion system, Type II	Widespread_colonization_island	Type II/IV secretion system ATPase TadZ/CpaE, associated with Flp pilus assembly
6902	0.0513532	0.905852	0.001	Photosynthesis	Electron transport and photophosphorylation	Photosystem_I	photosystem I assembly related protein Ycf3
3410	0.0600123	0.905695	0.001	Amino Acids and Derivatives	Branched-chain amino acids	Branched-Chain_Amino_Acid_Biosynthesis	Leucine-responsive regulatory protein, regulator for leucine (or lrp) regulon and high-affinity branched-chain amino acid transport system
798	0.0343712	0.905479	0.001	Amino Acids and Derivatives	Arginine; urea cycle, polyamines	Arginine_and_Ornithine_Degradation	Arginine/ornithine ABC transporter, periplasmic arginine/ornithine binding protein
2070	0.0172056	0.905369	0.001	Clustering-based subsystems	Two related proteases	CBSS-257314.1.peg.676	FIG006542: Phosphoesterase
5324	0.025819	0.90533	0.001	Amino Acids and Derivatives	Aromatic amino acids and derivatives	Common_Pathway_For_Synthesis_of_Aromatic_Compounds_(DAHP_synthase_to_chorismate)	Quinate/shikimate 5-dehydrogenase I delta (EC 1.1.1.25)
1409	0.0172188	0.905297	0.001	Fatty Acids, Lipids, and Isoprenoids	Fatty acids	Carnitine_Metabolism_in_Microorganisms	Crotonobetainyl-CoA dehydrogenase (EC 1.3.99.-)
1293	0.0516586	0.905292	0.001	Cofactors, Vitamins, Prosthetic Groups, Pigments	Tetrapyrroles	Coenzyme_B12_biosynthesis	Cobalt-precorrin-2 C20-methyltransferase (EC 2.1.1.130)
6574	0.086327	0.90504	0.001	Amino Acids and Derivatives	Arginine; urea cycle, polyamines	Urea_decomposition	Urea ABC transporter, urea binding protein
257	0.077908	0.904779	0.001	Metabolism of Aromatic Compounds	Peripheral pathways for catabolism of aromatic compounds	Phenylpropanoid_compound_degradation	4-hydroxybenzoate transporter
4948	0.0875613	0.903683	0.001	Protein Metabolism	Protein degradation	Proteasome_bacterial	Prokaryotic ubiquitin-like protein Pup
4488	0.0437807	0.903683	0.001	Phosphorus Metabolism	NULL	Phosphate_metabolism	PhoQ
5164	0.0264157	0.903142	0.002	Regulation and Cell signaling	NULL	cAMP_signaling_in_bacteria	Putative hemin-binding lipoprotein
5548	0.0177142	0.902572	0.001	Clustering-based subsystems	NULL	Conserved_gene_cluster_associated_with_Met-tRNA_formyltransferase	Rossmann fold nucleotide-binding protein Smf possibly involved in DNA uptake
4734	0.053159	0.902542	0.001	Potassium metabolism	NULL	Potassium_homeostasis	Potassium channel protein
5065	0.0887204	0.902408	0.001	Clustering-based subsystems	proteosome related	Cluster-based_Subsystem_Grouping_Hypotheticals_-_perhaps_Proteosome_Related	Pup ligase PafA' paralog, possible component of postulated heterodimer PafA-PafA'
2148	0.0354971	0.902383	0.001	Miscellaneous	Plant-Prokaryote DOE project	COG3380_COG2907	FIG143828: Hypothetical protein YbgA
5537	0.0444666	0.902174	0.001	Carbohydrates	CO2 fixation	CO2_uptake,_carboxysome	Ribulose bisphosphate carboxylase large chain (EC 4.1.1.39)
1436	0.017842	0.901869	0.001	Stress Response	NULL	Bacterial_hemoglobins	Cyanoglobin
2795	0.0892396	0.901836	0.001	Cell Wall and Capsule	Capsular and extracellular polysacchrides	Alginate_metabolism	Hexuronate transporter
1588	0.0536353	0.901669	0.001	Carbohydrates	Monosaccharides	D-galactarate,_D-glucarate_and_D-glycerate_catabolism	D-galactarate permease
3920	0.0625902	0.901644	0.001	Amino Acids and Derivatives	Proline and 4-hydroxyproline	Proline,_4-hydroxyproline_uptake_and_utilization	NAD-specific glutamate dehydrogenase (EC 1.4.1.2), large
1954	0.0894786	0.901574	0.001	Carbohydrates	Central carbohydrate metabolism	Ethylmalonyl-CoA_pathway_of_C2_assimilation	Ethylmalonyl-CoA mutase, methylsuccinyl-CoA-forming
6798	0.0627186	0.901442	0.001	Respiration	NULL	Carbon_monoxide_dehydrogenase_maturation_factors	carbon monoxide dehydrogenase G protein
3818	0.053824	0.901323	0.001	Cell Wall and Capsule	Gram-Negative cell wall components	Lipopolysaccharide-related_cluster_in_Alphaproteobacteria	Murein endopeptidase
1337	0.0541264	0.900768	0.001	Stress Response	Cold shock	Cold_shock,_CspA_family_of_proteins	Cold shock protein CspF
6277	0.0363014	0.900171	0.001	Protein Metabolism	Protein biosynthesis	Translation_elongation_factor_G_family	Translation elongation factor G-related protein
2055	0.0182677	0.899528	0.001	Clustering-based subsystems	NULL	CBSS-291331.3.peg.3674	FIG005069: Hypothetical protein
6631	0.02741	0.899497	0.001	Regulation and Cell signaling	Programmed Cell Death and Toxin-antitoxin Systems	Toxin-antitoxin_systems_(other_than_RelBE_and_MazEF)	VapC toxin protein
217	0.0183061	0.899317	0.001	Fatty Acids, Lipids, and Isoprenoids	Fatty acids	Phospholipid_and_Fatty_acid_biosynthesis_related_cluster	3-oxoacyl-[ACP] reductase (EC 1.1.1.100)
1156	0.0549347	0.899286	0.001	Cell Division and Cell Cycle	NULL	Bacterial_Cytoskeleton	Cell division initiation protein DivIVA
5427	0.0275729	0.898899	0.001	Nitrogen Metabolism	NULL	Nitrate_and_nitrite_ammonification	Response regulator NasT
6573	0.0644656	0.898697	0.001	Amino Acids and Derivatives	Arginine; urea cycle, polyamines	Urea_decomposition	Urea ABC transporter, permease protein UrtC
1115	0.0829049	0.898672	0.001	Clustering-based subsystems	NULL	CBSS-314269.3.peg.1840	Carbon monoxide dehydrogenase medium chain (EC 1.2.99.2)
637	0.0461056	0.898568	0.002	Cell Wall and Capsule	Capsular and extracellular polysacchrides	Alginate_metabolism	Alginate biosynthesis transcriptional activator
1113	0.1015	0.8985	0.001	Respiration	Electron donating reactions	CO_Dehydrogenase	Carbon monoxide dehydrogenase large chain (EC 1.2.99.2)
4677	0.0372366	0.897599	0.001	Dormancy and Sporulation	NULL	Spore_pigment_biosynthetic_cluster_in_Actinomycetes	Polyketide hydroxylase WhiE VIII
2359	0.102426	0.897574	0.001	Carbohydrates	Monosaccharides	Fructose_utilization	Fructose ABC transporter, substrate-binding component FrcB
1485	0.00934091	0.89725	0.001	Photosynthesis	Electron transport and photophosphorylation	Photosystem_II	Cytochrome b559 beta chain (PsbF)
2941	0.0373949	0.897164	0.001	Miscellaneous	Plant-Prokaryote DOE project	At1g33290_At1g73170_At3g10420	Hypothetical protein, contains AAA+ NTPase domain and putative R3H ssDNA-binding domain
1048	0.0655863	0.896936	0.001	Miscellaneous	Plant-Prokaryote DOE project	COG3380_COG2907	COG3380: Amine oxidase, flavin-containing
6559	0.0093847	0.896768	0.001	Respiration	Electron donating reactions	Hydrogenases	Uptake hydrogenase large subunit (EC 1.12.99.6)
3077	0.0376697	0.896408	0.001	Cell Division and Cell Cycle	NULL	Intracellular_septation_in_Enterobacteria	Intracellular septation protein IspA
3553	0.018835	0.896407	0.001	Miscellaneous	Plant-Prokaryote DOE project	At5g38900	MFS family multidrug efflux protein, similarity to bicyclomycin resistance protein Bcr
2468	0.0754198	0.896298	0.002	Cofactors, Vitamins, Prosthetic Groups, Pigments	Quinone cofactors	Menaquinone_Biosynthesis_via_Futalosine_--_gjo	Gene SCO4494, often clustered with other genes in menaquinone via futalosine pathway
4614	0.0377199	0.89627	0.001	Photosynthesis	Electron transport and photophosphorylation	Photosystem_II	Photosystem II protein PsbN
6377	0.0850894	0.896002	0.002	Membrane Transport	Protein secretion system, Type II	Widespread_colonization_island	Type II/IV secretion system ATP hydrolase TadA/VirB11/CpaF, TadA subfamily
2252	0.0664799	0.895532	0.001	Motility and Chemotaxis	Flagellar motility in Prokaryota	Flagellar_motility	Flagellar biosynthesis protein FlhF
2325	0.104811	0.895189	0.001	Virulence, Disease and Defense	NULL	Bacterial_cyanide_production_and_tolerance_mechanisms	Formate dehydrogenase O beta subunit (EC 1.2.1.2)
5173	0.105037	0.894963	0.001	Miscellaneous	Plant-Prokaryote DOE project	Iron-sulfur_cluster_assembly	Putative iron-sulfur cluster assembly scaffold protein for SUF system, SufE2
3663	0.0382443	0.894828	0.001	Cofactors, Vitamins, Prosthetic Groups, Pigments	Quinone cofactors	Menaquinone_Biosynthesis_via_Futalosine_--_gjo	Menaquinone via futalosine step 1
3514	0.0480944	0.894192	0.001	Amino Acids and Derivatives	Lysine, threonine, methionine, and cysteine	Lysine_degradation	Lysine 2-monooxygenase (EC 1.13.12.2)
2398	0.0482013	0.893957	0.001	Clustering-based subsystems	Isoprenoid/cell wall biosynthesis: PREDICTED UNDECAPRENYL DIPHOSPHATE PHOSPHATASE	CBSS-83331.1.peg.3039	GCN5-related N-acetyltransferase, FIGfam019367
4971	0.0193779	0.893422	0.001	Carbohydrates	Organic acids	Methylcitrate_cycle	Propionate catabolism operon transcriptional regulator of GntR family [predicted]
38	0.038804	0.893289	0.001	RNA Metabolism	RNA processing and modification	RNA_processing_orphans	2'-5' RNA ligase
2177	0.0485383	0.893216	0.001	Respiration	Electron donating reactions	Hydrogenases	Fe-S-cluster-containing hydrogenase components 1
1944	0.0291293	0.893192	0.001	Carbohydrates	Sugar alcohols	Ethanolamine_utilization	Ethanolamine permease
4732	0.038866	0.893118	0.001	Nucleosides and Nucleotides	Pyrimidines	Pyrimidine_utilization	Possible ring-opening amidohydrolase RutC in novel pyrimidine catabolism pathway
740	0.0291634	0.893068	0.001	Nitrogen Metabolism	NULL	Ammonia_assimilation	Ammonium transporter family
6633	0.107308	0.892692	0.001	Stress Response	Detoxification	Uptake_of_selenate_and_selenite	Various polyols ABC transporter, periplasmic substrate-binding protein
1014	0.0682938	0.892681	0.001	Respiration	Electron donating reactions	CO_Dehydrogenase	CO dehydrogenases maturation factor, CoxF family
7035	0.0390812	0.892527	0.001	Stress Response	Oxidative stress	Oxidative_stress	superoxide dismutase [Fe-Zn] (EC 1.15.1.1)
4834	0.10778	0.89222	0.001	Nucleosides and Nucleotides	Pyrimidines	Pyrimidine_utilization	Predicted monooxygenase RutA in novel pyrimidine catabolism pathway
2821	0.0196619	0.89186	0.001	Amino Acids and Derivatives	Histidine Metabolism	Histidine_Degradation	Histidine utilization repressor
6780	0.0885787	0.891737	0.001	Metabolism of Aromatic Compounds	Peripheral pathways for catabolism of aromatic compounds	Benzoate_degradation	benzoate MFS transporter BenK
4066	0.049225	0.891705	0.001	Regulation and Cell signaling	NULL	DNA-binding_regulatory_proteins,_strays	Nitrogen assimilation regulatory protein Nac
1462	0.059152	0.891555	0.001	Amino Acids and Derivatives	Alanine, serine, and glycine	Alanine_biosynthesis	Cysteine desulfurase CsdA-CsdE (EC 2.8.1.7), main protein CsdA
2301	0.109301	0.890699	0.001	Respiration	Electron accepting reactions	Anaerobic_respiratory_reductases	Flavodoxin reductases (ferredoxin-NADPH reductases) family 1
6797	0.0797533	0.890339	0.001	Respiration	Electron donating reactions	CO_Dehydrogenase	carbon monoxide dehydrogenase E protein
3228	0.0399722	0.890076	0.001	Carbohydrates	Monosaccharides	L-rhamnose_utilization	L-rhamnose-proton symporter
4105	0.0399993	0.890002	0.001	Nucleosides and Nucleotides	Purines	Xanthine_Metabolism_in_Bacteria	Nucleoside permease NupC
1319	0.110244	0.889756	0.001	Cofactors, Vitamins, Prosthetic Groups, Pigments	Quinone cofactors	Coenzyme_PQQ_synthesis	Coenzyme PQQ synthesis protein E
11	0	0.888889	0.001	Motility and Chemotaxis	Social motility and nonflagellar swimming in bacteria	Rhamnolipids_in_Pseudomonas	(R)-3-hydroxydecanoyl-ACP:CoA transacylase PhaG (3-hydroxyacyl-CoA-acyl carrier protein transferase) (EC 2.4.1.-)
174	0	0.888889	0.001	Amino Acids and Derivatives	Lysine, threonine, methionine, and cysteine	Lysine_fermentation	3,5-diaminobexanoate dehydrogenase (EC 1.4.1.11)
471	0	0.888889	0.002	Cofactors, Vitamins, Prosthetic Groups, Pigments	Biotin	Biotin_biosynthesis	ATPase component BioM of energizing module of biotin ECF transporter
680	0	0.888889	0.001	Cell Wall and Capsule	Capsular and extracellular polysacchrides	Rhamnose_containing_glycans	Alpha-L-Rha alpha-1,3-L-rhamnosyltransferase (EC 2.4.1.-)
811	0	0.888889	0.001	Dormancy and Sporulation	NULL	Spore_pigment_biosynthetic_cluster_in_Actinomycetes	Aromatase WhiE VI
1230	0	0.888889	0.001	Miscellaneous	Plant-Prokaryote DOE project	Niacin-Choline_transport_and_metabolism	Choline kinase (EC 2.7.1.32)
2477	0	0.888889	0.001	Phages, Prophages, Transposable elements, Plasmids	Gene Transfer Agent (GTA)	Gene_Transfer_Agent	Gene Transfer Agent host specificity protein
3222	0	0.888889	0.002	Carbohydrates	Monosaccharides	L-rhamnose_utilization	L-rhamnonate dehydratase (EC 4.2.1.90)
3462	0	0.888889	0.002	Secondary Metabolism	Plant Octadecanoids	Octadecanoids	Lipoxygenase (EC 1.13.11.12)
4157	0	0.888889	0.001	Sulfur Metabolism	Organic sulfur assimilation	Alkanesulfonate_assimilation	Organosulfonate utilization protein SsuF
4247	0	0.888889	0.001	Miscellaneous	Plant-Prokaryote DOE project	Experimental-PTPS	PTPS-like type 4
4672	0	0.888889	0.001	Dormancy and Sporulation	NULL	Spore_pigment_biosynthetic_cluster_in_Actinomycetes	Polyketide chain length factor WhiE-CLF
4762	0	0.888889	0.001	Carbohydrates	NULL	Sugar_utilization_in_Thermotogales	Predicted D-tagaturonate epimerase
5163	0	0.888889	0.001	Iron acquisition and metabolism	NULL	Heme,_hemin_uptake_and_utilization_systems_in_GramNegatives	Putative heme iron utilization protein
5242	0	0.888889	0.001	Clustering-based subsystems	Carbohydrates	Cluster_Ytf_and_putative_sugar_transporter	Putative sugar transporter
5276	0	0.888889	0.001	Iron acquisition and metabolism	Siderophores	Siderophore_Pyoverdine	Pyoverdine sidechain non-ribosomal peptide synthetase PvdI
5741	0	0.888889	0.001	Amino Acids and Derivatives	Lysine, threonine, methionine, and cysteine	Threonine_anaerobic_catabolism_gene_cluster	Serine transporter
5761	0	0.888889	0.002	Membrane Transport	Protein and nucleoprotein secretion system, Type IV	Type_4_conjugative_transfer_system,_IncI1_type	Shufflon-specific DNA recombinase
6080	0	0.888889	0.001	Nucleosides and Nucleotides	Detoxification	Nudix_proteins_(nucleoside_triphosphate_hydrolases)	Thiamin-phosphate pyrophosphorylase-like protein
6747	0	0.888889	0.002	Carbohydrates	Di- and oligosaccharides	Maltose_and_Maltodextrin_Utilization	Zinc-type alcohol dehydrogenase YcjQ
6778	0	0.888889	0.001	Stress Response	Oxidative stress	Oxidative_stress	bacteriophytochrome heme oxygenase BphO
6991	0	0.888889	0.001	Respiration	Electron donating reactions	Respiratory_dehydrogenases_1	putative Fe-S, FMN containing oxidoreductase
7013	0	0.888889	0.001	Respiration	Electron donating reactions	Respiratory_dehydrogenases_1	quinoprotein alcohol dehydrogenase
6634	0.101588	0.888253	0.001	Stress Response	Detoxification	Uptake_of_selenate_and_selenite	Various polyols ABC transporter, permease component 1
324	0.102678	0.887055	0.001	Cofactors, Vitamins, Prosthetic Groups, Pigments	Coenzyme F420	Coenzyme_F420_synthesis	7,8-didemethyl-8-hydroxy-5-deazariboflavin synthase subunit 1
1327	0.0308165	0.887006	0.001	Cell Wall and Capsule	Capsular and extracellular polysacchrides	Colanic_acid_biosynthesis	Colanic acid biosynthsis UDP-glucose lipid carrier transferase WcaJ
3750	0.0617967	0.886706	0.001	Miscellaneous	NULL	ZZ_gjo_need_homes	Mitochondrial processing peptidase-like protein (EC 3.4.24.64)
638	0.0928722	0.88649	0.002	Cell Wall and Capsule	Capsular and extracellular polysacchrides	Alginate_metabolism	Alginate lyase precursor (EC 4.2.2.3)
147	0.0309631	0.886469	0.001	Metabolism of Aromatic Compounds	Metabolism of central aromatic intermediates	4-Hydroxyphenylacetic_acid_catabolic_pathway	2-oxo-hepta-3-ene-1,7-dioic acid hydratase (EC 4.2.-.-)
3797	0.0520318	0.88553	0.001	Virulence, Disease and Defense	Resistance to antibiotics and toxic compounds	Multidrug_Resistance_Efflux_Pumps	Multidrug efflux RND transporter MexD
3466	0.0834095	0.885312	0.002	Fatty Acids, Lipids, and Isoprenoids	Fatty acids	Fatty_acid_degradation_regulons	Long-chain fatty acid transport protein
4669	0.115183	0.884817	0.001	Fatty Acids, Lipids, and Isoprenoids	NULL	Polyhydroxybutyrate_metabolism	Polyhydroxyalkanoic acid synthase
5970	0.104876	0.884637	0.001	Amino Acids and Derivatives	Lysine, threonine, methionine, and cysteine	Cysteine_Biosynthesis	Sulfate adenylyltransferase subunit 2 (EC 2.7.7.4)
6029	0.0734998	0.8845	0.001	Cell Wall and Capsule	Capsular and extracellular polysacchrides	Sialic_Acid_Metabolism	TRAP-type transport system, periplasmic component, predicted N-acetylneuraminate-binding protein
6652	0.073596	0.884349	0.002	Regulation and Cell signaling	NULL	WhiB_and_WhiB-type_regulatory_proteins_	WhiB-family transcriptional regulator
4461	0.094652	0.884314	0.001	Metabolism of Aromatic Compounds	NULL	Phenylacetyl-CoA_catabolic_pathway_(core)	Phenylacetate-CoA oxygenase/reductase, PaaK subunit
1587	0.105391	0.88407	0.001	Carbohydrates	Monosaccharides	D-Galacturonate_and_D-Glucuronate_Utilization	D-galactarate dehydratase (EC 4.2.1.42)
1760	0.0421807	0.884003	0.001	Regulation and Cell signaling	Programmed Cell Death and Toxin-antitoxin Systems	Phd-Doc,_YdcE-YdcD_toxin-antitoxin_(programmed_cell_death)_systems	Death on curing protein, Doc toxin
372	0.073955	0.883785	0.001	Sulfur Metabolism	Organic sulfur assimilation	Alkanesulfonate_assimilation	ABC-type nitrate/sulfonate/bicarbonate transport system, permease component
5066	0.116398	0.883602	0.001	Clustering-based subsystems	proteosome related	Cluster-based_Subsystem_Grouping_Hypotheticals_-_perhaps_Proteosome_Related	Pup ligase PafA, possible component of postulated heterodimer PafA-PafA'
6153	0.106021	0.883377	0.001	Clustering-based subsystems	NULL	CBSS-393131.3.peg.612	Transcription accessory protein (S1 RNA-binding domain)
6478	0.0850027	0.883121	0.004	Cell Wall and Capsule	Gram-Negative cell wall components	Lipopolysaccharide_assembly	Uncharacterized ABC transporter, auxiliary component YrbC
2324	0.117536	0.882464	0.001	Respiration	Electron donating reactions	Formate_dehydrogenase	Formate dehydrogenase O alpha subunit (EC 1.2.1.2)
196	0.0534783	0.882348	0.001	Metabolism of Aromatic Compounds	NULL	Phenylacetyl-CoA_catabolic_pathway_(core)	3-hydroxyacyl-CoA dehydrogenase PaaC (EC 1.1.1.-)
4082	0.0429051	0.882011	0.001	Nitrogen Metabolism	NULL	Denitrification	Nitrous oxide reductase maturation protein NosF (ATPase)
5962	0.03221	0.881897	0.001	Carbohydrates	Monosaccharides	D-galactarate,_D-glucarate_and_D-glycerate_catabolism	Sugar diacid utilization regulator SdaR
4842	0.0859577	0.881808	0.001	Nucleosides and Nucleotides	Pyrimidines	Pyrimidine_utilization	Predicted reductase RutE in novel pyrimidine catabolism pathway
5005	0.118249	0.881751	0.001	Carbohydrates	Central carbohydrate metabolism	Pyruvate_metabolism_II:_acetyl-CoA,_acetogenesis_from_pyruvate	Protein acetyltransferase
6872	0.0537857	0.881671	0.001	Carbohydrates	One-carbon Metabolism	Serine-glyoxylate_cycle	isobutyryl-CoA dehydrogenase
4775	0.0322788	0.881644	0.001	Carbohydrates	Monosaccharides	L-rhamnose_utilization	Predicted L-rhamnose ABC transporter, transmembrane component 2
645	0.107619	0.881619	0.001	Sulfur Metabolism	Organic sulfur assimilation	Alkanesulfonate_assimilation	Alkanesulfonate monooxygenase (EC 1.14.14.5)
4069	0.11876	0.88124	0.001	Nitrogen Metabolism	NULL	Ammonia_assimilation	Nitrogen regulatory protein P-II
618	0.118805	0.881195	0.001	Carbohydrates	NULL	Sugar_utilization_in_Thermotogales	Alcohol dehydrogenase, zinc-containing
3055	0.0757497	0.880965	0.001	Carbohydrates	Sugar alcohols	Inositol_catabolism	Inositol transport system permease protein
7026	0.0649469	0.880931	0.002	Protein Metabolism	Selenoproteins	Selenocysteine_metabolism	selenocysteine-containing
4811	0.032605	0.880448	0.001	Nucleosides and Nucleotides	Pyrimidines	Pyrimidine_utilization	Predicted flavin reductase RutF in novel pyrimidine catabolism pathway
4502	0.065328	0.880232	0.001	Phosphorus Metabolism	NULL	Phosphate_metabolism	Phosphate transport regulator (distant homolog of PhoU)
4039	0.0765301	0.879738	0.002	Nitrogen Metabolism	NULL	Nitrate_and_nitrite_ammonification	Nitrate ABC transporter, nitrate-binding protein
1425	0.0438017	0.879545	0.001	Virulence, Disease and Defense	NULL	Bacterial_cyanide_production_and_tolerance_mechanisms	Cyanide insensitive terminal oxidase, subunit II
3873	0.0547645	0.879518	0.001	Cell Wall and Capsule	Capsular and extracellular polysacchrides	Sialic_Acid_Metabolism	N-acylglucosamine 2-epimerase (EC 5.1.3.8)
5560	0.0878198	0.879248	0.001	Stress Response	Oxidative stress	Rubrerythrin	Rubrerythrin
6831	0.120977	0.879023	0.001	Carbohydrates	One-carbon Metabolism	Serine-glyoxylate_cycle	ethylmalonyl-CoA mutase
6570	0.0880143	0.87898	0.001	Amino Acids and Derivatives	Arginine; urea cycle, polyamines	Urea_decomposition	Urea ABC transporter, ATPase protein UrtD
5477	0.122351	0.877649	0.001	Nucleosides and Nucleotides	NULL	Ribonucleotide_reduction	Ribonucleotide reductase of class II (coenzyme B12-dependent) (EC 1.17.4.1)
6566	0.0556161	0.877645	0.001	DNA Metabolism	DNA repair	Uracil-DNA_glycosylase	Uracil-DNA glycosylase, family 4
4034	0.0780858	0.877294	0.002	Cofactors, Vitamins, Prosthetic Groups, Pigments	Tetrapyrroles	Coenzyme_B12_biosynthesis	Nicotinate-nucleotide--dimethylbenzimidazole phosphoribosyltransferase (EC 2.4.2.21)
6360	0.0446529	0.877205	0.001	Regulation and Cell signaling	NULL	Orphan_regulatory_proteins	Two-component sensor histidine kinase PleC
2247	0.0786367	0.876428	0.001	Motility and Chemotaxis	Flagellar motility in Prokaryota	Flagellum	Flagellar basal-body rod protein FlgF
4040	0.0561726	0.87642	0.002	Nitrogen Metabolism	NULL	Nitrate_and_nitrite_ammonification	Nitrate ABC transporter, permease protein
4511	0.0562084	0.876342	0.001	Miscellaneous	Plant-Prokaryote DOE project	Competence_or_DNA_damage-inducible_protein_CinA_and_related_protein_families	Phosphatidylglycerophosphatase A (EC 3.1.3.27)
6583	0.0562245	0.876306	0.001	Protein Metabolism	Protein processing and modification	G3E_family_of_P-loop_GTPases_(metallocenter_biosynthesis)	Urease accessory protein UreD
2718	0.0674777	0.876291	0.001	Carbohydrates	Organic acids	Glycerate_metabolism	Glyoxylate carboligase (EC 4.1.1.47)
823	0.123902	0.876098	0.001	Virulence, Disease and Defense	Resistance to antibiotics and toxic compounds	Arsenic_resistance	Arsenical resistance operon repressor
1297	0.0338066	0.876043	0.001	Cofactors, Vitamins, Prosthetic Groups, Pigments	Tetrapyrroles	Cobalamin_synthesis	Cobalt-precorrin-6x reductase (EC 1.3.1.54)
5551	0.0563468	0.876037	0.001	Stress Response	NULL	SigmaB_stress_responce_regulation	RsbR, positive regulator of sigma-B
6589	0.0789536	0.87593	0.001	Nucleosides and Nucleotides	Pyrimidines	Novel_non-oxidative_pathway_of_Uracil_catabolism	Urease gamma subunit (EC 3.5.1.5)
6694	0.12411	0.87589	0.001	Carbohydrates	Monosaccharides	Xylose_utilization	Xylose ABC transporter, permease protein XylH
3934	0.022602	0.875689	0.001	Respiration	Electron donating reactions	Respiratory_Complex_I	NADH dehydrogenase subunit 6
3213	0.0678359	0.875634	0.002	Carbohydrates	Central carbohydrate metabolism	Ethylmalonyl-CoA_pathway_of_C2_assimilation	L-malyl-CoA/beta-methylmalyl-CoA lyase (EC 4.1.3.-)
6855	0.0679386	0.875446	0.002	Clustering-based subsystems	NULL	Aerotolerance_operon_in_Bacteroides_and_potentially_orthologous_operons_in_other_organisms	hypothetical protein PA3071
5884	0.0906049	0.875418	0.001	Clustering-based subsystems	Carotenoid biosynthesis	CBSS-320388.3.peg.3759	Squalene--hopene cyclase (EC 5.4.99.17)
5042	0.101984	0.875353	0.001	Metabolism of Aromatic Compounds	Metabolism of central aromatic intermediates	Protocatechuate_branch_of_beta-ketoadipate_pathway	Protocatechuate 3,4-dioxygenase beta chain (EC 1.13.11.3)
4981	0.113437	0.875219	0.001	Protein Metabolism	Protein degradation	Proteasome_archaeal	Proteasome subunit alpha (EC 3.4.25.1), bacterial
68	0.0796075	0.874902	0.001	Amino Acids and Derivatives	Aromatic amino acids and derivatives	Chorismate:_Intermediate_for_synthesis_of_Tryptophan,_PAPA_antibiotics,_PABA,_3-hydroxyanthranilate_and_more.	2-Amino-2-deoxy-isochorismate synthase (EC 4.1.3.-)
5969	0.125131	0.874869	0.001	Amino Acids and Derivatives	Lysine, threonine, methionine, and cysteine	Cysteine_Biosynthesis	Sulfate adenylyltransferase subunit 1 (EC 2.7.7.4)
3731	0.113811	0.874808	0.001	Carbohydrates	Central carbohydrate metabolism	Ethylmalonyl-CoA_pathway_of_C2_assimilation	Methylsuccinyl-CoA dehydrogenase, predicted by (Erb et al, 2007)
5699	0.0570227	0.87455	0.001	Protein Metabolism	Selenoproteins	Selenocysteine_metabolism	Selenocysteine-specific translation elongation factor
502	0.091286	0.874482	0.001	Carbohydrates	Fermentation	Acetoin,_butanediol_metabolism	Acetoin dehydrogenase E1 component beta-subunit (EC 1.2.4.-)
5236	0.0228285	0.874444	0.002	Respiration	Electron donating reactions	Succinate_dehydrogenase	Putative succinate dehydrogenase cytochrome b subunit
3479	0.0571031	0.874373	0.001	Regulation and Cell signaling	Programmed Cell Death and Toxin-antitoxin Systems	Murein_hydrolase_regulation_and_cell_death	LrgA-associated membrane protein LrgB
1383	0.103079	0.874015	0.001	Virulence, Disease and Defense	Bacteriocins, ribosomally synthesized antibacterial peptides	Tolerance_to_colicin_E2	Conserved uncharacterized protein CreA
5990	0.126453	0.873547	0.001	Cofactors, Vitamins, Prosthetic Groups, Pigments	NULL	Thiamin_biosynthesis	Sulfur carrier protein adenylyltransferase ThiF
4187	0.0690187	0.873466	0.004	Cell Wall and Capsule	Gram-Negative cell wall components	Lipopolysaccharide_assembly	Outer membrane lipoprotein SmpA, a component of the essential YaeT outer-membrane protein assembly complex
6046	0.0460518	0.873358	0.002	Sulfur Metabolism	Organic sulfur assimilation	Taurine_Utilization	Taurine-binding periplasmic protein TauA
3673	0.0921794	0.873253	0.001	Carbohydrates	Central carbohydrate metabolism	Ethylmalonyl-CoA_pathway_of_C2_assimilation	Mesaconyl-CoA hydratase
2694	0.0806905	0.873201	0.001	Carbohydrates	Central carbohydrate metabolism	Glycolate,_glyoxylate_interconversions	Glycolate dehydrogenase (EC 1.1.99.14), iron-sulfur subunit GlcF
1284	0.126803	0.873197	0.001	Cofactors, Vitamins, Prosthetic Groups, Pigments	Tetrapyrroles	Coenzyme_B12_biosynthesis	CobN component of cobalt chelatase involved in B12 biosynthesis
3840	0.103911	0.872998	0.001	Stress Response	Oxidative stress	Glutathione_analogs:_mycothiol	N-acetyl-1-D-myo-inosityl-2-amino-2-deoxy-alpha-D-glucopyranoside deacetylase MshB
4960	0.0808529	0.872945	0.001	Carbohydrates	Sugar alcohols	Propanediol_utilization	Propanediol dehydratase medium subunit (EC 4.2.1.28)
4983	0.127103	0.872897	0.001	Protein Metabolism	Protein degradation	Proteasome_archaeal	Proteasome subunit beta (EC 3.4.25.1), bacterial
5976	0.0928403	0.872345	0.001	Sulfur Metabolism	Inorganic sulfur assimilation	Inorganic_Sulfur_Assimilation	Sulfate transport system permease protein CysT
598	0.0813243	0.872205	0.001	Clustering-based subsystems	Putative GGDEF domain protein related to agglutinin secretion	CBSS-323850.3.peg.3284	Agglutination protein
1157	0.09303	0.872084	0.001	Clustering-based subsystems	NULL	Bacterial_Cell_Division	Cell division protein BolA
2038	0.0814656	0.871983	0.001	Clustering-based subsystems	Two related proteases	CBSS-257314.1.peg.676	FIG002344: Hydrolase (HAD superfamily)
3770	0.034983	0.871729	0.001	Cofactors, Vitamins, Prosthetic Groups, Pigments	NULL	Molybdopterin_cytosine_dinucleotide	Molybdopterin biosynthesis enzyme
2513	0.104965	0.871709	0.001	Stress Response	Osmotic stress	Synthesis_of_osmoregulated_periplasmic_glucans	Glucans biosynthesis protein D precursor
5346	0.128387	0.871613	0.001	RNA Metabolism	Transcription	Transcription_initiation,_bacterial_sigma_factors	RNA polymerase principal sigma factor HrdD
4658	0.0935068	0.871428	0.001	Secondary Metabolism	Bacterial cytostatics, differentiation factors and antibiotics	2-isocapryloyl-3R-hydroxymethyl-gamma-butyrolactone_and_other_bacterial_morphogens	Pleiotropic negative regulator for morphological and physiological development in Streptomyces, BldD
2760	0.0350659	0.871425	0.001	Cofactors, Vitamins, Prosthetic Groups, Pigments	Tetrapyrroles	Heme_biosynthesis_orphans	Heme biosynthesis protein related to NirD and NirG
5243	0.0351304	0.871188	0.001	Sulfur Metabolism	Inorganic sulfur assimilation	Inorganic_Sulfur_Assimilation	Putative sulfate permease
4463	0.105399	0.871179	0.001	Metabolism of Aromatic Compounds	NULL	Phenylacetyl-CoA_catabolic_pathway_(core)	Phenylacetate-coenzyme A ligase (EC 6.2.1.30) PaaF
3669	0.0585753	0.871134	0.001	Respiration	Electron accepting reactions	Ubiquinone_Menaquinone-cytochrome_c_reductase_complexes	Menaquinone-cytochrome c reductase, cytochrome B subunit
2970	0.117612	0.870627	0.001	Miscellaneous	Plant-Prokaryote DOE project	Experimental_-_Histidine_Degradation	Imidazolonepropionase (EC 3.5.2.7)
373	0.117614	0.870625	0.002	Sulfur Metabolism	Organic sulfur assimilation	Alkanesulfonate_assimilation	ABC-type nitrate/sulfonate/bicarbonate transport systems, periplasmic components
5372	0.0940975	0.870616	0.001	Virulence, Disease and Defense	Resistance to antibiotics and toxic compounds	Multidrug_efflux_pump_in_Campylobacter_jejuni_(CmeABC_operon)	RND efflux system, membrane fusion protein CmeA
911	0.0353601	0.870346	0.002	Cell Wall and Capsule	Gram-Negative cell wall components	LOS_core_oligosaccharide_biosynthesis	Beta-1,3-glucosyltransferase
6332	0.0472731	0.869999	0.001	Cofactors, Vitamins, Prosthetic Groups, Pigments	NAD and NADP	NAD_and_NADP_cofactor_biosynthesis_global	Tryptophan 2,3-dioxygenase (EC 1.13.11.11)
2357	0.0827404	0.869979	0.001	Carbohydrates	Monosaccharides	Fructose_utilization	Fructose ABC transporter, ATP-binding component FrcA
1282	0.106582	0.869733	0.001	Cofactors, Vitamins, Prosthetic Groups, Pigments	Tetrapyrroles	Cobalamin_synthesis	Cob(I)alamin adenosyltransferase (EC 2.5.1.17)
5382	0.0474634	0.869476	0.001	DNA Metabolism	DNA repair	DNA_repair,_bacterial_RecBCD_pathway	RecD-like DNA helicase Atu2026
5041	0.0830738	0.869455	0.001	Metabolism of Aromatic Compounds	Metabolism of central aromatic intermediates	Protocatechuate_branch_of_beta-ketoadipate_pathway	Protocatechuate 3,4-dioxygenase alpha chain (EC 1.13.11.3)
5980	0.071546	0.868832	0.002	Sulfur Metabolism	Inorganic sulfur assimilation	Inorganic_Sulfur_Assimilation	Sulfate-binding protein Sbp
5858	0.0477045	0.868813	0.002	Amino Acids and Derivatives	Arginine; urea cycle, polyamines	Polyamine_Metabolism	Spermidine N1-acetyltransferase (EC 2.3.1.57)
4670	0.00206126	0.868734	0.002	Dormancy and Sporulation	NULL	Spore_pigment_biosynthetic_cluster_in_Actinomycetes	Polyketide beta-ketoacyl synthase WhiE-KS
6070	0.0597034	0.868653	0.001	Protein Metabolism	Protein degradation	Metallocarboxypeptidases_(EC_3.4.17.-)	Thermostable carboxypeptidase 1 (EC 3.4.17.19)
352	0.0477742	0.868621	0.001	Respiration	NULL	Biogenesis_of_c-type_cytochromes	ABC transporter involved in cytochrome c biogenesis, CcmB subunit
1141	0.0836567	0.86854	0.001	Cofactors, Vitamins, Prosthetic Groups, Pigments	Folate and pterines	p-Aminobenzoyl-Glutamate_Utilization	Catalyzes the cleavage of p-aminobenzoyl-glutamate to p-aminobenzoate and glutamate, subunit B
2845	0.0717346	0.868487	0.001	Carbohydrates	Monosaccharides	Hexose_Phosphate_Uptake_System	Homolog of fucose/glucose/galactose permeases
3319	0.0239907	0.868051	0.001	Protein Metabolism	Protein biosynthesis	Ribosome_LSU_chloroplast	LSU ribosomal protein L33p, chloroplast
4761	0.0600038	0.867992	0.001	Carbohydrates	Monosaccharides	D-Galacturonate_and_D-Glucuronate_Utilization	Predicted D-mannonate epimerase
7024	0.0240226	0.867876	0.001	Metabolism of Aromatic Compounds	Metabolism of central aromatic intermediates	Salicylate_and_gentisate_catabolism	salicylate esterase
4431	0.0480707	0.867806	0.001	Phages, Prophages, Transposable elements, Plasmids	Phages, Prophages	Phage_tail_fiber_proteins	Phage tail fiber protein
3696	0.0360599	0.86778	0.001	Amino Acids and Derivatives	Lysine, threonine, methionine, and cysteine	Methionine_Salvage	Methionine aminotransferase, PLP-dependent
3502	0.0240622	0.867658	0.001	Clustering-based subsystems	Lysine, threonine, methionine, and cysteine	YeiH	LysR family transcriptional regulator YeiE
1590	0.120337	0.86763	0.001	Carbohydrates	Monosaccharides	D-galactonate_catabolism	D-galactonate transporter
2411	0.0120341	0.867625	0.001	Miscellaneous	Plant-Prokaryote DOE project	COG0523	GTP cyclohydrolase I (EC 3.5.4.16) type 2
6986	0.0482162	0.867405	0.001	Metabolism of Aromatic Compounds	NULL	Gentisare_degradation	putative 4-hydroxybenzoyl-CoA thioesterase
6238	0.0241087	0.867402	0.001	Clustering-based subsystems	Catabolism of an unknown compound	CBSS-262316.1.peg.2929	Transcriptional regulator, GntR family, in hypothetical Actinobacterial gene cluster
647	0.133091	0.866909	0.001	Sulfur Metabolism	Organic sulfur assimilation	Alkanesulfonates_Utilization	Alkanesulfonates ABC transporter ATP-binding protein
7118	0.108989	0.866792	0.001	Respiration	NULL	Formate_hydrogenase	tungsten-containing formate dehydrogenase alpha subunit
4519	0.0850896	0.866288	0.001	Regulation and Cell signaling	NULL	The_Chv_regulatory_system_of_Alphaproteobacteria	Phosphocarrier protein, nitrogen regulation associated
1028	0.0972814	0.866238	0.003	Clustering-based subsystems	Three hypotheticals linked to lipoprotein biosynthesis	CBSS-188.1.peg.9880	COG1496: Uncharacterized conserved protein
2049	0.0973725	0.866113	0.001	Clustering-based subsystems	alpha-proteobacterial cluster of hypotheticals	CBSS-52598.3.peg.2843	FIG003620: Proteophosphoglycan precursor (Fragment)
1696	0.122127	0.86566	0.001	Regulation and Cell signaling	NULL	The_Chv_regulatory_system_of_Alphaproteobacteria	DNA-binding response regulator ChvI
6921	0.0244364	0.8656	0.001	Cell Wall and Capsule	Capsular and extracellular polysacchrides	Vibrio_Polysaccharide_(VPS)_Biosynthesis	polysaccharide biosynthesis protein, putative
480	0.0488805	0.865579	0.001	Membrane Transport	Protein and nucleoprotein secretion system, Type IV	Vir-like_type_4_secretion_system	ATPase required for both assembly of type IV secretion complex and secretion of T-DNA complex, VirB4
1388	0.0366686	0.865549	0.002	Respiration	NULL	Biogenesis_of_cytochrome_c_oxidases	Copper metallochaperone, bacterial analog of Cox17 protein
1238	0.0611256	0.865524	0.004	Amino Acids and Derivatives	Aromatic amino acids and derivatives	Phenylalanine_and_Tyrosine_Branches_from_Chorismate	Chorismate mutase II (EC 5.4.99.5)
5263	0.0612147	0.865328	0.002	Clustering-based subsystems	Putrescine/GABA utilization cluster-temporal,to add to SSs	GABA_and_putrescine_metabolism_from_cluters	Putrescine transport system permease protein PotH (TC 3.A.1.11.2)
375	0.00244299	0.865002	0.002	Sulfur Metabolism	Inorganic sulfur assimilation	Inorganic_Sulfur_Assimilation	ABC-type probable sulfate transporter, ATPase component
4230	0.110639	0.864775	0.001	Metabolism of Aromatic Compounds	Peripheral pathways for catabolism of aromatic compounds	p-Hydroxybenzoate_degradation	P-hydroxybenzoate hydroxylase (EC 1.14.13.2)
1215	0.0737978	0.864704	0.001	Cofactors, Vitamins, Prosthetic Groups, Pigments	Tetrapyrroles	Coenzyme_B12_biosynthesis	ChlI component of cobalt chelatase involved in B12 biosynthesis
3596	0.0615003	0.864699	0.002	Clustering-based subsystems	NULL	Maltose_utilization_cluster	Maltose operon transcriptional repressor MalR, LacI family
1990	0.086295	0.864393	0.001	Clustering-based subsystems	DNA metabolism	CBSS-269801.1.peg.2186	Exodeoxyribonuclease V alpha chain (EC 3.1.11.5)
2596	0.135633	0.864367	0.001	Nitrogen Metabolism	NULL	Ammonia_assimilation	Glutamine synthetase type III, GlnN (EC 6.3.1.2)
6711	0.0050331	0.864283	0.002	Clustering-based subsystems	NULL	CBSS-243277.1.peg.4359	YcgN (Fragment)
6009	0.0740876	0.864173	0.002	Membrane Transport	Protein secretion system, Type I	Type_I_secretion_system_for_aggregation	T1SS secreted agglutinin (RTX)
2381	0.111201	0.864088	0.001	Cofactors, Vitamins, Prosthetic Groups, Pigments	Folate and pterines	YgfZ	Fumarate hydratase class I, aerobic (EC 4.2.1.2)
4478	0.123718	0.863911	0.001	Metabolism of Aromatic Compounds	Peripheral pathways for catabolism of aromatic compounds	Phenylpropanoid_compound_degradation	Phenylpropionate dioxygenase and related ring-hydroxylating dioxygenases, large terminal subunit
3054	0.111483	0.863743	0.001	Carbohydrates	Sugar alcohols	Inositol_catabolism	Inositol transport system ATP-binding protein
4326	0.11196	0.86316	0.001	Virulence, Disease and Defense	Resistance to antibiotics and toxic compounds	BlaR1_Family_Regulatory_Sensor-transducer_Disambiguation	Peptidase M48, Ste24p precursor
2557	0.112101	0.862988	0.002	Carbohydrates	Central carbohydrate metabolism	Peripheral_Glucose_Catabolism_Pathways	Glucose-selective porin OprB
4203	0.0622891	0.862964	0.001	Virulence, Disease and Defense	Resistance to antibiotics and toxic compounds	MexE-MexF-OprN_Multidrug_Efflux_System	Outer membrane protein OprN
5402	0.0375032	0.862488	0.001	Metabolism of Aromatic Compounds	NULL	Benzoate_transport_and_degradation_cluster	Regulatory protein of benzoate catabolism
4974	0.125074	0.862419	0.001	Carbohydrates	One-carbon Metabolism	Serine-glyoxylate_cycle	Propionyl-CoA carboxylase beta chain (EC 6.4.1.3)
5394	0.0250336	0.862315	0.001	Fatty Acids, Lipids, and Isoprenoids	Isoprenoids	Carotenoids	Regulator of carotenoid biosynthesis
5132	0.0250752	0.862087	0.002	Carbohydrates	Di- and oligosaccharides	Trehalose_Uptake_and_Utilization	Putative cytoplasmic protein clustered with trehalase
5859	0.0628512	0.861727	0.001	Amino Acids and Derivatives	Arginine; urea cycle, polyamines	Polyamine_Metabolism	Spermidine Putrescine ABC transporter permease component PotB (TC 3.A.1.11.1)
891	0.0377134	0.861718	0.001	RNA Metabolism	RNA processing and modification	tRNA_modification_Bacteria	Believed to be involved in assembly of Fe-S clusters
4695	0.00285394	0.860984	0.001	Cell Wall and Capsule	Capsular and extracellular polysacchrides	Colanic_acid_biosynthesis	Polysaccharide export lipoprotein Wza
2684	0.113747	0.860976	0.001	Carbohydrates	CO2 fixation	Photorespiration_(oxidative_C2_cycle)	Glycine dehydrogenase [decarboxylating] (glycine cleavage system P2 protein) (EC 1.4.4.2)
3025	0.0379352	0.860904	0.001	Clustering-based subsystems	NULL	CBSS-83333.1.peg.946	Inner membrane protein YccF
3721	0.00286367	0.860889	0.001	Carbohydrates	Central carbohydrate metabolism	Methylglyoxal_Metabolism	Methylglyoxal synthase (EC 4.2.3.3)
5169	0.139728	0.860272	0.001	Cofactors, Vitamins, Prosthetic Groups, Pigments	Folate and pterines	YgfZ	Putative hydrolase in cluster with formaldehyde/S-nitrosomycothiol reductase MscR
6774	0.063532	0.86023	0.001	Stress Response	NULL	SigmaB_stress_responce_regulation	anti-sigma B factor RsbT
3729	0.0635935	0.860094	0.002	Protein Metabolism	Protein processing and modification	G3E_family_of_P-loop_GTPases_(metallocenter_biosynthesis)	Methylmalonyl-CoA mutase, small subunit (EC 5.4.99.2)
1305	0.0890513	0.860062	0.001	Cofactors, Vitamins, Prosthetic Groups, Pigments	Tetrapyrroles	Coenzyme_B12_biosynthesis	Cobyrinic acid A,C-diamide synthase
6168	0.00295787	0.859968	0.001	RNA Metabolism	Transcription	RNA_polymerase_II_initiation_factors	Transcription initiation factor IIE alpha subunit
4205	0.114707	0.859802	0.001	Cell Wall and Capsule	Gram-Negative cell wall components	Major_Outer_Membrane_Proteins	Outer membrane protein X precursor
3939	0.140199	0.859801	0.001	Respiration	Electron donating reactions	Respiratory_Complex_I	NADH ubiquinone oxidoreductase chain A (EC 1.6.5.3)
865	0.102127	0.859576	0.003	Regulation and Cell signaling	Programmed Cell Death and Toxin-antitoxin Systems	Murein_hydrolase_regulation_and_cell_death	Autolysis response regulater LytR
1291	0.0638459	0.859539	0.001	Miscellaneous	Plant-Prokaryote DOE project	COG0523	Cobalt-containing nitrile hydratase subunit alpha (EC 4.2.1.84)
5264	0.0767607	0.859272	0.001	Amino Acids and Derivatives	Arginine; urea cycle, polyamines	Polyamine_Metabolism	Putrescine transport system permease protein PotI (TC 3.A.1.11.2)
4518	0.14078	0.85922	0.001	Miscellaneous	NULL	ZZ_gjo_need_homes	Phosphocarrier protein kinase/phosphorylase, nitrogen regulation associated
6692	0.141092	0.858908	0.001	Carbohydrates	Monosaccharides	Xylose_utilization	Xylose ABC transporter, periplasmic xylose-binding protein XylF
4218	0.0641748	0.858815	0.004	Cofactors, Vitamins, Prosthetic Groups, Pigments	Tetrapyrroles	Coenzyme_B12_biosynthesis	Outer membrane vitamin B12 receptor BtuB
4769	0.128373	0.85879	0.001	Carbohydrates	Organic acids	Lactate_utilization	Predicted L-lactate dehydrogenase, Iron-sulfur cluster-binding subunit YkgF
6490	0.0643821	0.858359	0.001	Amino Acids and Derivatives	Glutamine, glutamate, aspartate, asparagine; ammonia assimilation	Aspartate_aminotransferase	Uncharacterized PLP-dependent aminotransferase YfdZ
3971	0.115971	0.858258	0.002	Clustering-based subsystems	Protein export?	CBSS-393121.3.peg.2760	NLP/P60 family protein
1591	0.0773282	0.858232	0.002	Carbohydrates	Monosaccharides	D-galactarate,_D-glucarate_and_D-glycerate_catabolism	D-glucarate permease
4194	0.116665	0.857409	0.003	Cell Wall and Capsule	Gram-Negative cell wall components	Major_Outer_Membrane_Proteins	Outer membrane protein C precursor
5374	0.103724	0.857379	0.001	Virulence, Disease and Defense	Resistance to antibiotics and toxic compounds	Multidrug_Resistance_Efflux_Pumps	RND efflux system, outer membrane lipoprotein, NodT family
577	0.103902	0.857134	0.001	Cofactors, Vitamins, Prosthetic Groups, Pigments	Tetrapyrroles	Coenzyme_B12_biosynthesis	Adenosylcobinamide-phosphate synthase
4125	0.0912883	0.856547	0.001	Cell Wall and Capsule	Gram-Negative cell wall components	Perosamine_Synthesis_Vibrio	O-antigen export system, ATP-binding protein
2239	0.130437	0.85652	0.001	Motility and Chemotaxis	Flagellar motility in Prokaryota	Flagellum	Flagellar M-ring protein FliF
2860	0.117659	0.856195	0.001	Nucleosides and Nucleotides	NULL	Hydantoin_metabolism	Hydantoin permease
3175	0.130767	0.856157	0.001	Cell Wall and Capsule	NULL	Recycling_of_Peptidoglycan_Amino_Acids	L-alanine-DL-glutamate epimerase
4911	0.130962	0.855942	0.001	Amino Acids and Derivatives	Branched-chain amino acids	Valine_degradation	Probable acyl-CoA dehydrogenase (EC 1.3.99.3)
5810	0.0657869	0.855269	0.001	Miscellaneous	Plant-Prokaryote DOE project	Competence_or_DNA_damage-inducible_protein_CinA_and_related_protein_families	Similar to N-terminal domain of competence/damage-inducible protein CinA, molybdopterin binding motif
2680	0.0526775	0.855137	0.003	Regulation and Cell signaling	NULL	Orphan_regulatory_proteins	Glycine cleavage system transcriptional antiactivator GcvR
2048	0.105532	0.854893	0.001	Clustering-based subsystems	alpha-proteobacterial cluster of hypotheticals	CBSS-52598.3.peg.2843	FIG003603: membrane protein, putative
284	0.105697	0.854666	0.002	Amino Acids and Derivatives	Lysine, threonine, methionine, and cysteine	Lysine_degradation	5-aminovalerate aminotransferase (EC 2.6.1.48)
33	0.0661502	0.854469	0.001	Virulence, Disease and Defense	Adhesion	Mediator_of_hyperadherence_YidE_in_Enterobacteria_and_its_conserved_region	16 kDa heat shock protein B
1318	0.092686	0.854351	0.001	Cofactors, Vitamins, Prosthetic Groups, Pigments	Quinone cofactors	Pyrroloquinoline_Quinone_biosynthesis	Coenzyme PQQ synthesis protein D
5682	0.0035544	0.854135	0.001	Miscellaneous	Plant-Prokaryote DOE project	Niacin-Choline_transport_and_metabolism	Sarcosine dehydrogenase (EC 1.5.99.1)
2240	0.106148	0.854046	0.001	Motility and Chemotaxis	Flagellar motility in Prokaryota	Flagellum	Flagellar P-ring protein FlgI
4756	0.0929279	0.85397	0.002	Carbohydrates	Monosaccharides	D-galactarate,_D-glucarate_and_D-glycerate_catabolism	Predicted D-glucarate or D-galactorate regulator, GntR family
6379	0.132954	0.853751	0.001	Membrane Transport	Protein secretion system, Type II	Widespread_colonization_island	Type II/IV secretion system protein TadC, associated with Flp pilus assembly
5288	0.119692	0.85371	0.001	Nucleosides and Nucleotides	Pyrimidines	Pyrimidine_utilization	Pyrimidine ABC transporter, substrate-binding component
635	0.079824	0.853656	0.004	Cell Wall and Capsule	Capsular and extracellular polysacchrides	Alginate_metabolism	Alginate biosynthesis protein Alg8
2678	0.0798299	0.853645	0.001	Regulation and Cell signaling	NULL	Orphan_regulatory_proteins	Glycine cleavage system transcriptional activator
2695	0.133413	0.853246	0.001	Carbohydrates	Central carbohydrate metabolism	Glycolate,_glyoxylate_interconversions	Glycolate dehydrogenase (EC 1.1.99.14), subunit GlcD
1793	0.0801401	0.853077	0.002	Miscellaneous	Plant-Prokaryote DOE project	Biotin_biosynthesis_Experimental	Dethiobiotin synthetase (EC 6.3.3.3)
1984	0.0400933	0.852991	0.002	DNA Metabolism	DNA repair	DNA_repair,_UvrABC_system	Excinuclease ABC subunit A, dimeric form
501	0.0669104	0.852797	0.001	Carbohydrates	Central carbohydrate metabolism	Dehydrogenase_complexes	Acetoin dehydrogenase E1 component alpha-subunit (EC 1.2.4.-)
6890	0.12047	0.852759	0.008	Cell Wall and Capsule	Capsular and extracellular polysacchrides	Alginate_metabolism	outer membrane protein AlgE
1375	0.0402346	0.852473	0.001	Amino Acids and Derivatives	Histidine Metabolism	Histidine_Degradation	Conserved hypothetical protein (perhaps related to histidine degradation)
2278	0.120744	0.852424	0.002	Motility and Chemotaxis	Flagellar motility in Prokaryota	Flagellum	Flagellar regulatory protein FleQ
893	0.00746316	0.852402	0.001	Metabolism of Aromatic Compounds	Peripheral pathways for catabolism of aromatic compounds	Benzoate_degradation	Benzoate 1,2-dioxygenase alpha subunit (EC 1.14.12.10)
1312	0.120858	0.852285	0.002	Cofactors, Vitamins, Prosthetic Groups, Pigments	Coenzyme F420	Coenzyme_F420_synthesis	Coenzyme F420-0:L-glutamate ligase
2228	0.003752	0.852203	0.001	Metabolism of Aromatic Compounds	Peripheral pathways for catabolism of aromatic compounds	Phenylpropanoid_compound_degradation	Feruloyl-CoA synthetase
5355	0.147916	0.852084	0.001	Motility and Chemotaxis	Flagellar motility in Prokaryota	Flagellum	RNA polymerase sigma factor for flagellar operon
6887	0.00376917	0.852035	0.001	Fatty Acids, Lipids, and Isoprenoids	Fatty acids	Polyunsaturated_Fatty_Acids_synthesis	omega-3 polyunsaturated fatty acid synthase subunit, PfaA
5360	0.148007	0.851993	0.004	Cell Wall and Capsule	Capsular and extracellular polysacchrides	Alginate_metabolism	RNA polymerase sigma-H factor AlgT
2204	0.107877	0.851669	0.001	Iron acquisition and metabolism	NULL	Iron_acquisition_in_Streptococcus	Ferric iron ABC transporter, iron-binding protein
298	0.14837	0.85163	0.001	Amino Acids and Derivatives	Lysine, threonine, methionine, and cysteine	Methionine_Biosynthesis	5-methyltetrahydrofolate--homocysteine methyltransferase (EC 2.1.1.13)
5050	0.0675613	0.851365	0.001	Cofactors, Vitamins, Prosthetic Groups, Pigments	Tetrapyrroles	Heme_and_Siroheme_Biosynthesis	Protoporphyrinogen IX oxidase, novel form, HemJ (EC 1.3.-.-)
3475	0.108183	0.851249	0.001	Phosphorus Metabolism	NULL	Phosphate_metabolism	Low-affinity inorganic phosphate transporter
3555	0.122054	0.850823	0.001	Phages, Prophages, Transposable elements, Plasmids	Transposable elements	CBSS-203122.12.peg.188	MG(2+) CHELATASE FAMILY PROTEIN
6372	0.00389931	0.850762	0.001	Clustering-based subsystems	NULL	USS-DB-2	Two-component system sensor protein [USSDB2B]
6649	0.0271506	0.850672	0.001	Cofactors, Vitamins, Prosthetic Groups, Pigments	Tetrapyrroles	Coenzyme_B12_biosynthesis	Vitamin B12 ABC transporter, permease component BtuC
3113	0.135998	0.850402	0.001	Clustering-based subsystems	Cytochrome biogenesis	CBSS-196164.1.peg.1690	Iron-sulfur cluster regulator SufR
5381	0.0544063	0.850383	0.001	Phosphorus Metabolism	NULL	Phosphate-binding_DING_proteins	RecA/RadA recombinase
5315	0.149879	0.850121	0.001	Carbohydrates	Central carbohydrate metabolism	Glycolysis_and_Gluconeogenesis,_including_Archaeal_enzymes	Pyruvate,phosphate dikinase (EC 2.7.9.1)
3776	0.0953852	0.850109	0.001	Cofactors, Vitamins, Prosthetic Groups, Pigments	Folate and pterines	Molybdenum_cofactor_biosynthesis	Molybdopterin-guanine dinucleotide biosynthesis protein MobA
3414	0.122665	0.850076	0.001	Protein Metabolism	Protein degradation	Protein_degradation	Leucyl/phenylalanyl-tRNA--protein transferase (EC 2.3.2.6)
5566	0.095661	0.849676	0.002	Amino Acids and Derivatives	Arginine; urea cycle, polyamines	Polyamine_Metabolism	S-adenosylmethionine decarboxylase proenzyme (EC 4.1.1.50), prokaryotic class 1B
3728	0.15038	0.84962	0.001	Carbohydrates	Organic acids	Propionyl-CoA_to_Succinyl-CoA_Module	Methylmalonyl-CoA mutase (EC 5.4.99.2)
1304	0.123093	0.849553	0.001	Cofactors, Vitamins, Prosthetic Groups, Pigments	Tetrapyrroles	Coenzyme_B12_biosynthesis	Cobyric acid synthase
1917	0.150493	0.849507	0.001	Amino Acids and Derivatives	Branched-chain amino acids	Isoleucine_degradation	Enoyl-CoA hydratase [isoleucine degradation] (EC 4.2.1.17)
5234	0.109475	0.849471	0.002	Miscellaneous	NULL	YbbK	Putative stomatin/prohibitin-family membrane protease subunit aq_911
3210	0.12348	0.84908	0.001	Carbohydrates	Organic acids	Lactate_utilization	L-lactate permease
3574	0.15101	0.84899	0.001	Carbohydrates	Central carbohydrate metabolism	Glyoxylate_bypass	Malate synthase G (EC 2.3.3.9)
5474	0.00816175	0.848987	0.001	RNA Metabolism	RNA processing and modification	tRNA_processing	Ribonuclease T (EC 3.1.13.-)
5158	0.00411562	0.848647	0.003	Carbohydrates	Polysaccharides	Glycogen_metabolism	Putative glycogen debranching enzyme, archaeal type, TIGR01561
3794	0.0413429	0.848409	0.002	Virulence, Disease and Defense	Resistance to antibiotics and toxic compounds	Multidrug_Resistance_Efflux_Pumps	Multi antimicrobial extrusion protein (Na(+)/drug antiporter), MATE family of MDR efflux pumps
2269	0.124053	0.84838	0.001	Virulence, Disease and Defense	NULL	C_jejuni_colonization_of_chick_caeca	Flagellar motor rotation protein MotA
6675	0.124607	0.847702	0.001	Nucleosides and Nucleotides	Purines	Purine_Utilization	Xanthine permease
6568	0.152385	0.847615	0.001	DNA Metabolism	DNA repair	Uracil-DNA_glycosylase	Uracil-DNA glycosylase, putative family 6
3180	0.0042323	0.847506	0.001	Miscellaneous	Plant-Prokaryote DOE project	COG3533	L-arabinolactonase (EC 3.1.1.15)
382	0.00424905	0.847343	0.001	Carbohydrates	Di- and oligosaccharides	Maltose_and_Maltodextrin_Utilization	ABC-type sugar transport system, periplasmic binding protein YcjN
909	0.0696136	0.84685	0.001	Cell Wall and Capsule	NULL	Recycling_of_Peptidoglycan_Amino_Sugars	Beta N-acetyl-glucosaminidase (EC 3.2.1.52)
591	0.125453	0.846669	0.001	Amino Acids and Derivatives	Glutamine, glutamate, aspartate, asparagine; ammonia assimilation	Glutamate_and_Aspartate_uptake_in_Bacteria	Aerobic C4-dicarboxylate transporter for fumarate, L-malate, D-malate, succunate, aspartate
4364	0.00433665	0.846486	0.001	Cofactors, Vitamins, Prosthetic Groups, Pigments	Folate and pterines	Molybdenum_cofactor_biosynthesis	Periplasmic molybdate-binding domain
1033	0.0279217	0.846431	0.001	RNA Metabolism	RNA processing and modification	tRNA_modification_Archaea	COG1720: Uncharacterized conserved protein
1596	0.0559353	0.846178	0.001	Cell Wall and Capsule	Capsular and extracellular polysacchrides	Capsular_heptose_biosynthesis	D-glycero-D-manno-heptose 1-phosphate guanosyltransferase
1992	0.125978	0.846027	0.001	DNA Metabolism	DNA repair	DNA_repair,_bacterial_RecBCD_pathway	Exodeoxyribonuclease V gamma chain (EC 3.1.11.5)
5142	0.0702951	0.845351	0.001	Carbohydrates	Central carbohydrate metabolism	Dihydroxyacetone_kinases	Putative dihydroxyacetone kinase (EC 2.7.1.29), dihydroxyacetone binding subunit
254	0.0844212	0.845228	0.002	Metabolism of Aromatic Compounds	NULL	carbazol_degradation_cluster	4-hydroxy-2-oxovalerate aldolase (EC 4.1.3.-)
6763	0.155156	0.844844	0.001	Clustering-based subsystems	NULL	CBSS-312309.3.peg.1965	[Protein-PII] uridylyltransferase (EC 2.7.7.59)
357	0.127048	0.84472	0.001	Amino Acids and Derivatives	Arginine; urea cycle, polyamines	Polyamine_Metabolism	ABC transporter, periplasmic spermidine putrescine-binding protein PotD (TC 3.A.1.11.1)
7027	0.0848609	0.844422	0.002	Phages, Prophages, Transposable elements, Plasmids	Phages, Prophages	r1t-like_streptococcal_phages	site-specific recombinase, phage integrase family
4662	0.113207	0.84434	0.001	RNA Metabolism	RNA processing and modification	Polyadenylation_bacterial	Poly(A) polymerase (EC 2.7.7.19)
2273	0.113223	0.844319	0.001	Motility and Chemotaxis	NULL	Bacterial_Chemotaxis	Flagellar motor switch protein FliN
4611	0.00456529	0.844251	0.001	Photosynthesis	Electron transport and photophosphorylation	Photosystem_II	Photosystem II protein PsbK
1303	0.00459554	0.843955	0.001	Virulence, Disease and Defense	Resistance to antibiotics and toxic compounds	Cobalt-zinc-cadmium_resistance	Cobalt/zinc/cadmium efflux RND transporter, membrane fusion protein, CzcB family
2502	0.113524	0.843905	0.001	Fatty Acids, Lipids, and Isoprenoids	Isoprenoids	Polyprenyl_Diphosphate_Biosynthesis	Geranylgeranyl reductase (EC 1.3.1.83)
17	0.00927864	0.843527	0.004	Secondary Metabolism	Biosynthesis of phenylpropanoids	Phenylpropionate_Degradation	1,2-dihydroxycyclohexa-3,5-diene-1-carboxylate dehydrogenase (EC 1.3.1.25)
1941	0.0996784	0.843362	0.001	Carbohydrates	Sugar alcohols	Ethanolamine_utilization	Ethanolamine ammonia-lyase heavy chain (EC 4.3.1.7)
3959	0.0712106	0.843337	0.001	Respiration	Electron donating reactions	Respiratory_Complex_I	NADH:ubiquinone oxidoreductase 17.2 kD subunit
4521	0.15676	0.84324	0.001	Carbohydrates	Central carbohydrate metabolism	Pyruvate_metabolism_I:_anaplerotic_reactions,_PEP	Phosphoenolpyruvate carboxykinase [GTP] (EC 4.1.1.32)
6571	0.0997997	0.843172	0.001	Amino Acids and Derivatives	Arginine; urea cycle, polyamines	Urea_decomposition	Urea ABC transporter, ATPase protein UrtE
97	0.0713096	0.843119	0.001	Carbohydrates	Monosaccharides	D-galactarate,_D-glucarate_and_D-glycerate_catabolism	2-dehydro-3-deoxyglucarate aldolase (EC 4.1.2.20)
1940	0.00470373	0.842897	0.001	Miscellaneous	Plant-Prokaryote DOE project	Synechocystis_experimental	Esterase/lipase, sll0644 homolog
1049	0.100052	0.842776	0.002	Miscellaneous	Plant-Prokaryote DOE project	Experimental-Ubiquinone_BiosynthesisVDC	COG3536: Uncharacterized protein conserved in bacteria
5916	0.0714753	0.842754	0.002	Stress Response	NULL	Carbon_Starvation	Stringent starvation protein B
5852	0.142987	0.842714	0.001	Phosphorus Metabolism	NULL	Phosphate_metabolism	Soluble pyridine nucleotide transhydrogenase (EC 1.6.1.1)
4155	0.157532	0.842468	0.001	Clustering-based subsystems	NULL	EC49-61	Organic solvent tolerance protein precursor
6825	0.128945	0.842401	0.001	Metabolism of Aromatic Compounds	Metabolism of central aromatic intermediates	Protocatechuate_branch_of_beta-ketoadipate_pathway	dicarboxylic acid transporter PcaT
4058	0.12901	0.842321	0.001	Nitrogen Metabolism	NULL	Nitrate_and_nitrite_ammonification	Nitrite reductase [NAD(P)H] small subunit (EC 1.7.1.4)
4456	0.0573627	0.842253	0.001	Metabolism of Aromatic Compounds	NULL	Phenylacetyl-CoA_catabolic_pathway_(core)	Phenylacetate degradation enoyl-CoA hydratase PaaB (EC 4.2.1.17)
6052	0.0430995	0.841968	0.001	Carbohydrates	Organic acids	Tricarballylate_Utilization	TcuC: integral membrane protein used to transport tricarballylate across the cell membrane
1202	0.115265	0.84151	0.002	Motility and Chemotaxis	NULL	Bacterial_Chemotaxis	Chemotaxis protein CheV (EC 2.7.3.-)
4772	0.158592	0.841408	0.001	Carbohydrates	Monosaccharides	L-rhamnose_utilization	Predicted L-rhamnose ABC transporter, ATP-binding component
3881	0.158593	0.841407	0.001	Amino Acids and Derivatives	NULL	Creatine_and_Creatinine_Degradation	N-methylhydantoinase B (EC 3.5.2.14)
5138	0.0577071	0.841306	0.005	Carbohydrates	Monosaccharides	Deoxyribose_and_Deoxynucleoside_Catabolism	Putative deoxyribose-specific ABC transporter, permease protein
1316	0.144357	0.841208	0.001	Cofactors, Vitamins, Prosthetic Groups, Pigments	Quinone cofactors	Coenzyme_PQQ_synthesis	Coenzyme PQQ synthesis protein B
289	0.144458	0.841096	0.003	Carbohydrates	Monosaccharides	D-Galacturonate_and_D-Glucuronate_Utilization	5-dehydro-4-deoxyglucarate dehydratase (EC 4.2.1.41)
4169	0.0577886	0.841081	0.002	Stress Response	Osmotic stress	Osmoprotectant_ABC_transporter_YehZYXW_of_Enterobacteriales	Osmoprotectant ABC transporter binding protein YehZ
5257	0.144494	0.841056	0.001	Amino Acids and Derivatives	Arginine; urea cycle, polyamines	Polyamine_Metabolism	Putrescine ABC transporter putrescine-binding protein PotF (TC 3.A.1.11.2)
3499	0.00489236	0.841052	0.001	Regulation and Cell signaling	NULL	DNA-binding_regulatory_proteins,_strays	LysR family transcriptional regulator YbhD
6102	0.101151	0.841048	0.001	Respiration	Electron accepting reactions	Anaerobic_respiratory_reductases	Thiosulfate reductase cytochrome B subunit
278	0.00493321	0.840653	0.002	Cofactors, Vitamins, Prosthetic Groups, Pigments	Tetrapyrroles	Coenzyme_B12_biosynthesis	5,6-dimethylbenzimidazole synthase, flavin destructase family
2482	0.072556	0.840377	0.001	Phages, Prophages, Transposable elements, Plasmids	Gene Transfer Agent (GTA)	Gene_Transfer_Agent	Gene Transfer Agent terminase protein
600	0.130693	0.840264	0.001	Amino Acids and Derivatives	Arginine; urea cycle, polyamines	Arginine_and_Ornithine_Degradation	Agmatine deiminase (EC 3.5.3.12)
5966	0.0580967	0.840234	0.003	Carbohydrates	Fermentation	Fermentations:_Mixed_acid	Sugar/maltose fermentation stimulation protein homolog
5527	0.00996322	0.84018	0.001	Protein Metabolism	Protein biosynthesis	Translation_elongation_factor_G_family	Ribosome protection-type tetracycline resistance related proteins
3453	0.0872776	0.839991	0.002	Cell Wall and Capsule	Gram-Negative cell wall components	Lipoprotein_sorting_system	Lipoprotein releasing system transmembrane protein LolE
5977	0.116576	0.839708	0.001	Sulfur Metabolism	Inorganic sulfur assimilation	Inorganic_Sulfur_Assimilation	Sulfate transport system permease protein CysW
1937	0.0437191	0.839697	0.002	Cofactors, Vitamins, Prosthetic Groups, Pigments	Pyridoxine	Pyridoxin_(Vitamin_B6)_Biosynthesis	Erythronate-4-phosphate dehydrogenase (EC 1.1.1.290)
4659	0.0728949	0.839631	0.001	Miscellaneous	NULL	ZZ_gjo_need_homes	Pole remodelling regulatory diguanylate cyclase
5104	0.160456	0.839544	0.001	Stress Response	NULL	SigmaB_stress_responce_regulation	Putative SigmaB asociated two-component system sensor protein
1942	0.0730001	0.8394	0.001	Carbohydrates	Sugar alcohols	Ethanolamine_utilization	Ethanolamine ammonia-lyase light chain (EC 4.3.1.7)
4773	0.160791	0.839209	0.001	Carbohydrates	Monosaccharides	L-rhamnose_utilization	Predicted L-rhamnose ABC transporter, substrate-binding component
3801	0.146349	0.839016	0.001	Virulence, Disease and Defense	Resistance to antibiotics and toxic compounds	MexE-MexF-OprN_Multidrug_Efflux_System	Multidrug efflux transporter MexF
3400	0.00510679	0.838956	0.001	DNA Metabolism	DNA uptake, competence	Late_competence	Late competence protein ComEA, DNA receptor
4768	0.132226	0.838391	0.001	Carbohydrates	Organic acids	Lactate_utilization	Predicted L-lactate dehydrogenase, Fe-S oxidoreductase subunit YkgE
5787	0.117721	0.838133	0.004	Stress Response	Periplasmic Stress	Periplasmic_Stress_Response	Sigma factor RpoE negative regulatory protein RseB precursor
444	0.0736252	0.838025	0.002	RNA Metabolism	RNA processing and modification	ATP-dependent_RNA_helicases,_bacterial	ATP-dependent RNA helicase RhlB
4827	0.103123	0.83795	0.001	Clustering-based subsystems	NULL	Conserved_cluster_around_acetyltransferase_YpeA_in_Enterobacteria	Predicted iron-dependent peroxidase, Dyp-type family
2015	0.147361	0.837903	0.001	Carbohydrates	One-carbon Metabolism	Methanogenesis	F420-dependent N(5),N(10)-methylenetetrahydromethanopterin reductase (EC 1.5.99.11)
5685	0.118103	0.837608	0.001	Miscellaneous	Plant-Prokaryote DOE project	Niacin-Choline_transport_and_metabolism	Sarcosine oxidase beta subunit (EC 1.5.3.1)
1496	0.00524576	0.837597	0.001	Respiration	NULL	Biogenesis_of_c-type_cytochromes	Cytochrome c heme lyase subunit CcmL
1320	0.132881	0.83759	0.001	Cofactors, Vitamins, Prosthetic Groups, Pigments	Quinone cofactors	Coenzyme_PQQ_synthesis	Coenzyme PQQ synthesis protein F (EC 3.4.99.-)
5052	0.118136	0.837563	0.002	Carbohydrates	Organic acids	Propionate-CoA_to_Succinate_Module	PrpF protein involved in 2-methylcitrate cycle
54	0.0591242	0.837408	0.001	Iron acquisition and metabolism	NULL	Iron_acquisition_in_Vibrio	2,3-dihydroxybenzoate-AMP ligase (EC 2.7.7.58)
5789	0.133244	0.837147	0.002	Membrane Transport	Protein secretion system, Type VIII (Extracellular nucleation/precipitation pathway, ENP)	Fap_amyloid_fiber_secretion_system	Sigma-54 dependent transcriptional regulator
1836	0.118568	0.836969	0.001	Fatty Acids, Lipids, and Isoprenoids	Phospholipids	Glycerolipid_and_Glycerophospholipid_Metabolism_in_Bacteria	Dihydroxyacetone kinase family protein
1482	0.148344	0.836821	0.001	Respiration	Electron accepting reactions	Terminal_cytochrome_oxidases	Cytochrome O ubiquinol oxidase subunit IV (EC 1.10.3.-)
4459	0.118719	0.836761	0.001	Metabolism of Aromatic Compounds	NULL	Phenylacetyl-CoA_catabolic_pathway_(core)	Phenylacetate-CoA oxygenase, PaaI subunit
4599	0.00533926	0.836683	0.002	Photosynthesis	Electron transport and photophosphorylation	Photosystem_II	Photosystem II 10 kDa phosphoprotein (PsbH)
1287	0.00534185	0.836657	0.001	Cofactors, Vitamins, Prosthetic Groups, Pigments	Tetrapyrroles	Cobalamin_synthesis	Cobalamin biosynthesis protein CbiG
3429	0.10397	0.836619	0.001	Cell Wall and Capsule	Gram-Negative cell wall components	KDO2-Lipid_A_biosynthesis	Lipid A biosynthesis lauroyl acyltransferase (EC 2.3.1.-)
4838	0.119065	0.836286	0.001	Carbohydrates	Monosaccharides	Deoxyribose_and_Deoxynucleoside_Catabolism	Predicted nucleoside ABC transporter, substrate-binding component
787	0.163753	0.836247	0.001	Stress Response	Acid stress	Acid_resistance_mechanisms	Arginine decarboxylase (EC 4.1.1.19)
6371	0.0893756	0.836145	0.001	Regulation and Cell signaling	NULL	Orphan_regulatory_proteins	Two-component system response regulator QseB
4370	0.134138	0.836053	0.001	Protein Metabolism	Protein folding	Periplasmic_disulfide_interchange	Periplasmic thiol:disulfide interchange protein DsbA
4309	0.134265	0.835898	0.001	Iron acquisition and metabolism	NULL	Heme,_hemin_uptake_and_utilization_systems_in_GramNegatives	Paraquat-inducible protein B
5545	0.104441	0.835878	0.001	Cell Division and Cell Cycle	NULL	Bacterial_Cytoskeleton	Rod shape-determining protein MreC
2874	0.149436	0.83562	0.001	Regulation and Cell signaling	NULL	Signal_transduction_module_[RsbQ_hydrolase_-_PAS_domain]	Hydrolase of unknown specificity RsbQ, part of a novel [RsbQ - PAS domain] bacterial sensing module
6601	0.104648	0.835553	0.002	Carbohydrates	Monosaccharides	D-Galacturonate_and_D-Glucuronate_Utilization	Uronate dehydrogenase (EC 1.1.1.203)
2358	0.0897838	0.835396	0.001	Carbohydrates	Monosaccharides	Fructose_utilization	Fructose ABC transporter, permease component FrcC
4828	0.149715	0.835314	0.001	Carbohydrates	Monosaccharides	L-rhamnose_utilization	Predicted lactaldehyde dehydrogenase (EC 1.2.1.22)
2589	0.0599064	0.835257	0.004	Clustering-based subsystems	Methylamine utilization	Glutamate-mediated_methylamine_utilization_pathway	Glutamine amidotransferase protein GlxB (EC 2.4.2.-)
5542	0.0900539	0.834901	0.003	Stress Response	NULL	Commensurate_regulon_activation	Right origin-binding protein
1000	0.165106	0.834894	0.001	Miscellaneous	Plant-Prokaryote DOE project	COG0523	C4-type zinc finger protein, DksA/TraR family
5320	0.105236	0.83463	0.001	Cofactors, Vitamins, Prosthetic Groups, Pigments	Folate and pterines	YgfZ	Queuosine Biosynthesis QueC ATPase
1398	0.0601821	0.834499	0.003	Regulation and Cell signaling	NULL	Orphan_regulatory_proteins	Copper-sensing two-component system response regulator CpxR
4696	0.0452125	0.834221	0.001	Clustering-based subsystems	Probably Ybbk-related hypothetical membrane proteins	CBSS-316057.3.peg.659	Polysialic acid capsule sugar isomerase, KpsF/GutQ family
1111	0.105551	0.834134	0.001	Respiration	NULL	Carbon_monoxide_dehydrogenase_maturation_factors	Carbon monoxide dehydrogenase F protein
5972	0.150807	0.834113	0.001	Sulfur Metabolism	Inorganic sulfur assimilation	Inorganic_Sulfur_Assimilation	Sulfate and thiosulfate binding protein CysP
214	0.166552	0.833448	0.001	Amino Acids and Derivatives	Branched-chain amino acids	Branched_chain_amino_acid_degradation_regulons	3-ketoacyl-CoA thiolase [isoleucine degradation] (EC 2.3.1.16)
5883	0.166563	0.833437	0.001	Regulation and Cell signaling	NULL	WhiB_and_WhiB-type_regulatory_proteins_	Sporulation regulatory protein WhiD
162	0.0605799	0.833405	0.001	RNA Metabolism	RNA processing and modification	RNA_processing_orphans	2H phosphoesterase superfamily protein Bsu1186 (yjcG)
2659	0.166613	0.833387	0.001	Carbohydrates	NULL	Sugar_utilization_in_Thermotogales	Glycerol-3-phosphate ABC transporter, permease protein UgpA (TC 3.A.1.1.3)
133	0.0758051	0.833229	0.003	Carbohydrates	Monosaccharides	2-Ketogluconate_Utilization	2-ketogluconate transporter
6993	0.0910039	0.83316	0.001	Clustering-based subsystems	Putative asociate of RNA polymerase sigma-54 factor rpoN	CBSS-316057.3.peg.1308	putative RNA polymerase sigma factor
3763	0.0456154	0.832744	0.001	Cofactors, Vitamins, Prosthetic Groups, Pigments	Folate and pterines	Molybdenum_cofactor_biosynthesis	Molybdenum cofactor biosynthesis protein MoaD
4668	0.0608342	0.832706	0.001	Fatty Acids, Lipids, and Isoprenoids	NULL	Polyhydroxybutyrate_metabolism	Polyhydroxyalkanoate granule-associated protein PhaF
1207	0.167427	0.832573	0.001	Motility and Chemotaxis	NULL	Bacterial_Chemotaxis	Chemotaxis response regulator protein-glutamate methylesterase CheB (EC 3.1.1.61)
1386	0.0761205	0.832535	0.001	Virulence, Disease and Defense	Resistance to antibiotics and toxic compounds	Copper_homeostasis:_copper_tolerance	Copper homeostasis protein CutE
2567	0.106592	0.832499	0.004	Protein Metabolism	Protein degradation	Metallocarboxypeptidases_(EC_3.4.17.-)	Glutamate carboxypeptidase (EC 3.4.17.11)
5554	0.00577709	0.832402	0.001	Miscellaneous	Plant-Prokaryote DOE project	At1g10830	RuBisCO operon transcriptional regulator
1125	0.168013	0.831987	0.001	Clustering-based subsystems	NULL	CBSS-224911.1.peg.435	Carboxyl-terminal protease (EC 3.4.21.102)
2521	0.0765027	0.831694	0.002	Carbohydrates	Monosaccharides	D-gluconate_and_ketogluconates_metabolism	Gluconate 2-dehydrogenase (EC 1.1.99.3), membrane-bound, cytochrome c
6021	0.137732	0.831661	0.001	Membrane Transport	NULL	Ton_and_Tol_transport_systems	TPR repeat containing exported protein
5377	0.122454	0.831626	0.001	Clustering-based subsystems	NULL	CBSS-630.2.peg.3360	Radical SAM family enzyme, similar to coproporphyrinogen III oxidase, oxygen-independent, clustered with nucleoside-triphosphatase RdgB
377	0.0177608	0.831002	0.004	Sulfur Metabolism	Inorganic sulfur assimilation	Inorganic_Sulfur_Assimilation	ABC-type probable sulfate transporter, permease protein
5298	0.169151	0.830849	0.001	Phosphorus Metabolism	NULL	Phosphate_metabolism	Pyrophosphate-energized proton pump (EC 3.6.1.1)
5517	0.169229	0.830771	0.001	Protein Metabolism	Protein processing and modification	Ribosomal_protein_S12p_Asp_methylthiotransferase	Ribosomal protein S12p Asp88 (E. coli) methylthiotransferase
6438	0.0615436	0.830755	0.002	Cell Wall and Capsule	NULL	Peptidoglycan_biosynthesis--gjo	UDP-N-acetylmuramoylalanyl-D-glutamate--L,L-2,6-diaminopimelate ligase
2550	0.153979	0.830623	0.002	Cell Wall and Capsule	Capsular and extracellular polysacchrides	dTDP-rhamnose_synthesis	Glucose-1-phosphate cytidylyltransferase (EC 2.7.7.33)
7109	0.123319	0.830436	0.002	Clustering-based subsystems	NULL	Conserved_gene_cluster_associated_with_Met-tRNA_formyltransferase	tRNA:m(5)U-54 MTase gid
5105	0.169677	0.830323	0.004	Clustering-based subsystems	Translation	CBSS-326442.4.peg.1852	Putative TEGT family carrier/transport protein
4760	0.108222	0.829937	0.001	Carbohydrates	Organic acids	Lactate_utilization	Predicted D-lactate dehydrogenase, Fe-S protein, FAD/FMN-containing
1515	0.0773263	0.829882	0.002	Respiration	NULL	Biogenesis_of_c-type_cytochromes	Cytochrome c-type biogenesis protein CcmC, putative heme lyase for CcmE
1592	0.0928437	0.829787	0.001	Carbohydrates	Monosaccharides	D-galactarate,_D-glucarate_and_D-glycerate_catabolism	D-glycerate 2-kinase (EC 2.7.1.-)
4007	0.139472	0.829534	0.001	Miscellaneous	Plant-Prokaryote DOE project	Biotin_biosynthesis_Experimental	NfuA Fe-S protein maturation
797	0.0464942	0.829521	0.001	Amino Acids and Derivatives	Arginine; urea cycle, polyamines	Arginine_and_Ornithine_Degradation	Arginine/ornithine ABC transporter, ATP-binding protein AotP
4897	0.0776725	0.829121	0.002	DNA Metabolism	DNA replication	DNA-replication	Primosomal replication protein N
2085	0.155356	0.829108	0.001	Clustering-based subsystems	alpha-proteobacterial cluster of hypotheticals	CBSS-52598.3.peg.2843	FIG017823: ATPase, MoxR family
4042	0.0932171	0.829102	0.001	Nitrogen Metabolism	NULL	Nitrate_and_nitrite_ammonification	Nitrate/nitrite response regulator protein
3426	0.124323	0.829056	0.001	Cell Wall and Capsule	Gram-Negative cell wall components	Lipid_A_modifications	Lipid A 3-O-deacylase
5152	0.0466935	0.82879	0.004	Amino Acids and Derivatives	Aromatic amino acids and derivatives	Aromatic_amino_acid_degradation	Putative fumarylacetoacetate (FAA) hydrolase
3440	0.109286	0.828265	0.003	Cell Wall and Capsule	Gram-Negative cell wall components	Lipopolysaccharide_assembly	Lipopolysaccharide ABC transporter, ATP-binding protein LptB
6093	0.172281	0.827719	0.001	Clustering-based subsystems	NULL	CBSS-257314.1.peg.752	Thiol peroxidase, Tpx-type (EC 1.11.1.15)
2027	0.00630953	0.827196	0.001	Miscellaneous	Plant-Prokaryote DOE project	COG3380_COG2907	FIG001571: Hypothetical protein
6801	0.00633956	0.826902	0.002	Respiration	Electron donating reactions	Respiratory_Complex_I	chloroplast NADH dehydrogenase ND4
4467	0.173497	0.826503	0.001	Metabolism of Aromatic Compounds	NULL	Phenylacetyl-CoA_catabolic_pathway_(core)	Phenylacetic acid degradation protein PaaN, ring-opening aldehyde dehydrogenase (EC 1.2.1.3)
979	0.0127763	0.826427	0.001	Metabolism of Aromatic Compounds	Peripheral pathways for catabolism of aromatic compounds	Biphenyl_Degradation	Biphenyl-2,3-diol 1,2-dioxygenase (EC 1.13.11.39)
4424	0.0127986	0.826318	0.001	Stress Response	NULL	Phage_shock_protein_(psp)_operon	Phage shock protein B
3704	0.00641289	0.826185	0.002	Protein Metabolism	Protein biosynthesis	tRNA_aminoacylation,_Met	Methionyl-tRNA synthetase-related protein
6420	0.158101	0.826089	0.001	Clustering-based subsystems	NULL	CBSS-251221.1.peg.1863	UDP-3-O-[3-hydroxymyristoyl] N-acetylglucosamine deacetylase (EC 3.5.1.-)
1294	0.0474446	0.826036	0.002	Cofactors, Vitamins, Prosthetic Groups, Pigments	Tetrapyrroles	Cobalamin_synthesis	Cobalt-precorrin-3b C17-methyltransferase
3877	0.126535	0.826014	0.001	Amino Acids and Derivatives	Histidine Metabolism	Histidine_Degradation	N-formylglutamate deformylase (EC 3.5.1.68)
237	0.174365	0.825635	0.001	Miscellaneous	Plant-Prokaryote DOE project	Experimental-Ubiquinone_BiosynthesisVDC	3-polyprenyl-4-hydroxybenzoate carboxy-lyase (EC 4.1.1.-)
974	0.0792664	0.825614	0.002	Miscellaneous	Plant-Prokaryote DOE project	Biotin_biosynthesis_Experimental	Biotin synthesis protein bioC
1649	0.142747	0.825531	0.001	DNA Metabolism	DNA repair	DNA_repair,_bacterial	DNA polymerase-like protein PA0670
2693	0.127047	0.82531	0.002	Carbohydrates	Central carbohydrate metabolism	Glycolate,_glyoxylate_interconversions	Glycolate dehydrogenase (EC 1.1.99.14), FAD-binding subunit GlcE
2280	0.12709	0.825252	0.006	Motility and Chemotaxis	Flagellar motility in Prokaryota	Flagellar_motility	Flagellar synthesis regulator FleN
2408	0.0635598	0.82521	0.001	Nucleosides and Nucleotides	Purines	Purine_conversions	GMP reductase (EC 1.7.1.7)
2619	0.0955354	0.824852	0.001	Stress Response	Oxidative stress	Glutaredoxins	Glutaredoxin-related protein
2360	0.0131227	0.824734	0.001	Carbohydrates	Monosaccharides	Fructose_utilization	Fructose repressor FruR, LacI family
3235	0.0956284	0.824681	0.002	Protein Metabolism	Selenoproteins	Selenocysteine_metabolism	L-seryl-tRNA(Sec) selenium transferase (EC 2.9.1.1)
5978	0.175351	0.824649	0.001	Virulence, Disease and Defense	NULL	Bacterial_cyanide_production_and_tolerance_mechanisms	Sulfate transporter family protein in cluster with carbonic anhydrase
2309	0.127541	0.824631	0.001	Membrane Transport	Protein secretion system, Type II	Widespread_colonization_island	Flp pilus assembly protein, pilin Flp
5349	0.175456	0.824544	0.001	RNA Metabolism	Transcription	Transcription_initiation,_bacterial_sigma_factors	RNA polymerase sigma factor RpoE
4311	0.0639515	0.824133	0.003	Metabolism of Aromatic Compounds	Metabolism of central aromatic intermediates	Protocatechuate_branch_of_beta-ketoadipate_pathway	Pca regulon regulatory protein PcaR
4915	0.128016	0.823979	0.001	Cell Wall and Capsule	Gram-Negative cell wall components	Lipopolysaccharide_assembly	Probable component of the lipoprotein assembly complex (forms a complex with YaeT, YfgL, and NlpB)
653	0.128292	0.823599	0.001	DNA Metabolism	DNA repair	DNA_repair,_bacterial	Alkylated DNA repair protein AlkB
5352	0.176417	0.823583	0.002	Clustering-based subsystems	NULL	CBSS-211586.1.peg.3133	RNA polymerase sigma factor RpoS
2459	0.0133766	0.823492	0.004	Clustering-based subsystems	Putrescine/GABA utilization cluster-temporal,to add to SSs	GABA_and_putrescine_metabolism_from_cluters	Gamma-glutamyl-putrescine oxidase (EC1.4.3.-)
3996	0.112491	0.823228	0.001	Carbohydrates	Organic acids	Propionyl-CoA_to_Succinyl-CoA_Module	Na+/H+-dicarboxylate symporters
438	0.176791	0.823209	0.001	RNA Metabolism	RNA processing and modification	ATP-dependent_RNA_helicases,_bacterial	ATP-dependent RNA helicase Atu1833
4206	0.160837	0.823079	0.001	Cell Wall and Capsule	Gram-Negative cell wall components	Lipopolysaccharide_assembly	Outer membrane protein YfgL, lipoprotein component of the protein assembly complex (forms a complex with YaeT, YfiO, and NlpB)
4148	0.177262	0.822738	0.001	Clustering-based subsystems	Putrescine/GABA utilization cluster-temporal,to add to SSs	GABA_and_putrescine_metabolism_from_cluters	Omega-amino acid--pyruvate aminotransferase (EC 2.6.1.18)
4301	0.161165	0.822719	0.002	Cofactors, Vitamins, Prosthetic Groups, Pigments	Coenzyme A	Coenzyme_A_Biosynthesis	Pantothenate kinase type III, CoaX-like (EC 2.7.1.33)
3016	0.0645028	0.822617	0.005	Amino Acids and Derivatives	Aromatic amino acids and derivatives	Indole-pyruvate_oxidoreductase_complex	Indolepyruvate oxidoreductase subunit IorA (EC 1.2.7.8)
549	0.161314	0.822554	0.001	Clustering-based subsystems	Fatty acid metabolic cluster	CBSS-246196.1.peg.364	Acyl dehydratase
3056	0.17769	0.82231	0.001	Carbohydrates	Sugar alcohols	Inositol_catabolism	Inositol transport system sugar-binding protein
1495	0.0136207	0.822299	0.001	Virulence, Disease and Defense	Resistance to antibiotics and toxic compounds	Copper_homeostasis	Cytochrome c heme lyase subunit CcmH
4718	0.0136587	0.822113	0.003	Miscellaneous	Plant-Prokaryote DOE project	At1g26220_At1g32070	Possible alpha/beta hydrolase superfamily, slr1916 homolog
5514	0.0485301	0.822056	0.001	RNA Metabolism	RNA processing and modification	RNA_pseudouridine_syntheses	Ribosomal large subunit pseudouridine synthase E (EC 4.2.1.70)
2522	0.145723	0.821895	0.001	Carbohydrates	Monosaccharides	D-gluconate_and_ketogluconates_metabolism	Gluconate 2-dehydrogenase (EC 1.1.99.3), membrane-bound, flavoprotein
3606	0.162147	0.821638	0.001	Carbohydrates	One-carbon Metabolism	Serine-glyoxylate_cycle	Malyl-CoA lyase (EC 4.1.3.24)
5430	0.146014	0.821539	0.002	Virulence, Disease and Defense	Resistance to antibiotics and toxic compounds	Zinc_resistance	Response regulator of zinc sigma-54-dependent two-component system
2715	0.162597	0.821143	0.001	Protein Metabolism	Protein biosynthesis	tRNA_aminoacylation,_Gly	Glycyl-tRNA synthetase alpha chain (EC 6.1.1.14)
2583	0.0138706	0.821077	0.002	Amino Acids and Derivatives	Glutamine, glutamate, aspartate, asparagine; ammonia assimilation	Glutamate_and_Aspartate_uptake_in_Bacteria	Glutamate-aspartate carrier protein
6728	0.0816668	0.820333	0.005	Regulation and Cell signaling	Programmed Cell Death and Toxin-antitoxin Systems	Toxin-antitoxin_systems_(other_than_RelBE_and_MazEF)	YoeB toxin protein
2511	0.17971	0.82029	0.002	Stress Response	Osmotic stress	Synthesis_of_osmoregulated_periplasmic_glucans	Glucans biosynthesis glucosyltransferase H (EC 2.4.1.-)
5743	0.179752	0.820248	0.001	Carbohydrates	One-carbon Metabolism	Serine-glyoxylate_cycle	Serine--glyoxylate aminotransferase (EC 2.6.1.45)
2888	0.0982194	0.819931	0.002	Cofactors, Vitamins, Prosthetic Groups, Pigments	NULL	Thiamin_biosynthesis	Hydroxymethylpyrimidine ABC transporter, ATPase component
3788	0.18009	0.81991	0.001	Clustering-based subsystems	NULL	Aerotolerance_operon_in_Bacteroides_and_potentially_orthologous_operons_in_other_organisms	MoxR-like ATPase in aerotolerance operon
1934	0.00705466	0.81991	0.002	Carbohydrates	Sugar alcohols	Erythritol_utilization	Erythritol kinase EryA (EC 2.7.1.27)
204	0.147386	0.819862	0.001	Fatty Acids, Lipids, and Isoprenoids	Fatty acids	Fatty_Acid_Biosynthesis_FASII	3-hydroxydecanoyl-[acyl-carrier-protein] dehydratase (EC 4.2.1.60)
6211	0.014139	0.819765	0.001	Virulence, Disease and Defense	Resistance to antibiotics and toxic compounds	MexE-MexF-OprN_Multidrug_Efflux_System	Transcriptional regulator MexT
3166	0.0984615	0.819487	0.002	Miscellaneous	Plant-Prokaryote DOE project	COG3533	L-2-keto-3-deoxyarabonate dehydratase (EC 4.2.1.43)
3434	0.0985426	0.819339	0.002	Cell Wall and Capsule	Gram-Negative cell wall components	KDO2-Lipid_A_biosynthesis	Lipid-A-disaccharide synthase (EC 2.4.1.182)
2254	0.0985769	0.819276	0.004	Motility and Chemotaxis	Flagellar motility in Prokaryota	Flagellum	Flagellar biosynthesis protein FliL
5433	0.180918	0.819082	0.001	RNA Metabolism	NULL	Group_II_intron-associated_genes	Retron-type reverse transcriptase
4061	0.0493744	0.81896	0.001	Nitrogen Metabolism	NULL	Nitrate_and_nitrite_ammonification	Nitrite reductase probable [NAD(P)H] subunit (EC 1.7.1.4)
1663	0.0823023	0.818935	0.002	DNA Metabolism	DNA repair	DNA_repair,_bacterial	DNA repair protein RadC
3409	0.131721	0.818883	0.001	Carbohydrates	Central carbohydrate metabolism	Dehydrogenase_complexes	Leucine-, isoleucine-, valine-, threonine-, and alanine-binding protein
2692	0.1812	0.8188	0.002	Carbohydrates	Polysaccharides	Glycogen_metabolism	Glycogen synthase, ADP-glucose transglucosylase (EC 2.4.1.21)
1488	0.131791	0.818787	0.001	Respiration	NULL	Cytochrome_B6-F_complex	Cytochrome b6-f complex subunit IV (PetD)
1317	0.181386	0.818614	0.001	Cofactors, Vitamins, Prosthetic Groups, Pigments	Quinone cofactors	Coenzyme_PQQ_synthesis	Coenzyme PQQ synthesis protein C
2210	0.0990475	0.818413	0.001	Iron acquisition and metabolism	NULL	Campylobacter_Iron_Metabolism	Ferric uptake regulation protein
2111	0.0825561	0.818377	0.003	Respiration	ATP synthases	F0F1-type_ATP_synthase	FIG048548: ATP synthase protein I2
2514	0.181679	0.818321	0.001	Stress Response	Osmotic stress	Synthesis_of_osmoregulated_periplasmic_glucans	Glucans biosynthesis protein G precursor
1580	0.181926	0.818074	0.001	Clustering-based subsystems	Putrescine/GABA utilization cluster-temporal,to add to SSs	GABA_and_putrescine_metabolism_from_cluters	D-amino acid dehydrogenase small subunit (EC 1.4.99.1)
3396	0.132339	0.818034	0.002	Miscellaneous	Plant-Prokaryote DOE project	At5g04520_AT1G06240	Large exoproteins involved in heme utilization or adhesion
224	0.182405	0.817595	0.001	Fatty Acids, Lipids, and Isoprenoids	Fatty acids	Fatty_Acid_Biosynthesis_FASII	3-oxoacyl-[acyl-carrier-protein] synthase, KASI (EC 2.3.1.41)
2578	0.132835	0.817352	0.001	Stress Response	Oxidative stress	Glutathione:_Biosynthesis_and_gamma-glutamyl_cycle	Glutamate--cysteine ligase (EC 6.3.2.2), divergent, of Alpha- and Beta-proteobacteria type
6810	0.0146397	0.817317	0.001	Carbohydrates	One-carbon Metabolism	Serine-glyoxylate_cycle	crotonyl-CoA reductase
3876	0.0664985	0.817129	0.003	Amino Acids and Derivatives	NULL	Creatine_and_Creatinine_Degradation	N-carbamoylsarcosine amidase (EC 3.5.1.59)
5359	0.183168	0.816832	0.001	Clustering-based subsystems	Putative asociate of RNA polymerase sigma-54 factor rpoN	CBSS-316057.3.peg.1308	RNA polymerase sigma-E factor
3752	0.0999351	0.816786	0.001	Clustering-based subsystems	Probably GTP or GMP signaling related	CBSS-176299.4.peg.1292	Mll7752 protein
3804	0.100124	0.816439	0.001	Virulence, Disease and Defense	Resistance to antibiotics and toxic compounds	The_mdtABCD_multidrug_resistance_cluster	Multidrug transporter MdtB
1285	0.11696	0.816205	0.002	Cofactors, Vitamins, Prosthetic Groups, Pigments	Tetrapyrroles	Coenzyme_B12_biosynthesis	CobW GTPase involved in cobalt insertion for B12 biosynthesis
3659	0.116981	0.816172	0.001	Cell Wall and Capsule	NULL	Murein_Hydrolases	Membrane-bound lytic murein transglycosylase D precursor (EC 3.2.1.-)
2019	0.184081	0.815919	0.001	Clustering-based subsystems	NULL	NusA-TFII_Cluster	FIG000325: clustered with transcription termination protein NusA
1226	0.00748168	0.815735	0.001	Membrane Transport	NULL	Choline_Transport	Choline ABC transporter permease protein
7022	0.0670056	0.815735	0.002	Clustering-based subsystems	NULL	CBSS-350688.3.peg.1509	ribosomal protein L7Ae family protein
2271	0.184365	0.815635	0.001	Motility and Chemotaxis	NULL	Bacterial_Chemotaxis	Flagellar motor switch protein FliG
1333	0.184546	0.815454	0.001	Stress Response	Cold shock	Cold_shock,_CspA_family_of_proteins	Cold shock protein CspB
5825	0.0839413	0.815329	0.001	Stress Response	Oxidative stress	Glutathionylspermidine_and_Trypanothione	Similarity with glutathionylspermidine synthase (EC 6.3.1.8), group 1
2769	0.084072	0.815042	0.001	Iron acquisition and metabolism	NULL	Heme,_hemin_uptake_and_utilization_systems_in_GramPositives	Heme-degrading monooxygenase IsdG (EC 1.14.99.3)
2848	0.0151276	0.814932	0.001	Amino Acids and Derivatives	Lysine, threonine, methionine, and cysteine	Methionine_Biosynthesis	Homoserine O-succinyltransferase (EC 2.3.1.46)
2487	0.168271	0.814902	0.001	Membrane Transport	Protein secretion system, Type II	General_Secretion_Pathway	General secretion pathway protein E
1289	0.0151461	0.814841	0.002	Cofactors, Vitamins, Prosthetic Groups, Pigments	Tetrapyrroles	Cobalamin_synthesis	Cobalamin synthase
3803	0.117832	0.814835	0.001	Virulence, Disease and Defense	Resistance to antibiotics and toxic compounds	Copper_homeostasis	Multidrug resistance transporter, Bcr/CflA family
3706	0.117989	0.814589	0.003	Motility and Chemotaxis	NULL	Bacterial_Chemotaxis	Methyl-accepting chemotaxis protein I (serine chemoreceptor protein)
961	0.168657	0.814477	0.004	Stress Response	Acid stress	Acid_resistance_mechanisms	Biosynthetic arginine decarboxylase (EC 4.1.1.19)
5140	0.16871	0.814419	0.002	Respiration	NULL	Soluble_cytochromes_and_functionally_related_electron_carriers	Putative diheme cytochrome c-553
5221	0.0228818	0.814311	0.001	Clustering-based subsystems	NULL	Putative_sulfate_assimilation_cluster	Putative reductase (alkanesulfonate metabolism)
2393	0.118253	0.814174	0.001	DNA Metabolism	DNA repair	DNA_repair,_bacterial	G:T/U mismatch-specific uracil/thymine DNA-glycosylase
890	0.0229389	0.814125	0.002	Amino Acids and Derivatives	Histidine Metabolism	Histidine_Degradation	Believed to be an alternative form of N-formylglutamate deformylase (EC 3.5.1.68), but experimentally invalidated
1833	0.169026	0.814071	0.001	Nucleosides and Nucleotides	Pyrimidines	Novel_non-oxidative_pathway_of_Uracil_catabolism	Dihydropyrimidinase (EC 3.5.2.2)
5739	0.186023	0.813977	0.001	RNA Metabolism	Transcription	Transcription_initiation,_bacterial_sigma_factors	Serine protease precursor MucD/AlgY associated with sigma factor RpoE
3958	0.186443	0.813557	0.001	Respiration	Electron donating reactions	Respiratory_Complex_I	NADH-ubiquinone oxidoreductase chain N (EC 1.6.5.3)
7020	0.0154202	0.813501	0.002	Phosphorus Metabolism	NULL	Phosphate_metabolism	response regulator in two-component regulatory system with PhoQ
1471	0.101832	0.813307	0.003	Sulfur Metabolism	Organic sulfur assimilation	L-Cystine_Uptake_and_Metabolism	Cystine ABC transporter, periplasmic cystine-binding protein FliY
2483	0.0339518	0.813265	0.003	Membrane Transport	Protein secretion system, Type II	General_Secretion_Pathway	General secretion pathway protein A
791	0.152789	0.813258	0.001	Amino Acids and Derivatives	Arginine; urea cycle, polyamines	Arginine_Biosynthesis_extended	Arginine pathway regulatory protein ArgR, repressor of arg regulon
1018	0.118955	0.813071	0.001	Miscellaneous	Plant-Prokaryote DOE project	COG0523	COG0523: Putative GTPases (G3E family)
6328	0.186998	0.813002	0.001	Clustering-based subsystems	NULL	Bacterial_RNA-metabolizing_Zn-dependent_hydrolases	Trk system potassium uptake protein TrkA
7037	0.170062	0.812932	0.001	RNA Metabolism	RNA processing and modification	tRNA_modification_Bacteria	tRNA (5-methoxyuridine) 34 synthase
4404	0.102067	0.812877	0.002	Phages, Prophages, Transposable elements, Plasmids	Phages, Prophages	Phage_integration_and_excision	Phage integrase
4523	0.102132	0.812758	0.002	Phosphorus Metabolism	NULL	Phosphoenolpyruvate_phosphomutase	Phosphoenolpyruvate phosphomutase (EC 5.4.2.9)
1565	0.119218	0.812658	0.001	Carbohydrates	Central carbohydrate metabolism	Pyruvate_Alanine_Serine_Interconversions	D-alanine aminotransferase (EC 2.6.1.21)
2042	0.153326	0.812601	0.006	Clustering-based subsystems	NULL	Cluster_containing_CofD-like_protein_and_co-occuring_with_DNA_repair	FIG002813: LPPG:FO 2-phospho-L-lactate transferase like, CofD-like
5851	0.170553	0.812391	0.001	Cell Wall and Capsule	NULL	Murein_Hydrolases	Soluble lytic murein transglycosylase precursor (EC 3.2.1.-)
3677	0.170673	0.81226	0.001	Virulence, Disease and Defense	Resistance to antibiotics and toxic compounds	Beta-lactamase	Metal-dependent hydrolases of the beta-lactamase superfamily I
1562	0.0235167	0.812242	0.002	Carbohydrates	Organic acids	Lactate_utilization	D-Lactate dehydrogenase (EC 1.1.2.5)
4482	0.187971	0.812029	0.001	Phosphorus Metabolism	NULL	Alkylphosphonate_utilization	PhnB protein
2813	0.170889	0.812022	0.001	Miscellaneous	Plant-Prokaryote DOE project	Experimental_-_Histidine_Degradation	Histidine ammonia-lyase (EC 4.3.1.3)
6600	0.188039	0.811961	0.001	Miscellaneous	Plant-Prokaryote DOE project	Experimental_-_Histidine_Degradation	Urocanate hydratase (EC 4.2.1.49)
378	0.015748	0.811898	0.001	Membrane Transport	Protein secretion system, Type I	Type_I_protein_secretion_systems	ABC-type protease exporter, ATP-binding component PrtD/AprD
1440	0.17103	0.811867	0.005	Amino Acids and Derivatives	Arginine; urea cycle, polyamines	Cyanophycin_Metabolism	Cyanophycinase 2 (EC 3.4.15.6)
3408	0.171075	0.811817	0.001	Amino Acids and Derivatives	Branched-chain amino acids	Branched-Chain_Amino_Acid_Biosynthesis	Leucine dehydrogenase (EC 1.4.1.9)
2685	0.136904	0.811757	0.001	Cofactors, Vitamins, Prosthetic Groups, Pigments	NULL	Thiamin_biosynthesis	Glycine oxidase ThiO (EC 1.4.3.19)
6879	0.188352	0.811648	0.001	Metabolism of Aromatic Compounds	Metabolism of central aromatic intermediates	Catechol_branch_of_beta-ketoadipate_pathway	mandelate racemase/muconate lactonizing enzyme family protein
405	0.137061	0.811541	0.003	Amino Acids and Derivatives	Histidine Metabolism	Histidine_Biosynthesis	ATP phosphoribosyltransferase regulatory subunit (EC 2.4.2.17)
2733	0.0857407	0.81137	0.001	Regulation and Cell signaling	NULL	HPr_catabolite_repression_system	HPr kinase/phosphorylase (EC 2.7.1.-) (EC 2.7.4.-)
5967	0.12005	0.81135	0.002	Clustering-based subsystems	Sulfatases and sulfatase modifying factor 1 (and a hypothetical)	Sulfatases_and_sulfatase_modifying_factor_1	Sulfatase
3771	0.188661	0.811339	0.001	Cofactors, Vitamins, Prosthetic Groups, Pigments	Folate and pterines	Molybdenum_cofactor_biosynthesis	Molybdopterin biosynthesis protein MoeA
5915	0.171555	0.811289	0.002	Stress Response	NULL	Carbon_Starvation	Stringent starvation protein A
2726	0.0158763	0.811271	0.001	Phosphorus Metabolism	NULL	Phosphate_metabolism	Guanosine-5'-triphosphate,3'-diphosphate pyrophosphatase (EC 3.6.1.40)
896	0.0858217	0.811192	0.002	Metabolism of Aromatic Compounds	Peripheral pathways for catabolism of aromatic compounds	Benzoate_degradation	Benzoate transport protein
2519	0.171688	0.811143	0.001	Carbohydrates	Central carbohydrate metabolism	Peripheral_Glucose_Catabolism_Pathways	Glucokinase (EC 2.7.1.2)
5802	0.188966	0.811034	0.001	Motility and Chemotaxis	NULL	Bacterial_Chemotaxis	Signal transduction histidine kinase CheA (EC 2.7.3.-)
6670	0.154704	0.810917	0.001	Nucleosides and Nucleotides	Purines	Purine_Utilization	Xanthine and CO dehydrogenases maturation factor, XdhC/CoxF family
3206	0.137609	0.810787	0.003	Carbohydrates	Monosaccharides	D-gluconate_and_ketogluconates_metabolism	L-idonate, D-gluconate, 5-keto-D-gluconate transporter
5457	0.18925	0.81075	0.001	Protein Metabolism	Protein biosynthesis	Ribosome_biogenesis_bacterial	Ribonuclease E (EC 3.1.26.12)
2344	0.103382	0.810466	0.001	Carbohydrates	One-carbon Metabolism	Methanogenesis	Formylmethanofuran dehydrogenase subunit A (EC 1.2.99.5)
4989	0.103418	0.8104	0.002	Clustering-based subsystems	NULL	USS-DB-7	Protein ImpG/VasA
6577	0.0861836	0.810396	0.003	Amino Acids and Derivatives	Arginine; urea cycle, polyamines	Urea_decomposition	Urea carboxylase-related ABC transporter, ATPase protein
5371	0.189742	0.810258	0.001	Virulence, Disease and Defense	Resistance to antibiotics and toxic compounds	Multidrug_efflux_pump_in_Campylobacter_jejuni_(CmeABC_operon)	RND efflux system, inner membrane transporter CmeB
4861	0.120844	0.810102	0.001	Virulence, Disease and Defense	NULL	C_jejuni_colonization_of_chick_caeca	Predicted signal transduction protein
302	0.138201	0.809974	0.001	Amino Acids and Derivatives	Aromatic amino acids and derivatives	Aromatic_amino_acid_degradation	5-oxopent-3-ene-1,2,5-tricarboxylate decarboxylase.
5119	0.172796	0.809925	0.001	Metabolism of Aromatic Compounds	Peripheral pathways for catabolism of aromatic compounds	Chlorobenzoate_degradation	Putative benzaldehyde dehydrogenase oxidoreductase protein (EC 1.2.1.28)
6671	0.155605	0.809816	0.002	Nucleosides and Nucleotides	Purines	Purine_Utilization	Xanthine dehydrogenase iron-sulfur subunit (EC 1.17.1.4)
2317	0.190205	0.809795	0.001	Stress Response	Oxidative stress	Glutathione_analogs:_mycothiol	Formaldehyde dehydrogenase MscR, NAD/mycothiol-dependent (EC 1.2.1.66)
395	0.19025	0.80975	0.002	Miscellaneous	Plant-Prokaryote DOE project	COG0451	ADP-heptose--lipooligosaccharide heptosyltransferase II (EC 2.4.1.-)
6087	0.1903	0.8097	0.001	Miscellaneous	Plant-Prokaryote DOE project	COG2363	Thiazole biosynthesis protein ThiG
2331	0.121246	0.80947	0.001	Respiration	NULL	Formate_hydrogenase	Formate dehydrogenase related protein
5131	0.155911	0.809442	0.003	Clustering-based subsystems	NULL	USS-DB-7	Putative cytoplasmic protein USSDB7A
6136	0.138618	0.8094	0.002	Membrane Transport	NULL	Ton_and_Tol_transport_systems	TolA protein
2725	0.173318	0.80935	0.001	Clustering-based subsystems	Probably GTP or GMP signaling related	CBSS-176299.4.peg.1292	Guanosine-3',5'-bis(diphosphate) 3'-pyrophosphohydrolase (EC 3.1.7.2)
1690	0.0326722	0.809023	0.004	DNA Metabolism	NULL	DNA_structural_proteins,_bacterial	DNA-binding protein Fis
5261	0.191113	0.808887	0.001	Amino Acids and Derivatives	Arginine; urea cycle, polyamines	Polyamine_Metabolism	Putrescine transport ATP-binding protein PotA (TC 3.A.1.11.1)
4851	0.191311	0.808689	0.001	Carbohydrates	Monosaccharides	L-rhamnose_utilization	Predicted rhamnulose-1-phosphate aldolase (EC 4.1.2.19)
6051	0.0164407	0.808512	0.001	Carbohydrates	Organic acids	Tricarballylate_Utilization	TcuB: works with TcuA to oxidize tricarballylate to cis-aconitate
6628	0.17442	0.808138	0.001	Metabolism of Aromatic Compounds	Peripheral pathways for catabolism of aromatic compounds	Phenylpropanoid_compound_degradation	Vanillate O-demethylase oxygenase subunit (EC 1.14.13.82)
1038	0.104706	0.808038	0.002	Clustering-based subsystems	Catabolism of an unknown compound	CBSS-262316.1.peg.2929	COG2071: predicted glutamine amidotransferases in hypothetical Actinobacterial gene cluster
2266	0.174562	0.807982	0.002	Motility and Chemotaxis	Flagellar motility in Prokaryota	Flagellum	Flagellar hook-associated protein FliD
4703	0.157141	0.807938	0.001	Regulation and Cell signaling	NULL	Two-component_regulatory_systems_in_Campylobacter	Positive regulator of CheA protein activity (CheW)
6459	0.139794	0.807784	0.001	Clustering-based subsystems	NULL	CBSS-320372.3.peg.6046	UPF0301 protein YqgE
622	0.0874557	0.807597	0.005	Metabolism of Aromatic Compounds	NULL	Aromatic_Amin_Catabolism	Aldehyde dehydrogenase (EC 1.2.1.3), PaaZ
539	0.192674	0.807326	0.001	Carbohydrates	Central carbohydrate metabolism	Glyoxylate_bypass	Aconitate hydratase 2 (EC 4.2.1.3)
488	0.105143	0.807238	0.001	Metabolism of Aromatic Compounds	Peripheral pathways for catabolism of aromatic compounds	Biphenyl_Degradation	Acetaldehyde dehydrogenase, acetylating, (EC 1.2.1.10) in gene cluster for degradation of phenols, cresols, catechol
2504	0.0501398	0.80718	0.002	Miscellaneous	Plant-Prokaryote DOE project	COG1836	Geranylgeranyl/isoprenyl reductase
231	0.193062	0.806938	0.001	Metabolism of Aromatic Compounds	Metabolism of central aromatic intermediates	Catechol_branch_of_beta-ketoadipate_pathway	3-oxoadipate CoA-transferase subunit B (EC 2.8.3.6)
126	0.10539	0.806785	0.002	Metabolism of Aromatic Compounds	Peripheral pathways for catabolism of aromatic compounds	Biphenyl_Degradation	2-keto-4-pentenoate hydratase (EC 4.2.1.-)
392	0.158123	0.806738	0.002	Cell Wall and Capsule	Gram-Negative cell wall components	Vibrio_Core_Oligosaccharide_Biosynthesis	ADP-L-glycero-D-manno-heptose-6-epimerase (EC 5.1.3.20)
5449	0.19336	0.80664	0.001	Clustering-based subsystems	Clustering-based subsystems	CBSS-292415.3.peg.2341	Rhodanese-related sulfurtransferase
3865	0.175814	0.806605	0.001	Cell Wall and Capsule	Capsular and extracellular polysacchrides	Sialic_Acid_Metabolism	N-acetylneuraminate synthase (EC 2.5.1.56)
2246	0.140782	0.806424	0.001	Motility and Chemotaxis	Flagellar motility in Prokaryota	Flagellum_in_Campylobacter	Flagellar basal-body rod protein FlgC
4589	0.0168748	0.80639	0.001	Carbohydrates	CO2 fixation	Calvin-Benson_cycle	Phosphoribulokinase (EC 2.7.1.19)
2898	0.105673	0.806266	0.002	Cofactors, Vitamins, Prosthetic Groups, Pigments	NAD and NADP	NAD_regulation	Hypothetical Nudix-like regulator
7085	0.0253844	0.806154	0.002	RNA Metabolism	RNA processing and modification	tRNA_modification_Bacteria	tRNA(Cytosine32)-2-thiocytidine synthetase
3642	0.158686	0.806051	0.001	Virulence, Disease and Defense	Resistance to antibiotics and toxic compounds	Multidrug_Resistance_Efflux_Pumps	Membrane fusion protein of RND family multidrug efflux pump
3098	0.158869	0.805827	0.001	Stress Response	Oxidative stress	Oxidative_stress	Iron-responsive regulator Irr
5786	0.176539	0.805808	0.006	RNA Metabolism	Transcription	Transcription_initiation,_bacterial_sigma_factors	Sigma factor RpoE negative regulatory protein RseA
2623	0.159151	0.805482	0.001	Miscellaneous	Plant-Prokaryote DOE project	At3g50560	Glutathione S-transferase family protein
2050	0.194952	0.805048	0.001	Clustering-based subsystems	TldD cluster	CBSS-354.1.peg.2917	FIG003879: Predicted amidohydrolase
3282	0.017156	0.805015	0.001	Protein Metabolism	Protein biosynthesis	Ribosome_LSU_chloroplast	LSU ribosomal protein L20p, chloroplast
99	0.141813	0.805007	0.003	Carbohydrates	Monosaccharides	D-galactonate_catabolism	2-dehydro-3-deoxyphosphogalactonate aldolase (EC 4.1.2.21)
5334	0.124094	0.804995	0.002	RNA Metabolism	RNA processing and modification	RNA_3'-terminal_phosphate_cyclase	RNA 3'-terminal phosphate cyclase (EC 6.5.1.4)
3921	0.1774	0.80486	0.001	Amino Acids and Derivatives	Glutamine, glutamate, aspartate, asparagine; ammonia assimilation	Glutamate_dehydrogenases	NAD-specific glutamate dehydrogenase (EC 1.4.1.2), large form
2354	0.177633	0.804604	0.001	Carbohydrates	Di- and oligosaccharides	Sucrose_utilization	Fructokinase (EC 2.7.1.4)
1225	0.00864137	0.804395	0.003	Membrane Transport	NULL	Choline_Transport	Choline ABC transporter ATP-binding protein
3521	0.195697	0.804303	0.002	Amino Acids and Derivatives	Arginine; urea cycle, polyamines	Arginine_and_Ornithine_Degradation	Lysine-arginine-ornithine-binding periplasmic protein precursor (TC 3.A.1.3.1)
5731	0.0173919	0.803862	0.001	Clustering-based subsystems	Chromosome Replication	SeqA_and_Co-occurring_Genes	SeqA protein, negative modulator of initiation of replication
1550	0.196355	0.803645	0.007	Carbohydrates	Di- and oligosaccharides	Trehalose_Uptake_and_Utilization	Cytoplasmic trehalase (EC 3.2.1.28)
2238	0.142946	0.803449	0.001	Motility and Chemotaxis	Flagellar motility in Prokaryota	Flagellum	Flagellar L-ring protein FlgH
2642	0.178707	0.803422	0.001	Potassium metabolism	NULL	Glutathione-regulated_potassium-efflux_system_and_associated_functions	Glutathione-regulated potassium-efflux system protein KefB
1114	0.0438389	0.80316	0.002	Clustering-based subsystems	NULL	CBSS-314269.3.peg.1840	Carbon monoxide dehydrogenase large chain (EC 1.2.99.2) parolog without usual motifs
2683	0.161071	0.803136	0.001	Amino Acids and Derivatives	Alanine, serine, and glycine	Glycine_cleavage_system	Glycine dehydrogenase [decarboxylating] (glycine cleavage system P1 protein) (EC 1.4.4.2)
6480	0.143238	0.803048	0.006	Cell Wall and Capsule	Gram-Negative cell wall components	Lipopolysaccharide_assembly	Uncharacterized ABC transporter, permease component YrbE
300	0.0716247	0.803032	0.003	Miscellaneous	Plant-Prokaryote DOE project	Omega-amidase	5-methylthioribose kinase (EC 2.7.1.100)
5392	0.179154	0.802931	0.001	Stress Response	Oxidative stress	Oxidative_stress	Redox-sensitive transcriptional regulator (AT-rich DNA-binding protein)
1694	0.179207	0.802873	0.002	DNA Metabolism	NULL	DNA_structural_proteins,_bacterial	DNA-binding protein HU-alpha
2704	0.16135	0.802794	0.001	Cell Wall and Capsule	Capsular and extracellular polysacchrides	Exopolysaccharide_Biosynthesis	Glycosyl transferase, group 1 family protein
5054	0.0176314	0.802691	0.002	Cell Wall and Capsule	Capsular and extracellular polysacchrides	Pseudaminic_Acid_Biosynthesis	Pseudaminic acid synthase (EC 4.1.3.-)
4425	0.107686	0.802576	0.004	Stress Response	NULL	Phage_shock_protein_(psp)_operon	Phage shock protein C
931	0.197577	0.802423	0.001	Metabolism of Aromatic Compounds	Metabolism of central aromatic intermediates	Protocatechuate_branch_of_beta-ketoadipate_pathway	Beta-ketoadipyl CoA thiolase (EC 2.3.1.-)
4192	0.179634	0.802403	0.011	Amino Acids and Derivatives	Lysine, threonine, methionine, and cysteine	Lysine_degradation	Outer membrane porin, OprD family
6637	0.0718618	0.80238	0.002	DNA Metabolism	DNA repair	DNA_repair,_bacterial	Very-short-patch mismatch repair endonuclease (G-T specific)
2417	0.19766	0.80234	0.001	Clustering-based subsystems	Probably GTP or GMP signaling related	CBSS-176299.4.peg.1292	GTP pyrophosphokinase (EC 2.7.6.5), (p)ppGpp synthetase I
6505	0.0354614	0.802206	0.003	Membrane Transport	Protein secretion system, Type VI	Type_VI_secretion_systems	Uncharacterized protein ImpD
3798	0.0355285	0.802041	0.011	Virulence, Disease and Defense	Resistance to antibiotics and toxic compounds	MexE-MexF-OprN_Multidrug_Efflux_System	Multidrug efflux membrane fusion protein MexE
4422	0.0721119	0.801692	0.002	Phages, Prophages, Transposable elements, Plasmids	Phages, Prophages	Phage_regulation_of_gene_expression	Phage repressor
2577	0.180343	0.801623	0.001	Stress Response	Oxidative stress	Glutathione:_Biosynthesis_and_gamma-glutamyl_cycle	Glutamate--cysteine ligase (EC 6.3.2.2)
6479	0.144335	0.801539	0.004	Cell Wall and Capsule	Gram-Negative cell wall components	Lipopolysaccharide_assembly	Uncharacterized ABC transporter, periplasmic component YrbD
6005	0.144551	0.801243	0.005	Clustering-based subsystems	NULL	EC49-61	Survival protein SurA precursor (Peptidyl-prolyl cis-trans isomerase SurA) (EC 5.2.1.8)
6114	0.0179384	0.80119	0.001	Protein Metabolism	Protein biosynthesis	tRNA_aminoacylation,_Thr	Threonyl-tRNA synthetase-related protein
3791	0.0903849	0.801153	0.004	Metabolism of Aromatic Compounds	Peripheral pathways for catabolism of aromatic compounds	Benzoate_catabolism	Muconate cycloisomerase (EC 5.5.1.1)
5571	0.198951	0.801049	0.002	Stress Response	Oxidative stress	Glutathione_analogs:_mycothiol	S-nitrosomycothiol reductase MscR
497	0.198963	0.801037	0.001	Amino Acids and Derivatives	Branched-chain amino acids	Branched_chain_amino_acid_degradation_regulons	Acetoacetyl-CoA synthetase (EC 6.2.1.16)
910	0.162808	0.801012	0.002	Stress Response	Osmotic stress	Synthesis_of_osmoregulated_periplasmic_glucans	Beta-(1-->2)glucan export ATP-binding/permease protein NdvA (EC 3.6.3.42)
2515	0.199241	0.800759	0.001	Carbohydrates	Monosaccharides	D-galactarate,_D-glucarate_and_D-glycerate_catabolism	Glucarate dehydratase (EC 4.2.1.40)
4437	0.181147	0.800739	0.001	Phages, Prophages, Transposable elements, Plasmids	Phages, Prophages	r1t-like_streptococcal_phages	Phage terminase
4637	0.199279	0.800721	0.001	Stress Response	Oxidative stress	Oxidative_stress	Phytochrome, two-component sensor histidine kinase (EC 2.7.3.-)
5973	0.199367	0.800633	0.001	Sulfur Metabolism	Inorganic sulfur assimilation	Inorganic_Sulfur_Assimilation	Sulfate and thiosulfate import ATP-binding protein CysA (EC 3.6.3.25)
4588	0.145015	0.800605	0.002	Nucleosides and Nucleotides	Purines	De_Novo_Purine_Biosynthesis	Phosphoribosylglycinamide formyltransferase 2 (EC 2.1.2.-)
2716	0.199523	0.800477	0.001	Protein Metabolism	Protein biosynthesis	tRNA_aminoacylation,_Gly	Glycyl-tRNA synthetase beta chain (EC 6.1.1.14)
1811	0.0181402	0.800203	0.003	Secondary Metabolism	Biosynthesis of phenylpropanoids	Tannin_biosynthesis	Dihydroflavonol-4-reductase (EC 1.1.1.219)
1256	0.199892	0.800108	0.001	Cell Division and Cell Cycle	NULL	Cyanobacterial_Circadian_Clock	Circadian clock protein KaiC
741	0.109077	0.800025	0.003	Cell Wall and Capsule	NULL	Recycling_of_Peptidoglycan_Amino_Acids	AmpG permease
2190	0.145639	0.799746	0.001	Nitrogen Metabolism	NULL	Ammonia_assimilation	Ferredoxin-dependent glutamate synthase (EC 1.4.7.1)
5322	0.1275	0.799643	0.002	Miscellaneous	Plant-Prokaryote DOE project	COG3146_experimental	Queuosine biosynthesis QueD, PTPS-I
2047	0.109365	0.799498	0.001	Amino Acids and Derivatives	Lysine, threonine, methionine, and cysteine	Threonine_degradation	FIG003492: Threonine dehydrogenase and related Zn-dependent dehydrogenases
2907	0.164382	0.799089	0.001	Miscellaneous	Plant-Prokaryote DOE project	At2g33980_At1g28960	Hypothetical nudix hydrolase YeaB
6656	0.127972	0.798902	0.002	Regulation and Cell signaling	NULL	WhiB_and_WhiB-type_regulatory_proteins_	WhiB-type transcriptional regulator
967	0.201299	0.798701	0.001	Clustering-based subsystems	NULL	Allophanate_hydrolase_2_and_Biotin_carboxylase_cluster	Biotin carboxylase (EC 6.3.4.14)
197	0.0915929	0.798496	0.002	Amino Acids and Derivatives	Branched-chain amino acids	Branched_chain_amino_acid_degradation_regulons	3-hydroxyacyl-CoA dehydrogenase [isoleucine degradation] (EC 1.1.1.35)
1902	0.183478	0.798174	0.001	DNA Metabolism	DNA repair	DNA_Repair_Base_Excision	Endonuclease III (EC 4.2.99.18)
2486	0.110169	0.798023	0.003	Membrane Transport	Protein secretion system, Type II	General_Secretion_Pathway	General secretion pathway protein D
326	0.183658	0.797976	0.001	Miscellaneous	Plant-Prokaryote DOE project	Biotin_biosynthesis_Experimental	8-amino-7-oxononanoate synthase (EC 2.3.1.47)
4524	0.202205	0.797795	0.001	Carbohydrates	Central carbohydrate metabolism	Glycolysis_and_Gluconeogenesis	Phosphoenolpyruvate synthase (EC 2.7.9.2)
2592	0.183997	0.797603	0.002	Amino Acids and Derivatives	Glutamine, glutamate, aspartate, asparagine; ammonia assimilation	Glutamine,_Glutamate,_Aspartate_and_Asparagine_Biosynthesis	Glutamine synthetase family protein in hypothetical Actinobacterial gene cluster
5321	0.110424	0.797557	0.001	RNA Metabolism	RNA processing and modification	tRNA_modification_Bacteria	Queuosine Biosynthesis QueE Radical SAM
694	0.0186836	0.797547	0.002	Protein Metabolism	Protein degradation	Dipeptidases_(EC_3.4.13.-)	Alpha-aspartyl dipeptidase Peptidase E (EC 3.4.13.21)
1205	0.184393	0.797168	0.001	Motility and Chemotaxis	NULL	Bacterial_Chemotaxis	Chemotaxis regulator - transmits chemoreceptor signals to flagelllar motor components CheY
2142	0.0922244	0.797106	0.002	Clustering-based subsystems	alpha-proteobacterial cluster of hypotheticals	CBSS-52598.3.peg.2843	FIG139612: Possible conserved membrane protein
3019	0.203246	0.796754	0.006	Virulence, Disease and Defense	Resistance to antibiotics and toxic compounds	Lysozyme_inhibitors	Inhibitor of vertebrate lysozyme precursor
107	0.203257	0.796743	0.001	Carbohydrates	CO2 fixation	Photorespiration_(oxidative_C2_cycle)	2-hydroxy-3-oxopropionate reductase (EC 1.1.1.60)
5373	0.166321	0.796719	0.002	Virulence, Disease and Defense	Resistance to antibiotics and toxic compounds	Multidrug_efflux_pump_in_Campylobacter_jejuni_(CmeABC_operon)	RND efflux system, outer membrane lipoprotein CmeC
4547	0.0369639	0.796698	0.002	Miscellaneous	Plant-Prokaryote DOE project	At2g23840	Phospholipase/carboxylesterase family protein (EC 3.1.-.-)
6074	0.0739597	0.796611	0.002	Cofactors, Vitamins, Prosthetic Groups, Pigments	NULL	Thiamin_biosynthesis	Thiamin ABC transporter, transmembrane component
2564	0.110947	0.796597	0.002	Amino Acids and Derivatives	Glutamine, glutamate, aspartate, asparagine; ammonia assimilation	Glutamate_and_Aspartate_uptake_in_Bacteria	Glutamate Aspartate transport system permease protein GltJ (TC 3.A.1.3.4)
1549	0.0189248	0.796368	0.003	Clustering-based subsystems	NULL	CBSS-562.2.peg.5158_SK3_including	Cytoplasmic protein YaiE
445	0.203681	0.796319	0.001	RNA Metabolism	RNA processing and modification	ATP-dependent_RNA_helicases,_bacterial	ATP-dependent RNA helicase RhlE
3112	0.203682	0.796318	0.002	Miscellaneous	Plant-Prokaryote DOE project	At5g37530	Iron-sulfur cluster regulator IscR
2541	0.037886	0.796279	0.004	Carbohydrates	Central carbohydrate metabolism	Peripheral_Glucose_Catabolism_Pathways	Glucose ABC transporter, ATP-binding subunit (EC 3.6.3.-)
2562	0.204073	0.795927	0.003	Amino Acids and Derivatives	Glutamine, glutamate, aspartate, asparagine; ammonia assimilation	Glutamate_and_Aspartate_uptake_in_Bacteria	Glutamate Aspartate periplasmic binding protein precursor GltI (TC 3.A.1.3.4)
3	0.167188	0.79566	0.001	Fatty Acids, Lipids, and Isoprenoids	Fatty acids	Fatty_Acid_Biosynthesis_FASII	(3R)-hydroxymyristoyl-[acyl carrier protein] dehydratase (EC 4.2.1.-)
5546	0.0557299	0.795657	0.002	Clustering-based subsystems	TldD cluster	CBSS-354.1.peg.2917	Rod shape-determining protein MreD
4214	0.185778	0.795644	0.001	Iron acquisition and metabolism	NULL	Heme,_hemin_uptake_and_utilization_systems_in_GramNegatives	Outer membrane receptor proteins, mostly Fe transport
3732	0.185791	0.79563	0.001	RNA Metabolism	RNA processing and modification	tRNA_modification_Archaea	Methylthioadenosine deaminase
4774	0.111568	0.795459	0.002	Carbohydrates	Monosaccharides	L-rhamnose_utilization	Predicted L-rhamnose ABC transporter, transmembrane component 1
64	0.167485	0.795296	0.002	Carbohydrates	Monosaccharides	L-fucose_utilization_temp	2,4-diketo-3-deoxy-L-fuconate hydrolase
2221	0.204749	0.795251	0.001	Iron acquisition and metabolism	NULL	Ferrous_iron_transporter_EfeUOB,_low-pH-induced	Ferrous iron transport periplasmic protein EfeO, contains peptidase-M75 domain and (frequently) cupredoxin-like domain
594	0.204819	0.795181	0.003	Carbohydrates	Sugar alcohols	Glycerol_and_Glycerol-3-phosphate_Uptake_and_Utilization	Aerobic glycerol-3-phosphate dehydrogenase (EC 1.1.5.3)
1479	0.205039	0.794961	0.001	Respiration	Electron accepting reactions	Terminal_cytochrome_O_ubiquinol_oxidase	Cytochrome O ubiquinol oxidase subunit I (EC 1.10.3.-)
4038	0.167821	0.794885	0.001	Nitrogen Metabolism	NULL	Nitrate_and_nitrite_ammonification	Nitrate ABC transporter, ATP-binding protein
32	0.205176	0.794824	0.001	Virulence, Disease and Defense	Adhesion	Mediator_of_hyperadherence_YidE_in_Enterobacteria_and_its_conserved_region	16 kDa heat shock protein A
1508	0.0192695	0.794682	0.002	Respiration	Electron accepting reactions	Terminal_cytochrome_C_oxidases	Cytochrome c oxidase subunit CcoN (EC 1.9.3.1)
5157	0.168058	0.794596	0.001	Sulfur Metabolism	Organic sulfur assimilation	Utilization_of_glutathione_as_a_sulphur_source	Putative gluthatione transporter,solute-binding component
2211	0.168119	0.794522	0.001	Iron acquisition and metabolism	NULL	Iron_acquisition_in_Vibrio	Ferric uptake regulation protein FUR
3838	0.0560961	0.794314	0.002	Cell Wall and Capsule	Capsular and extracellular polysacchrides	CMP-N-acetylneuraminate_Biosynthesis	N-Acetylneuraminate cytidylyltransferase (EC 2.7.7.43)
3021	0.0193538	0.79427	0.001	Carbohydrates	Di- and oligosaccharides	Maltose_and_Maltodextrin_Utilization	Inner membrane ABC transporter permease protein YcjP
2222	0.205798	0.794202	0.001	Iron acquisition and metabolism	NULL	Ferrous_iron_transporter_EfeUOB,_low-pH-induced	Ferrous iron transport permease EfeU
3737	0.0936163	0.794044	0.001	Cofactors, Vitamins, Prosthetic Groups, Pigments	Tetrapyrroles	Chlorophyll_Biosynthesis	Mg-protoporphyrin IX monomethyl ester oxidative cyclase (anaerobic) (EC 1.14.13.81)
4936	0.149939	0.793833	0.001	Amino Acids and Derivatives	Alanine, serine, and glycine	Alanine_biosynthesis	Probable valine-pyruvate aminotransferase (EC 2.6.1.66)
3655	0.0939267	0.793361	0.002	Cell Wall and Capsule	NULL	Murein_Hydrolases	Membrane-bound lytic murein transglycosylase A precursor (EC 3.2.1.-)
5758	0.0293158	0.793341	0.002	Fatty Acids, Lipids, and Isoprenoids	NULL	Polyhydroxybutyrate_metabolism	Short chain fatty acids transporter
5549	0.131567	0.793252	0.002	Virulence, Disease and Defense	NULL	C_jejuni_colonization_of_chick_caeca	Rrf2 family transcriptional regulator
3773	0.206968	0.793032	0.001	Clustering-based subsystems	Molybdopterin oxidoreductase	CBSS-269799.3.peg.2220	Molybdopterin oxidoreductase (EC 1.2.7.-)
6836	0.0941553	0.792858	0.002	Respiration	NULL	Formate_hydrogenase	formate dehydrogenase formation protein FdhE
1283	0.207235	0.792765	0.002	Protein Metabolism	Protein processing and modification	G3E_family_of_P-loop_GTPases_(metallocenter_biosynthesis)	Cob(I)alamin adenosyltransferase PduO (EC 2.5.1.17)
4507	0.188588	0.792553	0.001	Clustering-based subsystems	Fatty acid metabolic cluster	COG1399	Phosphate:acyl-ACP acyltransferase PlsX
5516	0.18863	0.792507	0.001	Stress Response	Heat shock	Heat_shock_dnaK_gene_cluster_extended	Ribosomal protein L11 methyltransferase (EC 2.1.1.-)
5804	0.0754771	0.792438	0.001	Respiration	Electron donating reactions	Hydrogenases	Signal transduction histidine kinase HoxJ (hydrogenase regulation)
1321	0.0197437	0.792364	0.001	Nucleosides and Nucleotides	Detoxification	Housecleaning_nucleoside_triphosphate_pyrophosphatases	Cof protein, HD superfamily hydrolase
650	0.207816	0.792184	0.001	Sulfur Metabolism	NULL	Thioredoxin-disulfide_reductase	Alkyl hydroperoxide reductase protein C (EC 1.6.4.-)
6632	0.207929	0.792071	0.001	Stress Response	Detoxification	Uptake_of_selenate_and_selenite	Various polyols ABC transporter, ATP-binding component
5178	0.189211	0.791867	0.001	Clustering-based subsystems	Lysine, threonine, methionine, and cysteine	YeiH	Putative membrane protein YeiH
3772	0.170316	0.791835	0.002	Cofactors, Vitamins, Prosthetic Groups, Pigments	Folate and pterines	Molybdenum_cofactor_biosynthesis	Molybdopterin biosynthesis protein MoeB
4498	0.208249	0.791751	0.001	Phosphorus Metabolism	NULL	Phosphate_metabolism	Phosphate starvation-inducible ATPase PhoH with RNA binding motif
443	0.0946995	0.791661	0.003	RNA Metabolism	RNA processing and modification	ATP-dependent_RNA_helicases,_bacterial	ATP-dependent RNA helicase PA3950
789	0.170513	0.791595	0.001	Amino Acids and Derivatives	Arginine; urea cycle, polyamines	Arginine_and_Ornithine_Degradation	Arginine deiminase (EC 3.5.3.6)
3862	0.208411	0.791589	0.001	Regulation and Cell signaling	NULL	Zinc_regulated_enzymes	N-acetylmuramoyl-L-alanine amidase (EC 3.5.1.28)
1097	0.132641	0.791565	0.001	Cell Wall and Capsule	Capsular and extracellular polysacchrides	Vibrio_Polysaccharide_(VPS)_Biosynthesis	Capsular polysaccharide synthesis enzyme CpsA, sugar transferase
5328	0.208467	0.791533	0.001	Cofactors, Vitamins, Prosthetic Groups, Pigments	NAD and NADP	NAD_and_NADP_cofactor_biosynthesis_global	Quinolinate synthetase (EC 2.5.1.72)
401	0.189639	0.791397	0.001	Nucleosides and Nucleotides	Purines	Purine_conversions	AMP nucleosidase (EC 3.2.2.4)
1606	0.075903	0.791267	0.002	Amino Acids and Derivatives	Alanine, serine, and glycine	Glycine_and_Serine_Utilization	D-serine/D-alanine/glycine transporter
725	0.0759034	0.791266	0.003	Clustering-based subsystems	Catabolism of an unknown compound	CBSS-262316.1.peg.2929	Amino acid/metabolite permease in hypothetical Actinobacterial gene cluster
4771	0.0400704	0.790939	0.002	Carbohydrates	Organic acids	Lactate_utilization	Predicted L-lactate dehydrogenase, hypothetical protein subunit YkgG
825	0.209441	0.790559	0.001	Sulfur Metabolism	Organic sulfur assimilation	Alkanesulfonate_assimilation	Arylsulfatase (EC 3.1.6.1)
2407	0.0952769	0.790391	0.004	Nucleosides and Nucleotides	Purines	Purine_conversions	GMP reductase
234	0.0201626	0.790316	0.001	Secondary Metabolism	Biosynthesis of phenylpropanoids	Phenylpropionate_Degradation	3-phenylpropionate dioxygenase ferredoxin subunit
1921	0.210192	0.789808	0.001	Fatty Acids, Lipids, and Isoprenoids	Fatty acids	Fatty_Acid_Biosynthesis_FASII	Enoyl-[acyl-carrier-protein] reductase [NADH] (EC 1.3.1.9)
3143	0.210675	0.789325	0.001	Metabolism of Aromatic Compounds	Metabolism of central aromatic intermediates	N-heterocyclic_aromatic_compound_degradation	Isoquinoline 1-oxidoreductase alpha subunit (EC 1.3.99.16)
5015	0.0203655	0.789324	0.001	Clustering-based subsystems	NULL	CBSS-316407.3.peg.2816	Protein involved in stability of MscS mechanosensitive channel
768	0.191823	0.788995	0.001	Stress Response	Osmotic stress	Osmoregulation	Aquaporin Z
5239	0.153554	0.788863	0.001	Clustering-based subsystems	Carbohydrates	Cluster_Ytf_and_putative_sugar_transporter	Putative sugar ABC transport system, periplasmic binding protein YtfQ precursor
6141	0.0204706	0.78881	0.001	Iron acquisition and metabolism	Siderophores	Siderophore_assembly_kit	TonB-dependent hemin , ferrichrome receptor
6239	0.211371	0.788629	0.001	Metabolism of Aromatic Compounds	Metabolism of central aromatic intermediates	Homogentisate_pathway_of_aromatic_compound_degradation	Transcriptional regulator, IclR family
3727	0.192409	0.78835	0.002	Carbohydrates	Organic acids	Propionyl-CoA_to_Succinyl-CoA_Module	Methylmalonyl-CoA epimerase (EC 5.1.99.1)
738	0.0769864	0.788287	0.003	Membrane Transport	NULL	Tricarboxylate_transport_system	Ammonia monooxygenase
4548	0.0962417	0.788268	0.001	Protein Metabolism	Protein processing and modification	N-linked_Glycosylation_in_Bacteria	Phospholipid-lipopolysaccharide ABC transporter
4348	0.211773	0.788227	0.001	Protein Metabolism	Protein folding	Peptidyl-prolyl_cis-trans_isomerase	Peptidyl-prolyl cis-trans isomerase ppiD (EC 5.2.1.8)
1494	0.173281	0.788212	0.001	Respiration	NULL	Biogenesis_of_c-type_cytochromes	Cytochrome c heme lyase subunit CcmF
1120	0.0412112	0.78815	0.002	Respiration	Electron donating reactions	CO_Dehydrogenase	Carbon-monoxide dehydrogenase form II, large subunit (EC 1.2.99.2)
3010	0.0963332	0.788067	0.003	Secondary Metabolism	Plant Hormones	Auxin_biosynthesis	Indole-3-pyruvate decarboxylase (EC 4.1.1.74)
1991	0.192864	0.787849	0.003	DNA Metabolism	DNA repair	DNA_repair,_bacterial_RecBCD_pathway	Exodeoxyribonuclease V beta chain (EC 3.1.11.5)
885	0.0964547	0.7878	0.003	Clustering-based subsystems	NULL	Aerotolerance_operon_in_Bacteroides_and_potentially_orthologous_operons_in_other_organisms	BatA (Bacteroides aerotolerance operon)
4142	0.212324	0.787676	0.001	Membrane Transport	ABC transporters	ABC_transporter_oligopeptide_(TC_3.A.1.5.1)	Oligopeptide transport ATP-binding protein OppD (TC 3.A.1.5.1)
6551	0.0207204	0.787589	0.002	Carbohydrates	NULL	Sugar_utilization_in_Thermotogales	Unknown pentose isomerase TM0951
765	0.154542	0.787505	0.003	Clustering-based subsystems	NULL	EC49-61	ApaG protein
5797	0.212552	0.787448	0.001	Clustering-based subsystems	Probably GTP or GMP signaling related	CBSS-176299.4.peg.1292	Signal peptidase I (EC 3.4.21.89)
3449	0.193593	0.787048	0.003	Clustering-based subsystems	NULL	CBSS-211586.1.peg.3133	Lipoprotein NlpD
3067	0.193818	0.786801	0.001	DNA Metabolism	NULL	DNA_structural_proteins,_bacterial	Integration host factor beta subunit
3114	0.193834	0.786783	0.002	Miscellaneous	Plant-Prokaryote DOE project	Scaffold_proteins_for_[4Fe-4S]_cluster_assembly_(MRP_family)	Iron-sulfur cluster-binding protein
4479	0.0104432	0.786778	0.003	Cofactors, Vitamins, Prosthetic Groups, Pigments	Tetrapyrroles	Chlorophyll_Degradation	Pheophorbide a oxygenase (EC 1.14.-.-)
742	0.193955	0.78665	0.001	Respiration	Electron accepting reactions	Anaerobic_respiratory_reductases	Anaerobic dehydrogenases, typically selenocysteine-containing
3187	0.213414	0.786586	0.001	Miscellaneous	Plant-Prokaryote DOE project	COG3533	L-arabonate dehydratase (EC 4.2.1.25)
2244	0.0523699	0.786477	0.013	Motility and Chemotaxis	Flagellar motility in Prokaryota	Flagellar_motility	Flagellar basal-body rod modification protein FlgD
3160	0.116563	0.786301	0.004	Cell Wall and Capsule	NULL	Peptidoglycan_Crosslinking_of_Peptide_Stems	L,D-transpeptidase YcbB
4977	0.0777393	0.786217	0.001	Cofactors, Vitamins, Prosthetic Groups, Pigments	Lipoic acid	Lipoic_acid_metabolism	Proposed lipoate regulatory protein YbeD
6591	0.0210092	0.786177	0.001	Nitrogen Metabolism	NULL	Allantoin_Utilization	Ureidoglycolate hydrolase (EC 3.5.3.19)
4347	0.155647	0.785986	0.012	Protein Metabolism	Protein folding	Peptidyl-prolyl_cis-trans_isomerase	Peptidyl-prolyl cis-trans isomerase ppiC (EC 5.2.1.8)
4909	0.194843	0.785673	0.001	Virulence, Disease and Defense	Resistance to antibiotics and toxic compounds	The_mdtABCD_multidrug_resistance_cluster	Probable RND efflux membrane fusion protein
2041	0.0105604	0.785632	0.001	Clustering-based subsystems	Ribosome-related cluster	A_Gammaproteobacteria_Cluster_Relating_to_Translation	FIG002708: Protein SirB1
3529	0.194935	0.785571	0.001	Protein Metabolism	Protein biosynthesis	tRNA_aminoacylation,_Lys	Lysyl-tRNA synthetase (class I) (EC 6.1.1.6)
1887	0.0211751	0.785366	0.001	Respiration	Electron donating reactions	Na(+)-translocating_NADH-quinone_oxidoreductase_and_rnf-like_group_of_electron_transport_complexes	Electron transport complex protein RnfB
1595	0.156153	0.785289	0.002	Cell Wall and Capsule	Capsular and extracellular polysacchrides	Capsular_heptose_biosynthesis	D-glycero-D-manno-heptose 1,7-bisphosphate phosphatase (EC 3.1.1.-)
3082	0.214724	0.785276	0.001	Miscellaneous	Plant-Prokaryote DOE project	Iron-sulfur_cluster_assembly	Iron binding protein SufA for iron-sulfur cluster assembly
4458	0.195434	0.785023	0.001	Metabolism of Aromatic Compounds	NULL	Phenylacetyl-CoA_catabolic_pathway_(core)	Phenylacetate-CoA oxygenase, PaaH subunit
6528	0.0212627	0.784938	0.001	Clustering-based subsystems	NULL	Conserved_gene_cluster_associated_with_Met-tRNA_formyltransferase	Uncharacterized protein with LysM domain, COG1652
4372	0.215115	0.784885	0.001	Miscellaneous	Plant-Prokaryote DOE project	DMT_transporter	Permease of the drug/metabolite transporter (DMT) superfamily
1204	0.215215	0.784785	0.001	Motility and Chemotaxis	NULL	Bacterial_Chemotaxis	Chemotaxis protein methyltransferase CheR (EC 2.1.1.80)
6503	0.136962	0.784774	0.002	Membrane Transport	Protein secretion system, Type VI	Type_VI_secretion_systems	Uncharacterized protein ImpB
3918	0.21524	0.78476	0.001	Amino Acids and Derivatives	Glutamine, glutamate, aspartate, asparagine; ammonia assimilation	Glutamine,_Glutamate,_Aspartate_and_Asparagine_Biosynthesis	NAD-specific glutamate dehydrogenase (EC 1.4.1.2)
3063	0.215244	0.784756	0.001	Phages, Prophages, Transposable elements, Plasmids	Phages, Prophages	Phage_integration_and_excision	Integrase
1861	0.215317	0.784683	0.001	Regulation and Cell signaling	NULL	Global_Two-component_Regulator_PrrBA_in_Proteobacteria	Dna binding response regulator PrrA (RegA)
4224	0.156622	0.784644	0.004	Sulfur Metabolism	Inorganic sulfur assimilation	Inorganic_Sulfur_Assimilation	Oxidoreductase probably involved in sulfite reduction
1480	0.215681	0.784319	0.001	Respiration	Electron accepting reactions	Terminal_cytochrome_O_ubiquinol_oxidase	Cytochrome O ubiquinol oxidase subunit II (EC 1.10.3.-)
1441	0.0535427	0.784183	0.004	Regulation and Cell signaling	NULL	CytR_regulation	Cyclic AMP receptor protein
6348	0.0107113	0.784157	0.002	Amino Acids and Derivatives	Glutamine, glutamate, aspartate, asparagine; ammonia assimilation	Glutamate_and_Aspartate_uptake_in_Bacteria	Two component, Sigma-54 Specific, central transcriptional regulator of acidic amino acid uptake
651	0.215884	0.784116	0.001	Sulfur Metabolism	NULL	Thioredoxin-disulfide_reductase	Alkyl hydroperoxide reductase protein F (EC 1.6.4.-)
2259	0.021438	0.784081	0.002	Motility and Chemotaxis	Flagellar motility in Prokaryota	Flagellum	Flagellar biosynthesis protein FliS
6094	0.157051	0.784055	0.007	Protein Metabolism	Protein folding	Periplasmic_disulfide_interchange	Thiol:disulfide interchange protein DsbC
4208	0.216229	0.783771	0.001	Cell Wall and Capsule	Gram-Negative cell wall components	Outer_membrane	Outer membrane protein assembly factor YaeT precursor
5828	0.196724	0.783603	0.001	DNA Metabolism	DNA replication	DNA-replication	Single-stranded-DNA-specific exonuclease RecJ (EC 3.1.-.-)
1437	0.216464	0.783536	0.001	Amino Acids and Derivatives	Arginine; urea cycle, polyamines	Cyanophycin_Metabolism	Cyanophycin synthase (EC 6.3.2.29)(EC 6.3.2.30)
3199	0.0787426	0.783458	0.002	Carbohydrates	Monosaccharides	L-fucose_utilization	L-fuconolactone hydrolase
6673	0.216563	0.783437	0.001	Clustering-based subsystems	Clustering-based subsystems	Putative_diaminopropionate_ammonia-lyase_cluster	Xanthine dehydrogenase, molybdenum binding subunit (EC 1.17.1.4)
5558	0.0433095	0.783021	0.003	Stress Response	Oxidative stress	Rubrerythrin	Rubredoxin
6981	0.0986304	0.783013	0.002	Clustering-based subsystems	Pyruvate kinase associated cluster	CBSS-288000.5.peg.1793	protein of unknown function DUF1244
3765	0.138206	0.782819	0.002	Cofactors, Vitamins, Prosthetic Groups, Pigments	Folate and pterines	Molybdenum_cofactor_biosynthesis	Molybdenum transport ATP-binding protein ModC (TC 3.A.1.8.1)
4216	0.138226	0.782787	0.002	Stress Response	Periplasmic Stress	Periplasmic_Stress_Response	Outer membrane stress sensor protease DegS
4143	0.217355	0.782645	0.001	Membrane Transport	ABC transporters	ABC_transporter_oligopeptide_(TC_3.A.1.5.1)	Oligopeptide transport ATP-binding protein OppF (TC 3.A.1.5.1)
3144	0.217367	0.782633	0.001	Clustering-based subsystems	Putative Isoquinoline 1-oxidoreductase subunit	CBSS-314267.3.peg.390	Isoquinoline 1-oxidoreductase beta subunit (EC 1.3.99.16)
3644	0.118696	0.78239	0.002	Miscellaneous	NULL	YbbK	Membrane protease family protein BA0301
1045	0.0593602	0.782346	0.001	Miscellaneous	Plant-Prokaryote DOE project	At5g04520_AT1G06240	COG2833: uncharacterized protein
2265	0.138513	0.782337	0.001	Motility and Chemotaxis	Flagellar motility in Prokaryota	Flagellum	Flagellar hook-associated protein FlgL
7092	0.054494	0.782323	0.002	Cell Wall and Capsule	NULL	tRNA-dependent_amino_acid_transfers	tRNA-dependent lipid II--amino acid ligase
2544	0.217678	0.782322	0.001	Carbohydrates	Central carbohydrate metabolism	Entner-Doudoroff_Pathway	Glucose dehydrogenase, PQQ-dependent (EC 1.1.5.2)
6381	0.217815	0.782185	0.002	Membrane Transport	Protein secretion system, Type III	Type_III_secretion_systems	Type III effector
852	0.217867	0.782133	0.001	Nitrogen Metabolism	NULL	Nitrate_and_nitrite_ammonification	Assimilatory nitrate reductase large subunit (EC:1.7.99.4)
4457	0.217895	0.782105	0.001	Metabolism of Aromatic Compounds	NULL	Phenylacetyl-CoA_catabolic_pathway_(core)	Phenylacetate-CoA oxygenase, PaaG subunit
3963	0.217979	0.782021	0.001	RNA Metabolism	RNA processing and modification	Queuosine-Archaeosine_Biosynthesis	NADPH-dependent 7-cyano-7-deazaguanine reductase (EC 1.7.1.-)
521	0.218102	0.781898	0.001	Fatty Acids, Lipids, and Isoprenoids	Fatty acids	Fatty_Acid_Biosynthesis_FASII	Acetyl-coenzyme A carboxyl transferase beta chain (EC 6.4.1.2)
4067	0.198285	0.781886	0.001	Nitrogen Metabolism	NULL	Ammonia_assimilation	Nitrogen regulation protein NR(I)
96	0.054824	0.781678	0.001	Carbohydrates	Monosaccharides	D-galactonate_catabolism	2-dehydro-3-deoxygalactonokinase (EC 2.7.1.58)
6007	0.059553	0.781639	0.003	Carbohydrates	Polysaccharides	Cellulosome	SusD, outer membrane protein
2298	0.218431	0.781569	0.001	Cofactors, Vitamins, Prosthetic Groups, Pigments	Riboflavin, FMN, FAD	Flavodoxin	Flavodoxin
5845	0.158885	0.781533	0.004	Phosphorus Metabolism	NULL	Phosphate_metabolism	Sodium-dependent phosphate transporter
5684	0.198873	0.78124	0.002	Stress Response	Osmotic stress	Choline_and_Betaine_Uptake_and_Betaine_Biosynthesis	Sarcosine oxidase alpha subunit (EC 1.5.3.1)
593	0.199272	0.780801	0.001	Cofactors, Vitamins, Prosthetic Groups, Pigments	Tetrapyrroles	Coenzyme_B12_biosynthesis	Aerobic cobaltochelatase CobT subunit (EC 6.6.1.2)
2540	0.0885589	0.78065	0.012	Carbohydrates	Central carbohydrate metabolism	Peripheral_Glucose_Catabolism_Pathways	Glucose ABC transport system, periplasmic sugar-binding protein
6369	0.219362	0.780638	0.001	Regulation and Cell signaling	Regulation of virulence	Streptococcal_Mga_Regulon	Two-component system response regulator
5544	0.219565	0.780435	0.001	Clustering-based subsystems	NULL	Bacterial_Cell_Division	Rod shape-determining protein MreB
192	0.199647	0.780388	0.001	Cell Wall and Capsule	Gram-Negative cell wall components	KDO2-Lipid_A_biosynthesis	3-deoxy-manno-octulosonate cytidylyltransferase (EC 2.7.7.38)
2404	0.0998311	0.780372	0.003	Nucleosides and Nucleotides	Detoxification	Nudix_proteins_(nucleoside_triphosphate_hydrolases)	GDP-mannose pyrophosphatase YffH
5519	0.119885	0.78021	0.003	RNA Metabolism	RNA processing and modification	RNA_pseudouridine_syntheses	Ribosomal small subunit pseudouridine synthase A (EC 4.2.1.70)
3774	0.1399	0.780157	0.001	Clustering-based subsystems	Molybdopterin oxidoreductase	CBSS-269799.3.peg.2220	Molybdopterin oxidoreductase subunit, predicted
5458	0.18	0.78	0.006	RNA Metabolism	RNA processing and modification	RNA_processing_and_degradation,_bacterial	Ribonuclease E inhibitor RraA
3442	0.0111364	0.779999	0.001	Cell Wall and Capsule	Capsular and extracellular polysacchrides	Colanic_acid_biosynthesis	Lipopolysaccharide biosynthesis protein WzxC
3775	0.200021	0.779977	0.001	Clustering-based subsystems	Molybdopterin oxidoreductase	CBSS-269799.3.peg.2220	Molybdopterin oxidoreductase, iron-sulfur binding subunit (EC 1.2.7.-)
155	0.16006	0.779918	0.01	Clustering-based subsystems	NULL	CBSS-160492.1.peg.550	21 kDa hemolysin precursor
2922	0.160118	0.779838	0.002	Protein Metabolism	Protein biosynthesis	Translation_termination_factors_bacterial	Hypothetical protein YaeJ with similarity to translation release factor
2092	0.0601431	0.779475	0.002	Regulation and Cell signaling	Programmed Cell Death and Toxin-antitoxin Systems	Phd-Doc,_YdcE-YdcD_toxin-antitoxin_(programmed_cell_death)_systems	FIG022160: hypothetical toxin
4472	0.160386	0.77947	0.001	Miscellaneous	Plant-Prokaryote DOE project	COG3146_experimental	Phenylalanine-4-hydroxylase (EC 1.14.16.1)
1646	0.0224117	0.779321	0.003	Clustering-based subsystems	Recombination related cluster	CBSS-198094.1.peg.4426	DNA polymerase X family
2498	0.080294	0.779191	0.002	Fatty Acids, Lipids, and Isoprenoids	Isoprenoids	Acyclic_terpenes_utilization	Geranyl-CoA carboxylase biotin-containing subunit
463	0.220886	0.779114	0.001	Protein Metabolism	Protein degradation	Proteolysis_in_bacteria,_ATP-dependent	ATP-dependent protease La (EC 3.4.21.53)
4466	0.160675	0.779072	0.001	Metabolism of Aromatic Compounds	NULL	Phenylacetyl-CoA_catabolic_pathway_(core)	Phenylacetic acid degradation protein PaaE, ketothiolase
3914	0.120521	0.779045	0.001	Carbohydrates	Central carbohydrate metabolism	Pyruvate_metabolism_II:_acetyl-CoA,_acetogenesis_from_pyruvate	NAD-independent protein deacetylase AcuC
3908	0.221225	0.778775	0.001	Respiration	NULL	Formate_hydrogenase	NAD-dependent formate dehydrogenase beta subunit
151	0.120752	0.77862	0.003	Metabolism of Aromatic Compounds	Metabolism of central aromatic intermediates	Central_meta-cleavage_pathway_of_aromatic_compound_degradation	2-polyprenylphenol hydroxylase and related flavodoxin oxidoreductases
7108	0.141094	0.778282	0.001	RNA Metabolism	RNA processing and modification	tRNA_modification_Archaea	tRNA:Cm32/Um32 methyltransferase
5674	0.161289	0.778228	0.001	Clustering-based subsystems	Biosynthesis of galactoglycans and related lipopolysacharides	CBSS-258594.1.peg.3339	STRUCTURAL ELEMENTS; Cell Exterior; surface polysaccharides/antigens
180	0	0.777778	0.001	Miscellaneous	Plant-Prokaryote DOE project	At1g52510_AT4G12830_(COG0596)	3-beta hydroxysteroid dehydrogenase/isomerase family protein in hypothetical gene cluster
199	0	0.777778	0.001	Carbohydrates	Fermentation	Acetyl-CoA_fermentation_to_Butyrate	3-hydroxybutyrate dehydrogenase (EC 1.1.1.30)
376	0	0.777778	0.002	Sulfur Metabolism	Inorganic sulfur assimilation	Inorganic_Sulfur_Assimilation	ABC-type probable sulfate transporter, periplasmic binding protein
632	0	0.777778	0.001	Carbohydrates	NULL	Unknown_carbohydrate_utilization_(_cluster_Ydj_)	Aldose 1-epimerase family protein YeaD
744	0	0.777778	0.001	Respiration	Electron accepting reactions	Anaerobic_respiratory_reductases	Anaerobic dimethyl sulfoxide reductase chain B (EC 1.8.99.-)
756	0	0.777778	0.001	Virulence, Disease and Defense	Adhesion	Adhesins_in_Staphylococcus	Antiadhesin Pls, binding to squamous nasal epithelial cells
1101	0	0.777778	0.001	Amino Acids and Derivatives	Arginine; urea cycle, polyamines	Arginine_and_Ornithine_Degradation	Carbamate kinase (EC 2.7.2.2)
1253	0	0.777778	0.001	Regulation and Cell signaling	Programmed Cell Death and Toxin-antitoxin Systems	Murein_hydrolase_regulation_and_cell_death	CidA-associated membrane protein CidB
1342	0	0.777778	0.001	Membrane Transport	NULL	Ton_and_Tol_transport_systems	Colicin I receptor precursor
1408	0	0.777778	0.001	Fatty Acids, Lipids, and Isoprenoids	Fatty acids	Carnitine_Metabolism_in_Microorganisms	Crotonobetaine carnitine-CoA ligase (EC 6.3.2.-)
1509	0	0.777778	0.001	Respiration	Electron accepting reactions	Terminal_cytochrome_C_oxidases	Cytochrome c oxidase subunit CcoO (EC 1.9.3.1)
1558	0	0.777778	0.001	Cell Wall and Capsule	Capsular and extracellular polysacchrides	Capsular_heptose_biosynthesis	D,D-heptose 7-phosphate kinase
2067	0	0.777778	0.002	Iron acquisition and metabolism	Siderophores	Siderophore_Pyoverdine	FIG006220: Hypothetical MbtH-like protein
2185	0	0.777778	0.001	Nitrogen Metabolism	NULL	Nitrate_and_nitrite_ammonification	Ferredoxin--nitrite reductase (EC 1.7.7.1)
2231	0	0.777778	0.002	Virulence, Disease and Defense	Adhesion	Streptococcus_pyogenes_recombinatorial_zone	Fibronectin-binding protein
2474	0	0.777778	0.004	Phages, Prophages, Transposable elements, Plasmids	Gene Transfer Agent (GTA)	Gene_Transfer_Agent	Gene Transfer Agent NlpC/P60 family peptidase
2651	0	0.777778	0.001	Carbohydrates	Sugar alcohols	Glycerol_fermenation_to_1,3-propanediol	Glycerol dehydratase reactivation factor large subunit
3223	0	0.777778	0.001	Carbohydrates	Monosaccharides	L-rhamnose_utilization	L-rhamnose isomerase (EC 5.3.1.14)
3340	0	0.777778	0.001	Protein Metabolism	Protein biosynthesis	Ribosome_LSU_eukaryotic_and_archaeal	LSU ribosomal protein L41e
3807	0	0.777778	0.001	Virulence, Disease and Defense	Resistance to antibiotics and toxic compounds	Multidrug_Resistance_Efflux_Pumps	Multidrug-efflux transporter, major facilitator superfamily (MFS) (TC 2.A.1)
3859	0	0.777778	0.002	Cell Wall and Capsule	Capsular and extracellular polysacchrides	Sialic_Acid_Metabolism	N-acetylmannosamine-6-phosphate 2-epimerase (EC 5.1.3.9)
3916	0	0.777778	0.001	Respiration	Electron donating reactions	Hydrogenases	NAD-reducing hydrogenase subunit HoxF (EC 1.12.1.2)
4000	0	0.777778	0.002	Virulence, Disease and Defense	Resistance to antibiotics and toxic compounds	Beta-lactamase	Negative regulator of beta-lactamase expression
4617	0	0.777778	0.001	Photosynthesis	Electron transport and photophosphorylation	Photosystem_II	Photosystem II protein PsbZ
4675	0	0.777778	0.002	Dormancy and Sporulation	NULL	Spore_pigment_biosynthetic_cluster_in_Actinomycetes	Polyketide cyclase WhiE VII
4681	0	0.777778	0.002	Cell Wall and Capsule	Gram-Negative cell wall components	Lipid_A-Ara4N_pathway_(_Polymyxin_resistance_)	Polymyxin resistance protein ArnT, undecaprenyl phosphate-alpha-L-Ara4N transferase
4682	0	0.777778	0.001	Cell Wall and Capsule	Gram-Negative cell wall components	Lipid_A-Ara4N_pathway_(_Polymyxin_resistance_)	Polymyxin resistance protein PmrJ, predicted deacetylase
4832	0	0.777778	0.002	Carbohydrates	Monosaccharides	Mannose_Metabolism	Predicted mannose transporter, GGP family
4946	0	0.777778	0.001	Regulation and Cell signaling	Programmed Cell Death and Toxin-antitoxin Systems	MazEF_toxin-antitoxing_(programmed_cell_death)_system	Programmed cell death toxin PemK
5017	0	0.777778	0.001	Cell Wall and Capsule	Gram-Negative cell wall components	KDO2-Lipid_A_biosynthesis	Protein of unknown function DUF1009 clustered with KDO2-Lipid A biosynthesis genes
5043	0	0.777778	0.001	Metabolism of Aromatic Compounds	Metabolism of central aromatic intermediates	Central_meta-cleavage_pathway_of_aromatic_compound_degradation	Protocatechuate 4,5-dioxygenase alpha chain (EC 1.13.11.8)
5215	0	0.777778	0.001	Metabolism of Aromatic Compounds	Peripheral pathways for catabolism of aromatic compounds	Phenylpropanoid_compound_degradation	Putative phthalate 4,5-dioxygenase oxygenase subunit (OhpA2)
5612	0	0.777778	0.001	Protein Metabolism	Protein biosynthesis	Ribosome_SSU_chloroplast	SSU ribosomal protein S16p, chloroplast
5808	0	0.777778	0.002	DNA Metabolism	DNA replication	DNA_topoisomerases,_Type_I,_ATP-independent	Similar to C-terminal Zn-finger domain of DNA topoisomerase I
6028	0	0.777778	0.001	Cell Wall and Capsule	Capsular and extracellular polysacchrides	Sialic_Acid_Metabolism	TRAP-type transport system, large permease component, predicted N-acetylneuraminate transporter
6193	0	0.777778	0.002	RNA Metabolism	Transcription	Transcription_factors_bacterial	Transcriptional activator RfaH
6216	0	0.777778	0.001	Nucleosides and Nucleotides	Pyrimidines	Pyrimidine_utilization	Transcriptional regulator RutR of pyrimidine catabolism (TetR family)
6231	0	0.777778	0.001	Carbohydrates	Monosaccharides	L-rhamnose_utilization	Transcriptional regulator of rhamnose utilization, DeoR family
6262	0	0.777778	0.001	Amino Acids and Derivatives	Aromatic amino acids and derivatives	Common_Pathway_For_Synthesis_of_Aromatic_Compounds_(DAHP_synthase_to_chorismate)	Transcriptional repressor protein TyrR
6508	0	0.777778	0.001	Membrane Transport	Protein secretion system, Type VI	Type_VI_secretion_systems	Uncharacterized protein ImpI/VasC
6560	0	0.777778	0.001	Respiration	Electron donating reactions	Hydrogenases	Uptake hydrogenase small subunit precursor (EC 1.12.99.6)
6642	0	0.777778	0.002	Protein Metabolism	Protein degradation	Metalloendopeptidases_(EC_3.4.24.-)	Vibriolysin, extracellular zinc protease (EC 3.4.24.25)
6786	0	0.777778	0.003	Regulation and Cell signaling	NULL	cAMP_signaling_in_bacteria	bifunctional hemolysin-adenylate cyclase precursor
6906	0	0.777778	0.003	Photosynthesis	Electron transport and photophosphorylation	Photosystem_I	photosystem I iron-sulfur center subunit VII (PsaC)
6980	0	0.777778	0.002	Clustering-based subsystems	Pyruvate kinase associated cluster	CBSS-288000.5.peg.1793	protein of unknown function DUF1036
7058	0	0.777778	0.001	Clustering-based subsystems	Translation	CBSS-326442.4.peg.1852	tRNA 5-methylaminomethyl-2-thiouridine synthase TusC
188	0.222293	0.777707	0.001	Miscellaneous	Plant-Prokaryote DOE project	Experimental-Ubiquinone_BiosynthesisVDC	3-demethylubiquinone-9 3-methyltransferase (EC 2.1.1.64)
1517	0.0808674	0.777615	0.004	Respiration	NULL	Biogenesis_of_c-type_cytochromes	Cytochrome c-type biogenesis protein CcmE, heme chaperone
59	0.121506	0.777238	0.004	Miscellaneous	Plant-Prokaryote DOE project	Omega-amidase	2,3-diketo-5-methylthiopentyl-1-phosphate enolase
1295	0.141803	0.777166	0.003	Cofactors, Vitamins, Prosthetic Groups, Pigments	Tetrapyrroles	Cobalamin_synthesis	Cobalt-precorrin-4 C11-methyltransferase (EC 2.1.1.133)
5933	0.22288	0.77712	0.001	Respiration	Electron donating reactions	Succinate_dehydrogenase	Succinate dehydrogenase cytochrome b subunit
2203	0.202742	0.776984	0.002	Iron acquisition and metabolism	NULL	Iron_acquisition_in_Vibrio	Ferric iron ABC transporter, ATP-binding protein
1146	0.223034	0.776966	0.002	Virulence, Disease and Defense	Resistance to antibiotics and toxic compounds	Cobalt-zinc-cadmium_resistance	Cation efflux system protein CusA
2615	0.121757	0.776779	0.003	Miscellaneous	Plant-Prokaryote DOE project	Biotin_biosynthesis_Experimental	Glutaredoxin 3 (Grx2)
5490	0.223295	0.776705	0.001	Carbohydrates	NULL	Sugar_utilization_in_Thermotogales	Ribose ABC transport system, periplasmic ribose-binding protein RbsB (TC 3.A.1.2.1)
5035	0.0688478	0.776692	0.015	Miscellaneous	Plant-Prokaryote DOE project	YrdC-YciO-Sua5_protein_family	Protein-N(5)-glutamine methyltransferase PrmB, methylates LSU ribosomal protein L3p
3451	0.142144	0.776631	0.001	Cell Wall and Capsule	Gram-Negative cell wall components	Lipopolysaccharide_assembly	Lipoprotein releasing system ATP-binding protein LolD
1737	0.223498	0.776502	0.001	Clustering-based subsystems	Putative asociate of RNA polymerase sigma-54 factor rpoN	CBSS-316057.3.peg.1308	DNA-directed RNA polymerase specialized sigma subunit, sigma24-like
212	0.0575068	0.776431	0.007	Amino Acids and Derivatives	Lysine, threonine, methionine, and cysteine	Lysine_fermentation	3-keto-5-aminohexanoate cleavage enzyme
4383	0.0460508	0.77632	0.005	Metabolism of Aromatic Compounds	Metabolism of central aromatic intermediates	Protocatechuate_branch_of_beta-ketoadipate_pathway	PhaK-like protein
4460	0.183301	0.775966	0.004	Metabolism of Aromatic Compounds	NULL	Phenylacetyl-CoA_catabolic_pathway_(core)	Phenylacetate-CoA oxygenase, PaaJ subunit
2052	0.162984	0.775897	0.005	Miscellaneous	Plant-Prokaryote DOE project	Iojap	FIG004454: RNA binding protein
3191	0.22422	0.77578	0.001	Cofactors, Vitamins, Prosthetic Groups, Pigments	Folate and pterines	YgfZ	L-aspartate oxidase (EC 1.4.3.16)
1635	0.0578519	0.775756	0.004	DNA Metabolism	DNA repair	DNA_Repair_Base_Excision	DNA polymerase II (EC 2.7.7.7)
6457	0.204715	0.774814	0.003	Miscellaneous	NULL	YaaA	UPF0246 protein YaaA
73	0.0350173	0.774759	0.002	Carbohydrates	Monosaccharides	D-gluconate_and_ketogluconates_metabolism	2-Keto-D-gluconate dehydrogenase (EC 1.1.99.4), membrane-bound, flavoprotein
636	0.0933998	0.774734	0.016	Cell Wall and Capsule	Capsular and extracellular polysacchrides	Alginate_metabolism	Alginate biosynthesis protein AlgX
4308	0.0350781	0.77456	0.003	Iron acquisition and metabolism	NULL	Heme,_hemin_uptake_and_utilization_systems_in_GramNegatives	Paraquat-inducible protein A
3969	0.225455	0.774545	0.001	Stress Response	Oxidative stress	NADPH:quinone_oxidoreductase_2	NADPH:quinone oxidoreductase 2
3657	0.205077	0.774415	0.001	Cell Wall and Capsule	NULL	Murein_Hydrolases	Membrane-bound lytic murein transglycosylase B precursor (EC 3.2.1.-)
2057	0.102558	0.774372	0.004	Clustering-based subsystems	DNA polymerase III epsilon cluster	CBSS-342610.3.peg.1536	FIG005121: SAM-dependent methyltransferase (EC 2.1.1.-)
146	0.18489	0.774023	0.001	Cofactors, Vitamins, Prosthetic Groups, Pigments	Quinone cofactors	Ubiquinone_Biosynthesis	2-octaprenyl-6-methoxyphenol hydroxylase (EC 1.14.13.-)
2250	0.226215	0.773785	0.002	Motility and Chemotaxis	Flagellar motility in Prokaryota	Flagellum	Flagellar biosynthesis protein FlhA
3208	0.226243	0.773757	0.001	Carbohydrates	Organic acids	Lactate_utilization	L-lactate dehydrogenase (EC 1.1.2.3)
1214	0.0707599	0.773577	0.004	Cofactors, Vitamins, Prosthetic Groups, Pigments	Tetrapyrroles	Coenzyme_B12_biosynthesis	ChlD component of cobalt chelatase involved in B12 biosynthesis
2525	0.144104	0.77355	0.008	Carbohydrates	Monosaccharides	D-gluconate_and_ketogluconates_metabolism	Gluconate permease
5702	0.165029	0.773085	0.007	Regulation and Cell signaling	NULL	The_Chv_regulatory_system_of_Alphaproteobacteria	Sensor histidine kinase ChvG (EC 2.7.3.-)
654	0.123848	0.772945	0.011	Sulfur Metabolism	NULL	Thioredoxin-disulfide_reductase	Alkylhydroperoxidase protein D
244	0.227274	0.772726	0.002	Carbohydrates	Polysaccharides	Glycogen_metabolism	4-alpha-glucanotransferase (amylomaltase) (EC 2.4.1.25)
6076	0.22737	0.77263	0.001	Miscellaneous	Plant-Prokaryote DOE project	COG2363	Thiamin biosynthesis protein ThiC
415	0.165472	0.772476	0.001	Respiration	ATP synthases	F0F1-type_ATP_synthase	ATP synthase protein I
514	0.186449	0.772118	0.001	Carbohydrates	Central carbohydrate metabolism	Pyruvate_metabolism_II:_acetyl-CoA,_acetogenesis_from_pyruvate	Acetyl-CoA synthetase (ADP-forming) alpha and beta chains, putative
5737	0.227902	0.772098	0.001	Stress Response	NULL	SigmaB_stress_responce_regulation	Serine phosphatase RsbU, regulator of sigma subunit
2864	0.228033	0.771967	0.001	Stress Response	Oxidative stress	Oxidative_stress	Hydrogen peroxide-inducible genes activator
3792	0.023921	0.771942	0.003	Metabolism of Aromatic Compounds	Peripheral pathways for catabolism of aromatic compounds	Benzoate_catabolism	Muconolactone isomerase (EC 5.3.3.4)
3819	0.124404	0.771925	0.003	Cell Wall and Capsule	NULL	Peptidoglycan_Biosynthesis	Murein-DD-endopeptidase (EC 3.4.99.-)
362	0.145271	0.771717	0.006	Iron acquisition and metabolism	NULL	ABC-type_iron_transport_system	ABC-type Fe3+ transport system, periplasmic component
734	0.20763	0.771607	0.001	Protein Metabolism	Protein degradation	Aminopeptidases_(EC_3.4.11.-)	Aminopeptidase S (Leu, Val, Phe, Tyr preference) (EC 3.4.11.24)
391	0.0830747	0.771545	0.005	Nucleosides and Nucleotides	Detoxification	Nudix_proteins_(nucleoside_triphosphate_hydrolases)	ADP compounds hydrolase NudE (EC 3.6.1.-)
4663	0.0840446	0.771493	0.012	Cell Wall and Capsule	Capsular and extracellular polysacchrides	Alginate_metabolism	Poly(beta-D-mannuronate) C5 epimerase precursor (EC 5.1.3.-)
6541	0.104027	0.771141	0.005	Stress Response	NULL	Universal_stress_protein_family	Universal stress protein A
3177	0.145795	0.770893	0.003	Amino Acids and Derivatives	Lysine, threonine, methionine, and cysteine	Threonine_degradation	L-allo-threonine aldolase
5287	0.229147	0.770853	0.001	Nucleosides and Nucleotides	Pyrimidines	Pyrimidine_utilization	Pyrimidine ABC transporter, ATP-binding protein
4114	0.187609	0.770701	0.003	Clustering-based subsystems	NULL	CBSS-296591.1.peg.2330	Nucleotide sugar epimerase
4495	0.036333	0.77047	0.005	Clustering-based subsystems	Phosphate metabolism	PhoR-PhoB_two-component_regulatory_system	Phosphate regulon metal ion transporter containing CBS domains
5698	0.229996	0.770004	0.002	Protein Metabolism	Selenoproteins	Selenocysteine_metabolism	Selenide,water dikinase (EC 2.7.9.3)
1863	0.125509	0.7699	0.003	Clustering-based subsystems	NULL	EC49-61	DnaJ-like protein DjlA
6043	0.188304	0.769851	0.004	Sulfur Metabolism	Organic sulfur assimilation	Taurine_Utilization	Taurine transport ATP-binding protein TauB
711	0.104741	0.769571	0.005	Respiration	Electron accepting reactions	Terminal_cytochrome_C_oxidases	Alternative cytochrome c oxidase polypeptide CoxM (EC 1.9.3.1)
881	0.230529	0.769471	0.002	Iron acquisition and metabolism	NULL	Iron_acquisition_in_Vibrio	Bacterioferritin
2889	0.188744	0.769312	0.004	Cofactors, Vitamins, Prosthetic Groups, Pigments	NULL	Thiamin_biosynthesis	Hydroxymethylpyrimidine ABC transporter, substrate-binding component
5559	0.0419682	0.769175	0.001	Stress Response	Oxidative stress	Rubrerythrin	Rubredoxin-NAD(+) reductase (EC 1.18.1.1)
970	0.230825	0.769175	0.001	Fatty Acids, Lipids, and Isoprenoids	Fatty acids	Fatty_Acid_Biosynthesis_FASII	Biotin carboxylase of acetyl-CoA carboxylase (EC 6.3.4.14)
3760	0.231062	0.768938	0.001	Cofactors, Vitamins, Prosthetic Groups, Pigments	Folate and pterines	YgfZ	Molybdenum cofactor biosynthesis protein MoaA
4874	0.147046	0.768928	0.002	Carbohydrates	Aminosugars	Chitin_and_N-acetylglucosamine_utilization	Predicted transcriptional regulator of N-Acetylglucosamine utilization, GntR family
5945	0.168076	0.768895	0.001	Clustering-based subsystems	NULL	CBSS-83333.1.peg.946	Succinyl-CoA synthetase, alpha subunit-related enzymes
5936	0.16808	0.76889	0.003	Respiration	Electron donating reactions	Succinate_dehydrogenase	Succinate dehydrogenase cytochrome b560 subunit
5095	0.168182	0.768749	0.002	Clustering-based subsystems	Hypothetical protein possible functionally linked with Alanyl-tRNA synthetase	CBSS-257314.1.peg.488	Putative Holliday junction resolvase
6672	0.210329	0.768638	0.001	Nucleosides and Nucleotides	Purines	Purine_Utilization	Xanthine dehydrogenase, FAD binding subunit (EC 1.17.1.4)
3910	0.16832	0.76856	0.008	Respiration	NULL	Formate_hydrogenase	NAD-dependent formate dehydrogenase gamma subunit
230	0.231455	0.768545	0.001	Metabolism of Aromatic Compounds	Peripheral pathways for catabolism of aromatic compounds	Chloroaromatic_degradation_pathway	3-oxoadipate CoA-transferase subunit A (EC 2.8.3.6)
1680	0.168493	0.768322	0.001	DNA Metabolism	DNA replication	DNA_topoisomerases,_Type_I,_ATP-independent	DNA topoisomerase III, Burkholderia type (EC 5.99.1.2)
4140	0.232097	0.767903	0.002	Protein Metabolism	Protein degradation	Protein_degradation	Oligopeptidase A (EC 3.4.24.70)
121	0.190078	0.767683	0.003	Amino Acids and Derivatives	Aromatic amino acids and derivatives	Chorismate_Synthesis	2-keto-3-deoxy-D-arabino-heptulosonate-7-phosphate synthase I beta (EC 2.5.1.54)
3813	0.190147	0.767598	0.004	Carbohydrates	Di- and oligosaccharides	Maltose_and_Maltodextrin_Utilization	Multiple sugar ABC transporter, ATP-binding protein
560	0.169146	0.767424	0.003	Fatty Acids, Lipids, and Isoprenoids	Phospholipids	Glycerolipid_and_Glycerophospholipid_Metabolism_in_Bacteria	Acyl-phosphate:glycerol-3-phosphate O-acyltransferase PlsY
1166	0.19045	0.767228	0.001	Clustering-based subsystems	NULL	Bacterial_Cell_Division	Cell division protein FtsQ
1194	0.233036	0.766964	0.003	Protein Metabolism	Protein folding	Protein_chaperones	Chaperone protein HscA
6924	0.169858	0.766445	0.001	Carbohydrates	Monosaccharides	Xylose_utilization	predicted 2-keto-3-deoxyxylonate dehydratase
1257	0.212325	0.766443	0.001	Cell Division and Cell Cycle	NULL	Cyanobacterial_Circadian_Clock	Circadian input kinase A
4905	0.0501445	0.766314	0.005	Protein Metabolism	Protein biosynthesis	Universal_GTPases	Probable GTPase related to EngC
2056	0.0753084	0.766164	0.014	Clustering-based subsystems	TldD cluster	CBSS-354.1.peg.2917	FIG005080: Possible exported protein
3960	0.233852	0.766148	0.001	Carbohydrates	Central carbohydrate metabolism	Pyruvate_metabolism_I:_anaplerotic_reactions,_PEP	NADP-dependent malic enzyme (EC 1.1.1.40)
717	0.234069	0.765931	0.001	Carbohydrates	Monosaccharides	D-Galacturonate_and_D-Glucuronate_Utilization	Altronate hydrolase (EC 4.2.1.7)
2258	0.0377428	0.765875	0.003	Motility and Chemotaxis	Flagellar motility in Prokaryota	Flagellar_motility	Flagellar biosynthesis protein FliR
2158	0.191615	0.765803	0.01	Protein Metabolism	Protein folding	Peptidyl-prolyl_cis-trans_isomerase	FKBP-type peptidyl-prolyl cis-trans isomerase slpA (EC 5.2.1.8)
2804	0.234369	0.765631	0.001	Membrane Transport	ABC transporters	ABC_transporter_branched-chain_amino_acid_(TC_3.A.1.4.1)	High-affinity leucine-specific transport system, periplasmic binding protein LivK (TC 3.A.1.4.1)
5029	0.106538	0.765616	0.001	Miscellaneous	NULL	ZZ_gjo_need_homes	Protein secretion chaperonin CsaA
2267	0.127882	0.76555	0.005	Motility and Chemotaxis	Flagellar motility in Prokaryota	Flagellum_in_Campylobacter	Flagellar hook-basal body complex protein FliE
2798	0.234474	0.765526	0.001	Miscellaneous	Plant-Prokaryote DOE project	Scaffold_proteins_for_[4Fe-4S]_cluster_assembly_(MRP_family)	HflK protein
5745	0.106627	0.76542	0.002	Stress Response	NULL	SigmaB_stress_responce_regulation	Serine-protein kinase rsbW (EC 2.7.11.1)
3095	0.025256	0.765415	0.001	Carbohydrates	NULL	Sugar_utilization_in_Thermotogales	Iron-containing alcohol dehydrogenase
4545	0.170611	0.76541	0.003	Clustering-based subsystems	NULL	CBSS-235.1.peg.567	Phosphohistidine phosphatase SixA
1346	0.192019	0.76531	0.001	Phages, Prophages, Transposable elements, Plasmids	Transposable elements	CBSS-203122.12.peg.188	ComM-related protein
6443	0.234751	0.765249	0.001	Cell Wall and Capsule	Gram-Negative cell wall components	LOS_core_oligosaccharide_biosynthesis	UDP-galactopyranose mutase (EC 5.4.99.9)
7030	0.234958	0.765042	0.001	Phages, Prophages, Transposable elements, Plasmids	Phages, Prophages	r1t-like_streptococcal_phages	structural protein
98	0.192315	0.764949	0.002	Carbohydrates	Central carbohydrate metabolism	Entner-Doudoroff_Pathway	2-dehydro-3-deoxygluconate kinase (EC 2.7.1.45)
1845	0.235518	0.764482	0.001	Clustering-based subsystems	Clustering-based subsystems	CBSS-280355.3.peg.2835	DinG family ATP-dependent helicase YoaA
495	0.235528	0.764472	0.001	Carbohydrates	Fermentation	Acetyl-CoA_fermentation_to_Butyrate	Acetoacetyl-CoA reductase (EC 1.1.1.36)
2248	0.235632	0.764368	0.002	Motility and Chemotaxis	Flagellar motility in Prokaryota	Flagellum	Flagellar basal-body rod protein FlgG
2241	0.235698	0.764302	0.003	Carbohydrates	NULL	Carbon_storage_regulator	Flagellar assembly factor FliW
6421	0.214288	0.764283	0.004	Cell Wall and Capsule	Gram-Negative cell wall components	KDO2-Lipid_A_biosynthesis	UDP-3-O-[3-hydroxymyristoyl] glucosamine N-acyltransferase (EC 2.3.1.-)
6025	0.235786	0.764214	0.001	Clustering-based subsystems	Tricarboxylate transporter	CBSS-49338.1.peg.459	TRAP-type C4-dicarboxylate transport system, periplasmic component
2520	0.0382573	0.764198	0.001	Carbohydrates	Di- and oligosaccharides	Beta-Glucoside_Metabolism	Glucokinase, ROK family (EC 2.7.1.2)
981	0.128787	0.763891	0.003	Clustering-based subsystems	NULL	EC49-61	Bis(5'-nucleosyl)-tetraphosphatase, symmetrical (EC 3.6.1.41)
6488	0.0256019	0.763724	0.005	Clustering-based subsystems	NULL	CBSS-314269.3.peg.1840	Uncharacterized MobA-related protein
6989	0.236522	0.763478	0.001	Respiration	Electron accepting reactions	Terminal_cytochrome_d_ubiquinol_oxidases	putative Cytochrome bd2, subunit I
939	0.193788	0.763148	0.003	Carbohydrates	Di- and oligosaccharides	Maltose_and_Maltodextrin_Utilization	Beta-phosphoglucomutase (EC 5.4.2.6)
3605	0.237059	0.762941	0.001	Carbohydrates	Di- and oligosaccharides	Maltose_and_Maltodextrin_Utilization	Maltose/maltodextrin transport ATP-binding protein MalK (EC 3.6.3.19)
5275	0.0862479	0.762818	0.003	Iron acquisition and metabolism	Siderophores	Siderophore_Pyoverdine	Pyoverdine sidechain non-ribosomal peptide synthetase PvdD
69	0.237231	0.762769	0.001	Clustering-based subsystems	NULL	CBSS-211586.1.peg.3133	2-C-methyl-D-erythritol 2,4-cyclodiphosphate synthase (EC 4.6.1.12)
2396	0.215871	0.762541	0.002	Clustering-based subsystems	Putative GGDEF domain protein related to agglutinin secretion	CBSS-323850.3.peg.3284	GAF domain/GGDEF domain/EAL domain protein
6585	0.025927	0.762135	0.004	Amino Acids and Derivatives	Arginine; urea cycle, polyamines	Urease_subunits	Urease accessory protein UreF
1032	0.065038	0.761703	0.005	Miscellaneous	Plant-Prokaryote DOE project	COG3380_COG2907	COG1683: Uncharacterized conserved protein
258	0.23839	0.76161	0.001	Metabolism of Aromatic Compounds	NULL	Benzoate_transport_and_degradation_cluster	4-hydroxybenzoyl-CoA reductase, beta subunit (EC 1.3.99.20)
5437	0.23839	0.76161	0.001	Carbohydrates	Monosaccharides	L-rhamnose_utilization	Rhamnulokinase (EC 2.7.1.5)
2350	0.0650392	0.761523	0.003	Respiration	NULL	Biogenesis_of_cytochrome_c_oxidases	Frataxin homolog CyaY, facilitates iron supply for heme A synthesis or Fe-S cluster assembly
904	0.0391454	0.761304	0.007	Metabolism of Aromatic Compounds	NULL	Benzoate_transport_and_degradation_cluster	Benzoyl-CoA oxygenase component A
6627	0.217079	0.761213	0.002	Respiration	Electron accepting reactions	Anaerobic_respiratory_reductases	Vanillate O-demethylase oxidoreductase (EC 1.14.13.-)
3097	0.108567	0.761154	0.008	Iron acquisition and metabolism	NULL	Transport_of_Iron	Iron-regulated protein A precursor
2291	0.238857	0.761143	0.001	Motility and Chemotaxis	Flagellar motility in Prokaryota	Flagellar_motility	Flagellum-specific ATP synthase FliI
1867	0.195453	0.761113	0.001	DNA Metabolism	DNA repair	Uracil-DNA_glycosylase	Domain often clustered or fused with uracil-DNA glycosylase
558	0.195455	0.76111	0.003	Cell Wall and Capsule	Gram-Negative cell wall components	KDO2-Lipid_A_biosynthesis	Acyl-[acyl-carrier-protein]--UDP-N-acetylglucosamine O-acyltransferase (EC 2.3.1.129)
5971	0.217295	0.760976	0.001	Sulfur Metabolism	Inorganic sulfur assimilation	Inorganic_Sulfur_Assimilation	Sulfate adenylyltransferase, dissimilatory-type (EC 2.7.7.4)
6876	0.130467	0.76081	0.006	Amino Acids and Derivatives	Lysine, threonine, methionine, and cysteine	Threonine_degradation	low-specificity D-threonine aldolase
6073	0.0652583	0.76072	0.005	Cofactors, Vitamins, Prosthetic Groups, Pigments	NULL	Thiamin_biosynthesis	Thiamin ABC transporter, substrate-binding component
1677	0.217819	0.760399	0.001	DNA Metabolism	DNA replication	DNA_topoisomerases,_Type_I,_ATP-independent	DNA topoisomerase III (EC 5.99.1.2)
3781	0.174443	0.760141	0.001	Clustering-based subsystems	NULL	CBSS-176280.1.peg.1561	Monofunctional biosynthetic peptidoglycan transglycosylase (EC 2.4.2.-)
3907	0.239932	0.760068	0.001	Respiration	NULL	Formate_hydrogenase	NAD-dependent formate dehydrogenase alpha subunit
1348	0.239938	0.760062	0.001	Miscellaneous	Plant-Prokaryote DOE project	Competence_or_DNA_damage-inducible_protein_CinA_and_related_protein_families	Competence/damage-inducible protein CinA
2901	0.065982	0.759857	0.004	Cofactors, Vitamins, Prosthetic Groups, Pigments	Riboflavin, FMN, FAD	Flavodoxin	Hypothetical flavoprotein YqcA (clustered with tRNA pseudouridine synthase C)
5368	0.24024	0.75976	0.001	RNA Metabolism	RNA processing and modification	Polyadenylation_bacterial	RNA-binding protein Hfq
6020	0.0528423	0.759719	0.003	Membrane Transport	NULL	Ton_and_Tol_transport_systems	TPR domain protein, putative component of TonB system
6128	0.218574	0.759569	0.002	Protein Metabolism	Protein degradation	Putative_TldE-TldD_proteolytic_complex	TldE/PmbA family protein, Actinobacterial subgroup
648	0.218606	0.759534	0.001	Sulfur Metabolism	Organic sulfur assimilation	Alkanesulfonate_assimilation	Alkanesulfonates transport system permease protein
6792	0.240912	0.759088	0.001	Regulation and Cell signaling	NULL	cAMP_signaling_in_bacteria	cAMP-binding proteins - catabolite gene activator and regulatory subunit of cAMP-dependent protein kinases
6730	0.219164	0.758919	0.001	Miscellaneous	NULL	Broadly_distributed_proteins_not_in_subsystems	YrbA protein
2021	0.241162	0.758838	0.002	DNA Metabolism	DNA uptake, competence	DNA_processing_cluster	FIG000557: hypothetical protein co-occurring with RecR
2855	0.0399191	0.758782	0.001	Membrane Transport	NULL	Transport_of_Nickel_and_Cobalt	HupE-UreJ family metal transporter
6827	0.241288	0.758712	0.002	Stress Response	NULL	Bacterial_hemoglobins	diguanylate cyclase/phosphodiesterase (GGDEF & EAL domains) with PAS/PAC sensor(s)
1611	0.241414	0.758586	0.001	Carbohydrates	Monosaccharides	Xylose_utilization	D-xylose transport ATP-binding protein XylG
1009	0.0666922	0.758469	0.005	Cell Wall and Capsule	Gram-Positive cell wall components	Teichoic_and_lipoteichoic_acids_biosynthesis	CDP-glycerol:poly(glycerophosphate) glycerophosphotransferase (EC 2.7.8.12)
6391	0.109829	0.758375	0.01	Membrane Transport	Protein secretion system, Type III	Type_III_secretion_system	Type III secretion inner membrane channel protein (LcrD,HrcV,EscV,SsaV)
5689	0.219777	0.758246	0.012	Miscellaneous	Plant-Prokaryote DOE project	Scaffold_proteins_for_[4Fe-4S]_cluster_assembly_(MRP_family)	Scaffold protein for [4Fe-4S] cluster assembly, MRP-like, similar to chloroplast-targeted plant protein HCF101
5350	0.242166	0.757834	0.002	RNA Metabolism	Transcription	Transcription_initiation,_bacterial_sigma_factors	RNA polymerase sigma factor RpoH
6773	0.242561	0.757439	0.002	Stress Response	NULL	SigmaB_stress_responce_regulation	anti sigma b factor antagonist RsbV
1691	0.198471	0.757425	0.007	DNA Metabolism	NULL	Nucleoid-associated_proteins_in_Bacteria	DNA-binding protein H-NS
2205	0.0882847	0.757217	0.006	Iron acquisition and metabolism	NULL	Transport_of_Iron	Ferric iron ABC transporter, permease protein
2264	0.176617	0.757152	0.003	Virulence, Disease and Defense	NULL	C_jejuni_colonization_of_chick_caeca	Flagellar hook-associated protein FlgK
1446	0.177065	0.756536	0.002	Amino Acids and Derivatives	Aromatic amino acids and derivatives	Chorismate_Synthesis	Cyclohexadienyl dehydrogenase (EC 1.3.1.12)(EC 1.3.1.43)
7116	0.177146	0.756424	0.004	Stress Response	Oxidative stress	Oxidative_stress	transcriptional regulator, Crp/Fnr family
404	0.221506	0.756344	0.002	Amino Acids and Derivatives	Histidine Metabolism	Histidine_Biosynthesis	ATP phosphoribosyltransferase catalytic subunit (EC 2.4.2.17)
7010	0.17732	0.756185	0.001	Miscellaneous	Plant-Prokaryote DOE project	Experimental-COG2515	pyridoxal phosphate-dependent deaminase, putative
1031	0.0544463	0.755798	0.004	Carbohydrates	Glycoside hydrolases	Predicted_carbohydrate_hydrolases	COG1649 predicted glycoside hydrolase
3891	0.244231	0.755769	0.001	Phosphorus Metabolism	NULL	Phosphate_metabolism	NAD(P) transhydrogenase subunit beta (EC 1.6.1.2)
6330	0.155465	0.755698	0.004	Potassium metabolism	NULL	Potassium_homeostasis	TrkA-N:Sodium/hydrogen exchanger
4368	0.177736	0.755613	0.001	Iron acquisition and metabolism	NULL	Transport_of_Iron	Periplasmic protein p19 involved in high-affinity Fe2+ transport
6064	0.0545762	0.75548	0.002	Cell Wall and Capsule	Gram-Negative cell wall components	Lipopolysaccharide-related_cluster_in_Alphaproteobacteria	Tetraacyldisaccharide 4'-kinase (EC 2.7.1.130)
5238	0.0409507	0.75542	0.002	Clustering-based subsystems	Carbohydrates	Cluster_Ytf_and_putative_sugar_transporter	Putative sugar ABC transport system, ATP-binding protein YtfR (EC 3.6.3.17)
4499	0.244755	0.755245	0.001	Phosphorus Metabolism	NULL	P_uptake_(cyanobacteria)	Phosphate starvation-inducible protein PhoH
408	0.133636	0.755001	0.003	Respiration	ATP synthases	F0F1-type_ATP_synthase	ATP synthase B' chain (EC 3.6.3.14)
5353	0.245171	0.754829	0.001	Regulation and Cell signaling	Quorum sensing and biofilm formation	Biofilm_formation_in_Staphylococcus	RNA polymerase sigma factor SigB
4330	0.245298	0.754702	0.001	Protein Metabolism	Protein biosynthesis	Translation_termination_factors_bacterial	Peptide chain release factor 3
2476	0.111512	0.754674	0.007	Phages, Prophages, Transposable elements, Plasmids	Gene Transfer Agent (GTA)	Gene_Transfer_Agent	Gene Transfer Agent capsid protein
3761	0.245426	0.754574	0.003	Cofactors, Vitamins, Prosthetic Groups, Pigments	Folate and pterines	Molybdenum_cofactor_biosynthesis	Molybdenum cofactor biosynthesis protein MoaB
1759	0.200927	0.754423	0.001	Nucleosides and Nucleotides	NULL	Hydantoin_metabolism	Deacetylases, including yeast histone deacetylase and acetoin utilization protein
5850	0.223276	0.754397	0.003	Miscellaneous	Plant-Prokaryote DOE project	COG0451	Soluble lytic murein transglycosylase and related regulatory proteins (some contain LysM/invasin domains)
3796	0.00273321	0.754394	0.002	Virulence, Disease and Defense	Resistance to antibiotics and toxic compounds	Multidrug_Resistance_Efflux_Pumps	Multidrug efflux RND membrane fusion protein MexC
5222	0.00273571	0.754372	0.001	Carbohydrates	Monosaccharides	Mannose_Metabolism	Putative regulator of the mannose operon, ManO
386	0.0275314	0.754291	0.005	Membrane Transport	ABC transporters	ABC_transporter_tungstate_(TC_3.A.1.6.2)	ABC-type tungstate transport system, ATP-binding protein
6504	0.223539	0.754107	0.001	Membrane Transport	Protein secretion system, Type VI	Type_VI_secretion_systems	Uncharacterized protein ImpC
5955	0.111775	0.754096	0.006	Carbohydrates	Di- and oligosaccharides	Fructooligosaccharides(FOS)_and_Raffinose_Utilization	Sucrose phosphorylase (EC 2.4.1.7)
4927	0.124105	0.754058	0.013	Cell Wall and Capsule	Capsular and extracellular polysacchrides	Alginate_metabolism	Probable poly(beta-D-mannuronate) O-acetylase (EC 2.3.1.-)
242	0.156599	0.753915	0.003	Fatty Acids, Lipids, and Isoprenoids	Isoprenoids	Carotenoids	4,4'-diapolycopene oxidase
4776	0.246156	0.753844	0.001	Carbohydrates	Monosaccharides	L-rhamnose_utilization	Predicted L-rhamnose isomerase RhaI (EC 5.3.1.14)
3014	0.246192	0.753808	0.001	Amino Acids and Derivatives	Aromatic amino acids and derivatives	Aromatic_amino_acid_interconversions_with_aryl_acids	Indolepyruvate ferredoxin oxidoreductase, alpha and beta subunits
4643	0.0414602	0.753759	0.002	Fatty Acids, Lipids, and Isoprenoids	Isoprenoids	Carotenoids	Phytoene desaturase, pro-zeta-carotene producing (EC 1.-.-.-)
2538	0.00280742	0.753759	0.002	Carbohydrates	Central carbohydrate metabolism	Peripheral_Glucose_Catabolism_Pathways	Glucose ABC transport system, inner membrane component 1
3889	0.179144	0.753678	0.002	Miscellaneous	Plant-Prokaryote DOE project	COG2509	NAD(FAD)-utilizing dehydrogenase, sll0175 homolog
3736	0.0829706	0.753678	0.015	Cofactors, Vitamins, Prosthetic Groups, Pigments	Tetrapyrroles	Chlorophyll_Biosynthesis	Mg protoporphyrin IX monomethyl ester oxidative cyclase (aerobic) (EC 1.14.13.81)
4462	0.201597	0.753603	0.01	Amino Acids and Derivatives	Aromatic amino acids and derivatives	Aromatic_amino_acid_interconversions_with_aryl_acids	Phenylacetate-coenzyme A ligase (EC 6.2.1.30)
5996	0.246499	0.753501	0.001	Clustering-based subsystems	NULL	CBSS-316273.3.peg.2709	Superfamily II DNA/RNA helicases, SNF2 family
1584	0.134576	0.753277	0.011	Fatty Acids, Lipids, and Isoprenoids	NULL	Polyhydroxybutyrate_metabolism	D-beta-hydroxybutyrate permease
4318	0.224334	0.753233	0.003	RNA Metabolism	RNA processing and modification	16S_rRNA_modification_within_P_site_of_ribosome	Penicillin-binding protein 2 (PBP-2)
441	0.246926	0.753074	0.001	RNA Metabolism	RNA processing and modification	ATP-dependent_RNA_helicases,_bacterial	ATP-dependent RNA helicase DbpA
1527	0.134805	0.752857	0.003	Respiration	NULL	Soluble_cytochromes_and_functionally_related_electron_carriers	Cytochrome c4
135	0.247229	0.752771	0.001	Carbohydrates	Monosaccharides	Xylose_utilization	2-ketoglutaric semialdehyde dehydrogenase (EC 1.2.1.26)
1206	0.0839649	0.752057	0.013	Motility and Chemotaxis	NULL	Bacterial_Chemotaxis	Chemotaxis response - phosphatase CheZ
6434	0.180342	0.75203	0.009	Cell Wall and Capsule	NULL	Recycling_of_Peptidoglycan_Amino_Acids	UDP-N-acetylmuramate:L-alanyl-gamma-D-glutamyl-meso-diaminopimelate ligase (EC 6.3.2.-)
5569	0.202942	0.751959	0.002	RNA Metabolism	RNA processing and modification	tRNA_modification_Bacteria	S-adenosylmethionine:tRNA ribosyltransferase-isomerase (EC 5.-.-.-)
1883	0.248181	0.751819	0.001	Amino Acids and Derivatives	Branched-chain amino acids	Branched_chain_amino_acid_degradation_regulons	Electron transfer flavoprotein, alpha subunit
1518	0.0420684	0.751777	0.003	Respiration	NULL	Biogenesis_of_c-type_cytochromes	Cytochrome c-type biogenesis protein CcmG/DsbE, thiol:disulfide oxidoreductase
2740	0.248337	0.751663	0.001	Phages, Prophages, Transposable elements, Plasmids	Pathogenicity islands	Staphylococcal_pathogenicity_islands_SaPI	Heat shock protein 60 family chaperone GroEL
2671	0.158096	0.751564	0.007	Stress Response	Osmotic stress	Choline_and_Betaine_Uptake_and_Betaine_Biosynthesis	Glycine betaine ABC transport system, ATP-binding protein OpuAA (EC 3.6.3.32)
592	0.225916	0.751492	0.001	Cofactors, Vitamins, Prosthetic Groups, Pigments	Tetrapyrroles	Coenzyme_B12_biosynthesis	Aerobic cobaltochelatase CobS subunit (EC 6.6.1.2)
1119	0.248651	0.751349	0.001	Stress Response	NULL	Carbon_Starvation	Carbon storage regulator
6863	0.248768	0.751232	0.001	Protein Metabolism	Protein processing and modification	Inteins	intein-containing
813	0.248811	0.751189	0.001	Amino Acids and Derivatives	Aromatic amino acids and derivatives	Aromatic_amino_acid_degradation	Aromatic amino acid transport protein AroP
4099	0.0564398	0.750925	0.003	Amino Acids and Derivatives	Proline and 4-hydroxyproline	Proline,_4-hydroxyproline_uptake_and_utilization	Not a Proline racemase, nor 4-hydroxyproline epimerase [missing catalytic residues]
259	0.249303	0.750697	0.001	Metabolism of Aromatic Compounds	NULL	Benzoate_transport_and_degradation_cluster	4-hydroxybenzoyl-CoA reductase, gamma subunit (EC 1.3.99.20)
6001	0.249388	0.750612	0.001	Stress Response	Oxidative stress	Protection_from_Reactive_Oxygen_Species	Superoxide dismutase [Fe] (EC 1.15.1.1)
2854	0.24939	0.75061	0.001	Miscellaneous	Plant-Prokaryote DOE project	Scaffold_proteins_for_[4Fe-4S]_cluster_assembly_(MRP_family)	HtrA protease/chaperone protein
5048	0.00319669	0.750428	0.001	Cofactors, Vitamins, Prosthetic Groups, Pigments	Tetrapyrroles	Chlorophyll_Biosynthesis	Protoporphyrin IX Mg-chelatase subunit I (EC 6.6.1.1)
2157	0.249659	0.750341	0.001	Protein Metabolism	Protein folding	Peptidyl-prolyl_cis-trans_isomerase	FKBP-type peptidyl-prolyl cis-trans isomerase fklB (EC 5.2.1.8)
459	0.249894	0.750106	0.001	Protein Metabolism	Protein degradation	Proteasome_bacterial	ATP-dependent hsl protease ATP-binding subunit HslU
238	0.22726	0.750014	0.001	Cofactors, Vitamins, Prosthetic Groups, Pigments	Quinone cofactors	Ubiquinone_Biosynthesis	3-polyprenyl-4-hydroxybenzoate carboxy-lyase UbiX (EC 4.1.1.-)
4248	0.227436	0.749821	0.002	Clustering-based subsystems	NULL	Lipopolysaccharide_assembly_cluster	PTS system nitrogen-specific IIA component, PtsN
3787	0.113781	0.749683	0.007	Clustering-based subsystems	Flagella protein?	CBSS-323098.3.peg.2823	MotA/TolQ/ExbB proton channel family protein, probably associated with flagella
2391	0.0032862	0.749663	0.002	Nitrogen Metabolism	NULL	Nitrosative_stress	Functional role page for Anaerobic nitric oxide reductase transcription regulator NorR
2029	0.00328708	0.749655	0.001	Clustering-based subsystems	NULL	CBSS-87626.3.peg.3639	FIG001590: Putative conserved exported protein precursor
1641	0.250694	0.749306	0.001	DNA Metabolism	DNA replication	DNA-replication	DNA polymerase III epsilon subunit (EC 2.7.7.7)
4821	0.0684415	0.749048	0.002	Carbohydrates	Di- and oligosaccharides	Maltose_and_Maltodextrin_Utilization	Predicted glucose transporter in maltodextrin utilization gene cluster
984	0.25121	0.74879	0.001	Carbohydrates	Organic acids	Isobutyryl-CoA_to_Propionyl-CoA_Module	Branched-chain acyl-CoA dehydrogenase (EC 1.3.99.12)
4198	0.205678	0.748615	0.011	Cell Wall and Capsule	Gram-Negative cell wall components	Lipopolysaccharide_assembly	Outer membrane protein Imp, required for envelope biogenesis
428	0.18292	0.748485	0.007	DNA Metabolism	DNA repair	DNA_repair,_bacterial_UvrD_and_related_helicases	ATP-dependent DNA helicase Rep
5194	0.0430809	0.748477	0.004	Carbohydrates	NULL	Unknown_carbohydrate_utilization_(_cluster_Ydj_)	Putative oxidoreductase YeaE, aldo/keto reductase family
5399	0.228775	0.748348	0.001	Clustering-based subsystems	recX and regulatory cluster	CBSS-261594.1.peg.788	Regulatory protein RecX
6540	0.251808	0.748192	0.001	Clustering-based subsystems	Biosynthesis of galactoglycans and related lipopolysacharides	CBSS-258594.1.peg.3339	Undecaprenyl-phosphate galactosephosphotransferase (EC 2.7.8.6)
1607	0.0916066	0.748082	0.006	Carbohydrates	Monosaccharides	D-Tagatose_and_Galactitol_Utilization	D-tagatose 3-epimerase (EC 5.3.1.-)
4356	0.251952	0.748048	0.001	Cofactors, Vitamins, Prosthetic Groups, Pigments	NULL	Molybdopterin_cytosine_dinucleotide	Periplasmic aromatic aldehyde oxidoreductase, iron-sulfur subunit YagT
2799	0.160415	0.747919	0.005	Regulation and Cell signaling	Programmed Cell Death and Toxin-antitoxin Systems	Toxin-antitoxin_systems_(other_than_RelBE_and_MazEF)	HigA protein (antitoxin to HigB)
1904	0.114655	0.747759	0.005	DNA Metabolism	DNA repair	DNA_repair,_bacterial	Endonuclease V (EC 3.1.21.7)
6990	0.183451	0.747755	0.004	Respiration	Electron accepting reactions	Terminal_cytochrome_oxidases	putative Cytochrome bd2, subunit II
529	0.252647	0.747353	0.001	Amino Acids and Derivatives	Arginine; urea cycle, polyamines	Arginine_Biosynthesis_extended	Acetylornithine deacetylase (EC 3.5.1.16)
421	0.252749	0.747251	0.002	Clustering-based subsystems	NULL	ClpS__and_metallo-protease_cluster_in_Cyanos_	ATP-dependent Clp protease adaptor protein ClpS
6546	0.229853	0.747161	0.005	Stress Response	NULL	Universal_stress_protein_family	Universal stress protein family
3690	0.252982	0.747018	0.001	Respiration	Electron donating reactions	Respiratory_dehydrogenases_1	Methanol dehydrogenase large subunit protein (EC 1.1.99.8)
2253	0.230308	0.746662	0.01	Motility and Chemotaxis	Flagellar motility in Prokaryota	Flagellum	Flagellar biosynthesis protein FliC
124	0.253408	0.746592	0.001	Carbohydrates	Monosaccharides	L-fucose_utilization	2-keto-3-deoxy-L-fuconate dehydrogenase
5013	0.207365	0.746554	0.012	DNA Metabolism	DNA uptake, competence	DNA_processing_cluster	Protein involved in catabolism of external DNA
662	0.230827	0.74609	0.003	Nucleosides and Nucleotides	Pyrimidines	Novel_non-oxidative_pathway_of_Uracil_catabolism	Allophanate hydrolase (EC 3.5.1.54)
1438	0.0923325	0.746086	0.005	Amino Acids and Derivatives	Arginine; urea cycle, polyamines	Cyanophycin_Metabolism	Cyanophycin synthase II
770	0.253943	0.746057	0.001	Cell Wall and Capsule	Gram-Negative cell wall components	KDO2-Lipid_A_biosynthesis	Arabinose 5-phosphate isomerase (EC 5.3.1.13)
1552	0.253986	0.746014	0.001	Nucleosides and Nucleotides	Pyrimidines	pyrimidine_conversions	Cytosine deaminase (EC 3.5.4.1)
5438	0.0692887	0.745942	0.005	Carbohydrates	Monosaccharides	L-rhamnose_utilization	Rhamnulokinase RhaK in alpha-proteobacteria (EC 2.7.1.5)
6124	0.254185	0.745815	0.001	Clustering-based subsystems	NULL	CBSS-316273.3.peg.448	TldD family protein, Actinobacterial subgroup
5949	0.0585444	0.74578	0.005	Amino Acids and Derivatives	Arginine; urea cycle, polyamines	Arginine_and_Ornithine_Degradation	Succinylglutamate desuccinylase (EC 3.5.1.96)
7113	0.254232	0.745768	0.002	Membrane Transport	NULL	Ton_and_Tol_transport_systems	tolB protein precursor, periplasmic protein involved in the tonb-independent uptake of group A colicins
6935	0.208029	0.745742	0.002	Protein Metabolism	Protein biosynthesis	Programmed_frameshift	programmed frameshift-containing
5343	0.20814	0.745606	0.012	Clustering-based subsystems	Translation	CBSS-326442.4.peg.1852	RNA polymerase associated protein RapA (EC 3.6.1.-)
5488	0.25441	0.74559	0.001	Carbohydrates	NULL	Sugar_utilization_in_Thermotogales	Ribose ABC transport system, ATP-binding protein RbsA (TC 3.A.1.2.1)
853	0.162661	0.74439	0.021	Cell Wall and Capsule	Gram-Negative cell wall components	Major_Outer_Membrane_Proteins	Attachment invasion locus protein precursor
6130	0.20952	0.743921	0.002	Cell Wall and Capsule	Gram-Negative cell wall components	Lipopolysaccharide-related_cluster_in_Alphaproteobacteria	TldE/PmbA protein, part of proposed TldE/TldD proteolytic complex (PMID 12029038)
5728	0.232925	0.743782	0.002	Clustering-based subsystems	NULL	Bacterial_Cell_Division	Septum formation protein Maf
1481	0.256638	0.743362	0.002	Respiration	Electron accepting reactions	Terminal_cytochrome_oxidases	Cytochrome O ubiquinol oxidase subunit III (EC 1.10.3.-)
6729	0.256655	0.743345	0.001	Miscellaneous	NULL	Broadly_distributed_proteins_not_in_subsystems	YpfJ protein, zinc metalloprotease superfamily
3051	0.256748	0.743252	0.001	Nucleosides and Nucleotides	Purines	Purine_conversions	Inosine-uridine preferring nucleoside hydrolase (EC 3.2.2.1)
850	0.186849	0.743083	0.005	Miscellaneous	Plant-Prokaryote DOE project	At3g21300	Aspartyl-tRNA(Asn) amidotransferase subunit C (EC 6.3.5.6)
5524	0.140171	0.74302	0.01	Protein Metabolism	Protein biosynthesis	Ribosome_activity_modulation	Ribosome hibernation protein YfiA
6024	0.257286	0.742714	0.003	Clustering-based subsystems	Tricarboxylate transporter	CBSS-49338.1.peg.459	TRAP-type C4-dicarboxylate transport system, large permease component
3564	0.0299101	0.742662	0.003	Clustering-based subsystems	Clustering-based subsystems	CBSS-292415.3.peg.2341	Major facilitator superfamily (MFS) transporter
304	0.0299147	0.742639	0.007	Clustering-based subsystems	NULL	CBSS-176279.3.peg.868	50S ribosomal protein acetyltransferase
2660	0.140417	0.742569	0.004	Carbohydrates	NULL	Sugar_utilization_in_Thermotogales	Glycerol-3-phosphate ABC transporter, permease protein UgpE (TC 3.A.1.1.3)
3828	0.210712	0.742463	0.002	Virulence, Disease and Defense	NULL	Streptococcus_pyogenes_Virulome	N protein
6243	0.257604	0.742396	0.001	Virulence, Disease and Defense	Resistance to antibiotics and toxic compounds	Cobalt-zinc-cadmium_resistance	Transcriptional regulator, MerR family
1347	0.0702775	0.742316	0.006	Clustering-based subsystems	NULL	Glutaredoxin_3_containing_cluster_2	Competence protein F homolog, phosphoribosyltransferase domain
6462	0.164005	0.742278	0.006	Miscellaneous	Plant-Prokaryote DOE project	COG3760	UPF0434 protein YcaR
5627	0.257841	0.742159	0.001	Cell Division and Cell Cycle	NULL	Macromolecular_synthesis_operon	SSU ribosomal protein S21p
2206	0.00420915	0.741766	0.002	Iron acquisition and metabolism	NULL	Hemin_transport_system	Ferric reductase (1.6.99.14)
7138	0.0301018	0.741725	0.001	Clustering-based subsystems	NULL	ClpS_like_protein_and_vWFA-like_protein_cluster	vWFA-like protein with metal ion dependent adhesion motif (MIDAS)
3012	0.0904173	0.741542	0.007	Amino Acids and Derivatives	Aromatic amino acids and derivatives	Aromatic_amino_acid_degradation	Indoleacetamide hydrolase (EC 3.5.1.-)
462	0.258475	0.741525	0.001	Protein Metabolism	Protein degradation	Proteasome_bacterial	ATP-dependent protease HslV (EC 3.4.25.-)
4514	0.23505	0.741445	0.002	Fatty Acids, Lipids, and Isoprenoids	Phospholipids	Glycerolipid_and_Glycerophospholipid_Metabolism_in_Bacteria	Phosphatidylserine decarboxylase (EC 4.1.1.65)
4281	0.0302233	0.74113	0.002	Carbohydrates	Di- and oligosaccharides	Maltose_and_Maltodextrin_Utilization	PTS system, maltose and glucose-specific IIC component (EC 2.7.1.69)
6498	0.259199	0.740801	0.002	Stress Response	Oxidative stress	Glutaredoxins	Uncharacterized monothiol glutaredoxin ycf64-like
100	0.259366	0.740634	0.001	Carbohydrates	Central carbohydrate metabolism	Entner-Doudoroff_Pathway	2-dehydro-3-deoxyphosphogluconate aldolase (EC 4.1.2.14)
4327	0.212333	0.740482	0.001	Clustering-based subsystems	Protein export?	CBSS-393121.3.peg.2760	Peptidase, M23/M37 family
1559	0.259538	0.740462	0.003	Miscellaneous	Plant-Prokaryote DOE project	COG0277	D-2-hydroxyglutarate dehydrogenase
2183	0.23603	0.740367	0.002	Sulfur Metabolism	Inorganic sulfur assimilation	Inorganic_Sulfur_Assimilation	Ferredoxin--NADP(+) reductase (EC 1.18.1.2)
3823	0.259651	0.740349	0.001	Stress Response	Oxidative stress	Glutathione_analogs:_mycothiol	Mycothiol S-conjugate amidase Mca
4201	0.188897	0.740267	0.005	Cell Wall and Capsule	Gram-Negative cell wall components	Lipopolysaccharide_assembly	Outer membrane protein NlpB, lipoprotein component of the protein assembly complex (forms a complex with YaeT, YfiO, and YfgL)
2378	0.136919	0.740137	0.035	Stress Response	Oxidative stress	Oxidative_stress	Fumarate and nitrate reduction regulatory protein
2410	0.259864	0.740136	0.001	Miscellaneous	Plant-Prokaryote DOE project	COG3146_experimental	GTP cyclohydrolase I (EC 3.5.4.16) type 1
159	0.121985	0.739796	0.022	RNA Metabolism	RNA processing and modification	RNA_methylation	23S rRNA (guanine-N-2-) -methyltransferase rlmL EC 2.1.1.-)
5526	0.26043	0.73957	0.016	Protein Metabolism	Protein biosynthesis	Ribosome_activity_modulation	Ribosome modulation factor
511	0.260816	0.739184	0.001	Carbohydrates	Fermentation	Acetone_Butanol_Ethanol_Synthesis	Acetyl-CoA acetyltransferase (EC 2.3.1.9)
381	0.0919538	0.739038	0.008	Iron acquisition and metabolism	NULL	ABC-type_iron_transport_system	ABC-type spermidine/putrescine transport systems, ATPase components
3593	0.142378	0.738974	0.01	Cell Wall and Capsule	Gram-Negative cell wall components	Major_Outer_Membrane_Proteins	Maltoporin (maltose/maltodextrin high-affinity receptor, phage lambda receptor protein)
595	0.0613733	0.738865	0.006	Stress Response	Oxidative stress	Regulation_of_Oxidative_Stress_Response	Aerobic respiration control protein arcA
4903	0.261245	0.738755	0.001	Virulence, Disease and Defense	Resistance to antibiotics and toxic compounds	Cobalt-zinc-cadmium_resistance	Probable Co/Zn/Cd efflux system membrane fusion protein
1117	0.261632	0.738368	0.001	Miscellaneous	Plant-Prokaryote DOE project	COG0523	Carbon starvation protein A
3081	0.238079	0.738113	0.001	Amino Acids and Derivatives	Alanine, serine, and glycine	Alanine_biosynthesis	Iron binding protein IscA for iron-sulfur cluster assembly
6376	0.190646	0.737861	0.005	Membrane Transport	NULL	Ton_and_Tol_transport_systems	Type I secretion outer membrane protein, TolC precursor
5296	0.262211	0.737789	0.001	Carbohydrates	Central carbohydrate metabolism	Glycolysis_and_Gluconeogenesis	Pyrophosphate--fructose 6-phosphate 1-phosphotransferase, alpha subunit (EC 2.7.1.90)
2223	0.262259	0.737741	0.001	Iron acquisition and metabolism	NULL	Ferrous_iron_transporter_EfeUOB,_low-pH-induced	Ferrous iron transport peroxidase EfeB
5024	0.166927	0.737686	0.011	Clustering-based subsystems	NULL	Conserved_gene_cluster_associated_with_Met-tRNA_formyltransferase	Protein of unknown function Smg
2444	0.0619483	0.73746	0.003	Carbohydrates	Di- and oligosaccharides	Lactose_and_Galactose_Uptake_and_Utilization	Galactose/methyl galactoside ABC transport system, ATP-binding protein MglA (EC 3.6.3.17)
718	0.143208	0.737453	0.006	Carbohydrates	Monosaccharides	D-Galacturonate_and_D-Glucuronate_Utilization	Altronate oxidoreductase (EC 1.1.1.58)
2422	0.214954	0.737279	0.004	Protein Metabolism	Protein biosynthesis	Universal_GTPases	GTP-binding protein EngB
4276	0.215032	0.737183	0.01	Carbohydrates	Di- and oligosaccharides	Trehalose_Uptake_and_Utilization	PTS system, glucose-specific IIA component (EC 2.7.1.69)
1774	0.0621212	0.737037	0.005	Amino Acids and Derivatives	Lysine, threonine, methionine, and cysteine	Lysine_degradation	Delta 1-piperideine-2-carboxylate reductase (EC 1.5.1.21)
4411	0.00957678	0.73681	0.003	Phages, Prophages, Transposable elements, Plasmids	Phages, Prophages	Phage_entry_and_exit	Phage maturase
3125	0.215386	0.73675	0.001	Amino Acids and Derivatives	Aromatic amino acids and derivatives	Chorismate:_Intermediate_for_synthesis_of_Tryptophan,_PAPA_antibiotics,_PABA,_3-hydroxyanthranilate_and_more.	Isochorismate synthase (EC 5.4.4.2)
4664	0.00482758	0.736475	0.002	Cell Wall and Capsule	Gram-Positive cell wall components	Teichoic_and_lipoteichoic_acids_biosynthesis	Poly(glycerol-phosphate) alpha-glucosyltransferase (EC 2.4.1.52)
2159	0.263558	0.736442	0.001	Clustering-based subsystems	NULL	CBSS-350688.3.peg.1509	FMN adenylyltransferase (EC 2.7.7.2)
4324	0.264604	0.735396	0.002	Protein Metabolism	Protein degradation	Aminopeptidases_(EC_3.4.11.-)	Peptidase B (EC 3.4.11.23)
4357	0.264623	0.735377	0.001	Cofactors, Vitamins, Prosthetic Groups, Pigments	NULL	Molybdopterin_cytosine_dinucleotide	Periplasmic aromatic aldehyde oxidoreductase, molybdenum binding subunit YagR
4735	0.264913	0.735087	0.001	Potassium metabolism	NULL	Potassium_homeostasis	Potassium efflux system KefA
1158	0.240951	0.734954	0.001	Clustering-based subsystems	NULL	Bacterial_Cell_Division	Cell division protein FtsA
6201	0.120503	0.734893	0.007	Membrane Transport	ABC transporters	Periplasmic-Binding-Protein-Dependent_Transport_System_for_&#945;-Glucosides	Transcriptional regulator AglR, LacI family
2382	0.0050169	0.734855	0.003	Carbohydrates	One-carbon Metabolism	Serine-glyoxylate_cycle	Fumarate hydratase class I, anaerobic (EC 4.2.1.2)
3700	0.24119	0.734691	0.001	Protein Metabolism	Protein biosynthesis	Translation_initiation_factors_bacterial	Methionyl-tRNA formyltransferase (EC 2.1.2.9)
6871	0.217073	0.734689	0.001	Membrane Transport	NULL	Ton_and_Tol_transport_systems	iron-chelator utilization protein
572	0.241224	0.734653	0.004	Nucleosides and Nucleotides	Detoxification	Nudix_proteins_(nucleoside_triphosphate_hydrolases)	Adenosine (5')-pentaphospho-(5'')-adenosine pyrophosphohydrolase (EC 3.6.1.-)
3071	0.0473337	0.734616	0.005	Clustering-based subsystems	Pyruvate kinase associated cluster	CBSS-288000.5.peg.1793	InterPro IPR001440 COGs COG0457
1106	0.110539	0.734485	0.026	Cell Wall and Capsule	Gram-Negative cell wall components	Core_Oligosaccharide_Glycosylation_in_Pseudomonas	Carbamoyltransferase in large core OS assembly cluster
4777	0.0315901	0.734448	0.004	Carbohydrates	Monosaccharides	L-rhamnose_utilization	Predicted L-rhamnose permease RhaY
6531	0.265809	0.734191	0.001	Miscellaneous	Plant-Prokaryote DOE project	COG3760	Uncharacterized protein, similar to the N-terminal domain of Lon protease
6186	0.265853	0.734147	0.001	RNA Metabolism	Transcription	Transcription_factors_bacterial	Transcription termination factor Rho
5730	0.241797	0.734024	0.002	Cell Division and Cell Cycle	NULL	Bacterial_Cytoskeleton	Septum site-determining protein MinD
1598	0.266003	0.733997	0.001	Nucleosides and Nucleotides	NULL	Hydantoin_metabolism	D-hydantoinase (EC 3.5.2.2)
3822	0.19367	0.733704	0.021	Nucleosides and Nucleotides	Detoxification	Nudix_proteins_(nucleoside_triphosphate_hydrolases)	Mutator mutT protein (7,8-dihydro-8-oxoguanine-triphosphatase) (EC 3.6.1.-)
3218	0.0476213	0.733679	0.006	Amino Acids and Derivatives	Lysine, threonine, methionine, and cysteine	Lysine_degradation	L-pipecolate oxidase (1.5.3.7)
4339	0.0968484	0.733667	0.006	Membrane Transport	ABC transporters	ABC_transporter_peptide_(TC_3.A.1.5.5)	Peptide transport system permease protein sapC (TC 3.A.1.5.5)
420	0.266569	0.733431	0.001	Protein Metabolism	Protein degradation	Proteasome_bacterial	ATP-dependent Clp protease ATP-binding subunit ClpX
5968	0.145511	0.733229	0.002	Clustering-based subsystems	Sulfatases and sulfatase modifying factor 1 (and a hypothetical)	Sulfatases_and_sulfatase_modifying_factor_1	Sulfatase modifying factor 1 precursor (C-alpha-formyglycine- generating enzyme 1)
1999	0.267013	0.732987	0.002	Phosphorus Metabolism	NULL	Phosphate_metabolism	Exopolyphosphatase (EC 3.6.1.11)
5423	0.121392	0.732937	0.007	Virulence, Disease and Defense	Resistance to antibiotics and toxic compounds	The_mdtABCD_multidrug_resistance_cluster	Response regulator BaeR
2316	0.26747	0.73253	0.001	Cofactors, Vitamins, Prosthetic Groups, Pigments	Folate and pterines	YgfZ	Formaldehyde activating enzyme
71	0.26757	0.73243	0.003	Cell Wall and Capsule	Gram-Negative cell wall components	KDO2-Lipid_A_biosynthesis	2-Keto-3-deoxy-D-manno-octulosonate-8-phosphate synthase (EC 2.5.1.55)
3720	0.243274	0.732399	0.001	Amino Acids and Derivatives	Branched-chain amino acids	Leucine_Degradation_and_HMG-CoA_Metabolism	Methylglutaconyl-CoA hydratase (EC 4.2.1.18)
5918	0.016017	0.732278	0.002	Miscellaneous	Plant-Prokaryote DOE project	At5g38900	Substrate-binding periplasmic component of uncharacterized ABC transporter
390	0.048051	0.732278	0.005	Clustering-based subsystems	NULL	CBSS-393124.3.peg.2657	ADA regulatory protein
3757	0.112165	0.732213	0.018	Clustering-based subsystems	NULL	Allophanate_hydrolase_2_and_Biotin_carboxylase_cluster	Mn2+/Fe2+ transporter, NRAMP family
6710	0.146118	0.732118	0.005	Miscellaneous	NULL	Broadly_distributed_proteins_not_in_subsystems	YbbM seven transmembrane helix protein
7049	0.121774	0.732097	0.006	RNA Metabolism	RNA processing and modification	tRNA_modification_Bacteria	tRNA (cytosine34-2'-O-)-methyltransferase (EC 2.1.1.-)
4025	0.219262	0.732013	0.001	Cofactors, Vitamins, Prosthetic Groups, Pigments	NAD and NADP	NAD_and_NADP_cofactor_biosynthesis_global	Nicotinamidase/isochorismatase family protein
2279	0.0107871	0.731633	0.003	Motility and Chemotaxis	Flagellar motility in Prokaryota	Flagellum	Flagellar sensor histidine kinase FleS
892	0.195503	0.731184	0.007	Metabolism of Aromatic Compounds	Peripheral pathways for catabolism of aromatic compounds	Benzoate_catabolism	Benzoate 1,2-dioxygenase (EC 1.14.12.10)
389	0.00548287	0.730869	0.001	Clustering-based subsystems	Monosaccharides	Unspecified_monosaccharide_transport_cluster	ACT domain protein
5379	0.146814	0.73084	0.015	Cell Wall and Capsule	NULL	Peptidoglycan_Biosynthesis	Rare lipoprotein A precursor
5061	0.220252	0.730803	0.016	Miscellaneous	Plant-Prokaryote DOE project	COG1565	Pterin-4-alpha-carbinolamine dehydratase (EC 4.2.1.96)
5813	0.0485163	0.730762	0.002	Iron acquisition and metabolism	NULL	Iron_acquisition_in_Vibrio	Similar to coproporphyrinogen III oxidase, oxygen-independent (EC 1.3.99.22)
6509	0.0486452	0.730341	0.003	Clustering-based subsystems	NULL	USS-DB-7	Uncharacterized protein ImpJ/VasE
6185	0.0324496	0.730246	0.002	Virulence, Disease and Defense	Resistance to antibiotics and toxic compounds	Multidrug_Resistance_Efflux_Pumps	Transcription repressor of multidrug efflux pump acrAB operon, TetR (AcrR) family
486	0.220834	0.730091	0.009	Carbohydrates	Fermentation	Acetone_Butanol_Ethanol_Synthesis	Acetaldehyde dehydrogenase (EC 1.2.1.10)
6126	0.270164	0.729836	0.002	Clustering-based subsystems	NULL	CBSS-316057.3.peg.563	TldD protein, part of proposed TldE/TldD proteolytic complex (PMID 12029038)
371	0.245621	0.729817	0.004	Sulfur Metabolism	Organic sulfur assimilation	Alkanesulfonate_assimilation	ABC-type nitrate/sulfonate/bicarbonate transport system, ATPase component
6375	0.0736911	0.729799	0.003	DNA Metabolism	NULL	Restriction-Modification_System	Type I restriction-modification system, specificity subunit S (EC 3.1.21.3)
2801	0.270236	0.729764	0.001	Membrane Transport	ABC transporters	ABC_transporter_branched-chain_amino_acid_(TC_3.A.1.4.1)	High-affinity branched-chain amino acid transport system permease protein LivH (TC 3.A.1.4.1)
6713	0.245681	0.729751	0.001	Miscellaneous	Plant-Prokaryote DOE project	YrdC-YciO-Sua5_protein_family	YciO family
3694	0.27031	0.72969	0.013	Amino Acids and Derivatives	Lysine, threonine, methionine, and cysteine	Methionine_Degradation	Methionine ABC transporter substrate-binding protein
6266	0.221164	0.729689	0.003	Carbohydrates	Central carbohydrate metabolism	Pentose_phosphate_pathway	Transketolase, C-terminal section (EC 2.2.1.1)
4873	0.0113133	0.729382	0.002	Fatty Acids, Lipids, and Isoprenoids	Fatty acids	Fatty_acid_degradation_regulons	Predicted transcriptional regulator for fatty acid degradation FadQ, TetR family
5385	0.27069	0.72931	0.001	DNA Metabolism	DNA replication	DNA-replication	Recombination protein RecR
5525	0.270948	0.729052	0.002	Clustering-based subsystems	NULL	Lipopolysaccharide_assembly_cluster	Ribosome hibernation protein YhbH
5090	0.00570023	0.729009	0.003	Membrane Transport	Protein translocation across cytoplasmic membrane	ESAT-6_proteins_secretion_system_in_Actinobacteria	Putative ESX-1 secretion system component Rv3877
4147	0.123193	0.728975	0.004	Miscellaneous	Plant-Prokaryote DOE project	Omega-amidase	Omega amidase (Nit2 homolog)
2245	0.197464	0.728487	0.005	Motility and Chemotaxis	Flagellar motility in Prokaryota	Flagellum	Flagellar basal-body rod protein FlgB
5034	0.271685	0.728315	0.001	Membrane Transport	NULL	Ton_and_Tol_transport_systems	Protein-L-isoaspartate O-methyltransferase (EC 2.1.1.77)
2089	0.222305	0.728294	0.02	Clustering-based subsystems	proteosome related	Cluster-based_Subsystem_Grouping_Hypotheticals_-_perhaps_Proteosome_Related	FIG019733: possible DNA-binding protein
5200	0.0493069	0.728185	0.003	Virulence, Disease and Defense	Invasion and intracellular resistance	Listeria_surface_proteins:_LPXTG_motif	Putative peptidoglycan bound protein (LPXTG motif) Lmo1799 homolog
2709	0.271845	0.728155	0.001	Clustering-based subsystems	Biosynthesis of galactoglycans and related lipopolysacharides	CBSS-376686.6.peg.291	Glycosyltransferase (EC 2.4.1.-)
6823	0.0493331	0.7281	0.005	Carbohydrates	Monosaccharides	L-fucose_utilization	dehydrogenase clustered with L-fuconate utilization genes
189	0.123591	0.728099	0.006	Clustering-based subsystems	NULL	Lipopolysaccharide_assembly_cluster	3-deoxy-D-manno-octulosonate 8-phosphate phosphatase (EC 3.1.3.45)
4532	0.0494556	0.7277	0.004	Cell Wall and Capsule	Gram-Negative cell wall components	Lipid_A_modifications	Phosphoethanolamine transferase specific for the outer Kdo residue of lipopolysaccharide
1848	0.247798	0.727422	0.001	Membrane Transport	ABC transporters	ABC_transporter_dipeptide_(TC_3.A.1.5.2)	Dipeptide transport ATP-binding protein DppF (TC 3.A.1.5.2)
4355	0.272694	0.727306	0.001	Cofactors, Vitamins, Prosthetic Groups, Pigments	NULL	Molybdopterin_cytosine_dinucleotide	Periplasmic aromatic aldehyde oxidoreductase, FAD binding subunit YagS
5705	0.198348	0.727272	0.009	Regulation and Cell signaling	NULL	Global_Two-component_Regulator_PrrBA_in_Proteobacteria	Sensor histidine kinase PrrB (RegB) (EC 2.7.3.-)
1027	0.272835	0.727165	0.001	Clustering-based subsystems	Fatty acid metabolic cluster	COG1399	COG1399 protein, clustered with ribosomal protein L32p
4215	0.099405	0.726895	0.008	Protein Metabolism	Protein degradation	Proteolysis_in_bacteria,_ATP-dependent	Outer membrane stress sensor protease DegQ, serine protease
2639	0.148972	0.726884	0.021	Potassium metabolism	NULL	Glutathione-regulated_potassium-efflux_system_and_associated_functions	Glutathione-regulated potassium-efflux system ATP-binding protein
2875	0.0662991	0.726824	0.003	Regulation and Cell signaling	NULL	cAMP_signaling_in_bacteria	Hydrolase, alpha/beta fold family functionally coupled to Phosphoribulokinase
2303	0.273199	0.726801	0.002	Stress Response	NULL	Bacterial_hemoglobins	Flavohemoprotein (Hemoglobin-like protein) (Flavohemoglobin) (Nitric oxide dioxygenase) (EC 1.14.12.17)
3880	0.273239	0.726761	0.001	Amino Acids and Derivatives	NULL	Creatine_and_Creatinine_Degradation	N-methylhydantoinase A (EC 3.5.2.14)
1519	0.00597412	0.726666	0.006	Respiration	NULL	Biogenesis_of_c-type_cytochromes	Cytochrome c-type biogenesis protein Ccs1/ResB
2400	0.223661	0.726637	0.001	Cell Wall and Capsule	Capsular and extracellular polysacchrides	Capsular_heptose_biosynthesis	GDP-L-fucose synthetase (EC 1.1.1.271)
6058	0.0119956	0.726463	0.005	Fatty Acids, Lipids, and Isoprenoids	Fatty acids	Acyl-CoA_thioesterase_II	TesB-like acyl-CoA thioesterase 1
1159	0.00601616	0.726306	0.004	Cell Division and Cell Cycle	NULL	Bacterial_Cytoskeleton	Cell division protein FtsB
2218	0.274169	0.725831	0.004	Iron acquisition and metabolism	NULL	Transport_of_Iron	Ferrichrome-iron receptor
6455	0.166832	0.725764	0.045	Carbohydrates	NULL	Unknown_carbohydrate_utilization_(_cluster_Ydj_)	UPF0229 protein YeaH
627	0.224454	0.725668	0.001	Clustering-based subsystems	Catabolism of an unknown compound	CBSS-262316.1.peg.2929	Aldehyde dehydrogenase in hypothetical Actinobacterial gene cluster
2658	0.224777	0.725273	0.002	Carbohydrates	Sugar alcohols	Glycerol_and_Glycerol-3-phosphate_Uptake_and_Utilization	Glycerol-3-phosphate ABC transporter, periplasmic glycerol-3-phosphate-binding protein (TC 3.A.1.1.3)
2283	0.174874	0.725198	0.012	Motility and Chemotaxis	Flagellar motility in Prokaryota	Flagellum	Flagellar transcriptional activator FlhD
4850	0.200144	0.724802	0.014	Carbohydrates	Monosaccharides	L-rhamnose_utilization	Predicted rhamnose oligosaccharide ABC transport system, substrate-binding component
2286	0.250194	0.724787	0.002	Motility and Chemotaxis	Flagellar motility in Prokaryota	Flagellum	Flagellin protein FlaB
3053	0.275358	0.724642	0.002	Carbohydrates	Sugar alcohols	Inositol_catabolism	Inositol oxygenase (EC 1.13.99.1)
3714	0.275388	0.724612	0.001	DNA Metabolism	DNA repair	DNA_repair,_bacterial	Methylated-DNA--protein-cysteine methyltransferase (EC 2.1.1.63)
5507	0.20037	0.724492	0.001	RNA Metabolism	RNA processing and modification	RNA_methylation	Ribosomal RNA small subunit methyltransferase D (EC 2.1.1.-)
6622	0.100953	0.724373	0.015	Virulence, Disease and Defense	Resistance to antibiotics and toxic compounds	Resistance_to_Vancomycin	Vancomycin B-type resistance protein VanW
6156	0.275697	0.724303	0.001	RNA Metabolism	Transcription	Transcription_factors_bacterial	Transcription elongation factor GreB
2399	0.00626903	0.724143	0.005	Miscellaneous	Plant-Prokaryote DOE project	DOE_COG3533	GDB1 like ass w/ COG3533Xanth
4973	0.25082	0.724098	0.001	Protein Metabolism	Protein processing and modification	Protein_Acetylation_and_Deacetylation_in_Bacteria	Propionate--CoA ligase (EC 6.2.1.17)
4167	0.118019	0.724037	0.011	Cell Wall and Capsule	Gram-Negative cell wall components	Major_Outer_Membrane_Proteins	Osmolarity sensory histidine kinase EnvZ
5354	0.0677855	0.723191	0.003	RNA Metabolism	Transcription	Transcription_initiation,_bacterial_sigma_factors	RNA polymerase sigma factor SigW
1700	0.201316	0.723191	0.001	DNA Metabolism	DNA repair	DNA_repair,_bacterial	DNA-cytosine methyltransferase (EC 2.1.1.37)
321	0.151259	0.722692	0.016	Miscellaneous	Plant-Prokaryote DOE project	COG1565	6-pyruvoyl tetrahydrobiopterin synthase (EC 4.2.3.12)
2523	0.201927	0.722351	0.01	Carbohydrates	Monosaccharides	D-gluconate_and_ketogluconates_metabolism	Gluconate 2-dehydrogenase (EC 1.1.99.3), membrane-bound, gamma subunit
260	0.151673	0.721932	0.004	Membrane Transport	NULL	Ton_and_Tol_transport_systems	4-hydroxybenzoyl-CoA thioesterase family active site
2565	0.101138	0.721872	0.008	Amino Acids and Derivatives	Glutamine, glutamate, aspartate, asparagine; ammonia assimilation	Glutamate_and_Aspartate_uptake_in_Bacteria	Glutamate Aspartate transport system permease protein GltK (TC 3.A.1.3.4)
5204	0.00655275	0.721715	0.009	Miscellaneous	NULL	ZZ_gjo_need_homes	Putative permease PerM (= YfgO)
2136	0.119695	0.721696	0.018	Protein Metabolism	Protein degradation	Putative_TldE-TldD_proteolytic_complex	FIG138315: Putative alpha helix protein
1461	0.27837	0.72163	0.004	Amino Acids and Derivatives	Alanine, serine, and glycine	Alanine_biosynthesis	Cysteine desulfurase (EC 2.8.1.7), SufS subfamily
6413	0.253103	0.721586	0.002	Cell Wall and Capsule	Capsular and extracellular polysacchrides	Colanic_acid_biosynthesis	Tyrosine-protein kinase Wzc (EC 2.7.10.2)
5439	0.00657236	0.721548	0.006	Carbohydrates	Monosaccharides	L-rhamnose_utilization	Rhamnulose-1-phosphate aldolase (EC 4.1.2.19)
6877	0.27864	0.72136	0.001	Clustering-based subsystems	Putative asociate of RNA polymerase sigma-54 factor rpoN	CBSS-316057.3.peg.1308	macromolecule metabolism
3079	0.278686	0.721314	0.001	Stress Response	Periplasmic Stress	Periplasmic_Stress_Response	Intramembrane protease RasP/YluC, implicated in cell division based on FtsL cleavage
3786	0.278753	0.721247	0.001	Membrane Transport	NULL	Ton_and_Tol_transport_systems	MotA/TolQ/ExbB proton channel family protein
5820	0.0514705	0.721133	0.005	Protein Metabolism	Protein biosynthesis	Ribosome_biogenesis_bacterial	Similar to ribosomal large subunit pseudouridine synthase A
3242	0.12025	0.720921	0.014	Protein Metabolism	Protein biosynthesis	Ribosome_biogenesis_bacterial	LSU m3Psi1915 methyltransferase RlmH
1834	0.228428	0.720811	0.013	Nucleosides and Nucleotides	Pyrimidines	Novel_non-oxidative_pathway_of_Uracil_catabolism	Dihydropyrimidine dehydrogenase [NADP+] (EC 1.3.1.2)
3057	0.253868	0.720745	0.002	Carbohydrates	Sugar alcohols	Inositol_catabolism	Inosose dehydratase (EC 4.2.1.44)
4249	0.177763	0.720658	0.005	Regulation and Cell signaling	NULL	The_Chv_regulatory_system_of_Alphaproteobacteria	PTS system permease (IIAMan), nitrogen regulatory IIA protein
2817	0.101592	0.720622	0.005	Miscellaneous	Plant-Prokaryote DOE project	At5g48545_and_At3g56490_At1g31160	Histidine triad (HIT) nucleotide-binding protein, similarity with At5g48545 and yeast YDL125C (HNT1)
4056	0.279397	0.720603	0.004	Metabolism of Aromatic Compounds	NULL	Aromatic_Amin_Catabolism	Nitrilotriacetate monooxygenase component B (EC 1.14.13.-)
3754	0.120493	0.720581	0.011	Clustering-based subsystems	NULL	CBSS-290633.1.peg.1906	Mlr7403 protein
103	0.0516656	0.720497	0.004	DNA Metabolism	DNA repair	2-phosphoglycolate_salvage	2-deoxyglucose-6-phosphate hydrolase YniC
7044	0.00670559	0.720408	0.007	RNA Metabolism	RNA processing and modification	tRNA_modification_Archaea	tRNA (adenine57/58-N1)-methyltransferase (EC 2.1.1.36)
5022	0.152566	0.720296	0.012	Clustering-based subsystems	NULL	CBSS-316407.3.peg.2816	Protein of unknown function DUF541
5001	0.254441	0.720114	0.002	Clustering-based subsystems	NULL	CBSS-323097.3.peg.2594	Protein YicC
2174	0.203841	0.719718	0.015	Cell Wall and Capsule	Gram-Negative cell wall components	Lipid_A_modifications	Fe(2+)/alpha-ketoglutarate-dependent dioxygenase LpxO
3153	0.280541	0.719459	0.001	Potassium metabolism	NULL	Potassium_homeostasis	Kup system potassium uptake protein
624	0.280628	0.719372	0.007	Carbohydrates	Central carbohydrate metabolism	Methylglyoxal_Metabolism	Aldehyde dehydrogenase A (EC 1.2.1.22)
1173	0.121364	0.719364	0.027	Cell Division and Cell Cycle	NULL	Bacterial_Cytoskeleton	Cell division protein ZipA
2691	0.280637	0.719363	0.001	Carbohydrates	Di- and oligosaccharides	Maltose_and_Maltodextrin_Utilization	Glycogen phosphorylase (EC 2.4.1.1)
2329	0.280797	0.719203	0.001	Respiration	NULL	Formate_hydrogenase	Formate dehydrogenase chain D (EC 1.2.1.2)
4534	0.281026	0.718974	0.004	Carbohydrates	Central carbohydrate metabolism	Entner-Doudoroff_Pathway	Phosphogluconate dehydratase (EC 4.2.1.12)
6032	0.229977	0.718917	0.002	Carbohydrates	Di- and oligosaccharides	Lactose_and_Galactose_Uptake_and_Utilization	Tagatose 1,6-diphosphate aldolase (EC 4.1.2.40)
1288	0.0521684	0.718859	0.006	Cofactors, Vitamins, Prosthetic Groups, Pigments	Tetrapyrroles	Coenzyme_B12_biosynthesis	Cobalamin biosynthesis protein CobG
1726	0.00693024	0.718486	0.005	RNA Metabolism	Transcription	RNA_polymerase_chloroplast	DNA-directed RNA polymerase alpha subunit (EC 2.7.7.6), chloroplast
510	0.28156	0.71844	0.001	Metabolism of Aromatic Compounds	Peripheral pathways for catabolism of aromatic compounds	Benzoate_catabolism	Acetyl-CoA C-acyltransferase (EC 2.3.1.16)
5442	0.281607	0.718393	0.005	Miscellaneous	Plant-Prokaryote DOE project	Single-Rhodanese-domain_proteins	Rhodanese domain protein UPF0176
3909	0.0698059	0.718252	0.009	Respiration	NULL	Formate_hydrogenase	NAD-dependent formate dehydrogenase delta subunit
2679	0.0349341	0.7181	0.003	Amino Acids and Derivatives	Alanine, serine, and glycine	Glycine_cleavage_system	Glycine cleavage system transcriptional activator GcvA
5982	0.00701748	0.717739	0.004	Sulfur Metabolism	NULL	Sulfur_oxidation	Sulfite dehydrogenase cytochrome subunit SoxD
1521	0.179632	0.717722	0.008	Respiration	NULL	Biogenesis_of_c-type_cytochromes	Cytochrome c-type biogenesis protein DsbD, protein-disulfide reductase (EC 1.8.1.8)
3576	0.0525307	0.717678	0.004	Metabolism of Aromatic Compounds	Metabolism of central aromatic intermediates	Salicylate_and_gentisate_catabolism	Maleate cis-trans isomerase (EC 5.2.1.1)
4068	0.0875704	0.71764	0.011	Nitrogen Metabolism	NULL	Ammonia_assimilation	Nitrogen regulation protein NR(II) (EC 2.7.3.-)
6768	0.157727	0.717531	0.039	Cell Wall and Capsule	Capsular and extracellular polysacchrides	Alginate_metabolism	alginate o-acetyltransferase AlgF
2895	0.2569	0.71741	0.004	Carbohydrates	Organic acids	Glycerate_metabolism	Hydroxypyruvate isomerase (EC 5.3.1.22)
6422	0.256999	0.717301	0.011	Cell Wall and Capsule	Gram-Negative cell wall components	Lipid_A-Ara4N_pathway_(_Polymyxin_resistance_)	UDP-4-amino-4-deoxy-L-arabinose--oxoglutarate aminotransferase (EC 2.6.1.-)
4197	0.257396	0.716865	0.046	Stress Response	Periplasmic Stress	Periplasmic_Stress_Response	Outer membrane protein H precursor
2155	0.283274	0.716726	0.01	Protein Metabolism	Protein folding	Peptidyl-prolyl_cis-trans_isomerase	FKBP-type peptidyl-prolyl cis-trans isomerase FkpA precursor (EC 5.2.1.8)
5205	0.0880931	0.716618	0.009	Miscellaneous	NULL	ZZ_gjo_need_homes	Putative permease often clustered with de novo purine synthesis
3033	0.105718	0.716608	0.005	Clustering-based subsystems	NULL	Conserved_cluster_in_Enterobacteriaceae_downstream_from_YqjA,_a_DedA_family_protein	Inner membrane protein YqjE
447	0.283786	0.716214	0.011	RNA Metabolism	RNA processing and modification	ATP-dependent_RNA_helicases,_bacterial	ATP-dependent RNA helicase SrmB
5504	0.284242	0.715758	0.001	RNA Metabolism	RNA processing and modification	RNA_methylation	Ribosomal RNA large subunit methyltransferase N (EC 2.1.1.-)
1687	0.0145055	0.715726	0.003	Regulation and Cell signaling	NULL	Rcs_phosphorelay_signal_transduction_pathway	DNA-binding capsular synthesis response regulator RcsB
6522	0.284296	0.715704	0.007	Carbohydrates	NULL	Unknown_sugar_utilization_(cluster_yphABCDEFG)	Uncharacterized protein YphG, TPR-domain containing
88	0.00725588	0.7157	0.005	Phosphorus Metabolism	NULL	Phosphonate_metabolism	2-aminoethylphosphonate:pyruvate aminotransferase (EC 2.6.1.37)
6298	0.0072792	0.7155	0.002	Clustering-based subsystems	Putative asociate of RNA polymerase sigma-54 factor rpoN	CBSS-316057.3.peg.1308	Transmembrane regulator protein PrtR
5229	0.12944	0.715233	0.007	Virulence, Disease and Defense	Resistance to antibiotics and toxic compounds	Cobalt-zinc-cadmium_resistance	Putative silver efflux pump
1583	0.284809	0.715191	0.001	Fatty Acids, Lipids, and Isoprenoids	NULL	Polyhydroxybutyrate_metabolism	D-beta-hydroxybutyrate dehydrogenase (EC 1.1.1.30)
2285	0.285089	0.714911	0.001	Motility and Chemotaxis	Flagellar motility in Prokaryota	Flagellum_in_Campylobacter	Flagellin protein FlaA
1298	0.0147052	0.714872	0.005	Cofactors, Vitamins, Prosthetic Groups, Pigments	Tetrapyrroles	Coenzyme_B12_biosynthesis	Cobalt-precorrin-6y C15-methyltransferase [decarboxylating] (EC 2.1.1.-)
3181	0.106848	0.714766	0.018	Carbohydrates	Monosaccharides	L-Arabinose_utilization	L-arabinose 1-dehydrogenase (EC 1.1.1.46)
2151	0.25937	0.714693	0.004	Miscellaneous	Plant-Prokaryote DOE project	Biotin_biosynthesis_Experimental	FIG147869: Carbon-nitrogen hydrolase
5948	0.142588	0.714614	0.021	Amino Acids and Derivatives	Arginine; urea cycle, polyamines	Arginine_and_Ornithine_Degradation	Succinylarginine dihydrolase (EC 3.5.3.23)
5459	0.0147987	0.714472	0.001	RNA Metabolism	RNA processing and modification	RNA_processing_and_degradation,_bacterial	Ribonuclease E inhibitor RraB
2609	0.285552	0.714448	0.001	Amino Acids and Derivatives	Lysine, threonine, methionine, and cysteine	Lysine_degradation	Glutarate-semialdehyde dehydrogenase (EC 1.2.1.20)
1656	0.233708	0.714357	0.011	Clustering-based subsystems	NULL	CBSS-562.2.peg.5158_SK3_including	DNA recombination-dependent growth factor C
7052	0.285717	0.714283	0.002	RNA Metabolism	RNA processing and modification	RNA_methylation	tRNA (guanine46-N7-)-methyltransferase (EC 2.1.1.33)
1905	0.00751408	0.713491	0.002	DNA Metabolism	DNA repair	DNA_Repair_Base_Excision	Endonuclease VIII
2347	0.156286	0.713475	0.018	Carbohydrates	One-carbon Metabolism	Methanogenesis	Formylmethanofuran--tetrahydromethanopterin N-formyltransferase (EC 2.3.1.101)
6049	0.0538289	0.713447	0.007	Cofactors, Vitamins, Prosthetic Groups, Pigments	Folate and pterines	YgfZ-Iron	TctC citrate transporter
1452	0.125952	0.712956	0.021	Amino Acids and Derivatives	Lysine, threonine, methionine, and cysteine	Cysteine_Biosynthesis	Cys regulon transcriptional activator CysB
3516	0.287056	0.712944	0.004	Amino Acids and Derivatives	Lysine, threonine, methionine, and cysteine	Lysine_degradation	Lysine decarboxylase (EC 4.1.1.18)
980	0.260978	0.712924	0.014	Clustering-based subsystems	NULL	CBSS-176299.4.peg.1996A	Bis(5'-nucleosyl)-tetraphosphatase (asymmetrical) (EC 3.6.1.17)
5159	0.0540128	0.712847	0.007	Clustering-based subsystems	NULL	CBSS-296591.1.peg.2330	Putative glycosyltransferase
2556	0.287168	0.712832	0.001	Respiration	Electron donating reactions	Respiratory_dehydrogenases_1	Glucose-methanol-choline (GMC) oxidoreductase:NAD binding site
6607	0.287183	0.712817	0.001	Cofactors, Vitamins, Prosthetic Groups, Pigments	Tetrapyrroles	Heme_and_Siroheme_Biosynthesis	Uroporphyrinogen-III synthase (EC 4.2.1.75)
6636	0.00761839	0.712598	0.002	Miscellaneous	Plant-Prokaryote DOE project	COG0523	Vegetatible incompatibility protein HET-E-1
736	0.209189	0.712365	0.018	Protein Metabolism	Protein degradation	Protein_degradation	Aminopeptidase YpdF (MP-, MA-, MS-, AP-, NP- specific)
3597	0.287868	0.712132	0.001	Carbohydrates	Di- and oligosaccharides	Maltose_and_Maltodextrin_Utilization	Maltose phosphorylase (EC 2.4.1.8)
2861	0.288059	0.711941	0.002	Nucleosides and Nucleotides	NULL	Hydantoin_metabolism	Hydantoin racemase (EC 5.1.99.-)
5729	0.108682	0.711778	0.007	Clustering-based subsystems	NULL	Bacterial_Cell_Division	Septum site-determining protein MinC
3817	0.157234	0.711737	0.007	Protein Metabolism	Protein degradation	Metallocarboxypeptidases_(EC_3.4.17.-)	Muramoyltetrapeptide carboxypeptidase (EC 3.4.17.13)
2377	0.288291	0.711709	0.001	Carbohydrates	Monosaccharides	L-fucose_utilization	Fucose permease
948	0.0543708	0.71168	0.009	Clustering-based subsystems	tRNA sulfuration	CBSS-89187.3.peg.2957	Bifunctional PLP-dependent enzyme with beta-cystathionase and maltose regulon repressor activities
2708	0.288383	0.711617	0.001	Miscellaneous	Plant-Prokaryote DOE project	COG0451	Glycosyltransferase
5760	0.235978	0.711582	0.012	Clustering-based subsystems	Catabolism of an unknown compound	CBSS-262316.1.peg.2929	Short-chain dehydrogenase/reductase in hypothetical Actinobacterial gene cluster
248	0.288421	0.711579	0.001	Amino Acids and Derivatives	Arginine; urea cycle, polyamines	Polyamine_Metabolism	4-aminobutyraldehyde dehydrogenase (EC 1.2.1.19)
5332	0.157338	0.711548	0.005	Membrane Transport	Protein translocation across cytoplasmic membrane	ESAT-6_proteins_secretion_system_in_Actinobacteria	RD1 region associated protein Rv3876
6251	0.131174	0.711418	0.002	Carbohydrates	Monosaccharides	Hexose_Phosphate_Uptake_System	Transcriptional regulatory protein UhpA
1402	0.0155878	0.711097	0.003	Cofactors, Vitamins, Prosthetic Groups, Pigments	Tetrapyrroles	Heme_and_Siroheme_Biosynthesis	Coproporphyrinogen III oxidase, oxygen-independent (EC 1.3.99.22)
1200	0.0727747	0.710995	0.005	Clustering-based subsystems	Chemotaxis, response regulators	CBSS-323850.3.peg.3142	Chemotaxis protein CheC -- inhibitor of MCP methylation
4193	0.289166	0.710834	0.001	Stress Response	Osmotic stress	Osmoregulation	Outer membrane protein A precursor
784	0.0910947	0.710748	0.01	Amino Acids and Derivatives	Arginine; urea cycle, polyamines	Arginine_and_Ornithine_Degradation	Arginine N-succinyltransferase (EC 2.3.1.109)
5304	0.0314548	0.7105	0.009	Carbohydrates	Central carbohydrate metabolism	Pyruvate_metabolism_I:_anaplerotic_reactions,_PEP	Pyruvate carboxyl transferase subunit B (EC 6.4.1.1)
597	0.0789565	0.710493	0.007	Motility and Chemotaxis	NULL	Bacterial_Chemotaxis	Aerotaxis sensor receptor protein
290	0.289603	0.710397	0.001	Carbohydrates	Sugar alcohols	Inositol_catabolism	5-deoxy-glucuronate isomerase (EC 5.3.1.-)
3377	0.210669	0.71033	0.006	Protein Metabolism	Protein biosynthesis	Ribosome_LSU_mitochondrial	LSU ribosomal protein MRPL35, mitochondrial
2334	0.289734	0.710266	0.001	Carbohydrates	Fermentation	Fermentations:_Mixed_acid	Formate efflux transporter (TC 2.A.44 family)
1335	0.290019	0.709981	0.003	Stress Response	Cold shock	Cold_shock,_CspA_family_of_proteins	Cold shock protein CspD
6526	0.0548957	0.709969	0.004	Clustering-based subsystems	Carbohydrates	Cluster_Ytf_and_putative_sugar_transporter	Uncharacterized protein YtfN
2739	0.0916412	0.709679	0.01	Stress Response	Osmotic stress	Osmotic_stress_cluster	Heat shock (predicted periplasmic) protein YciM, precursor
5583	0.290404	0.709596	0.001	DNA Metabolism	DNA repair	DNA_repair,_bacterial	SOS-response repressor and protease LexA (EC 3.4.21.88)
2005	0.184815	0.709577	0.015	RNA Metabolism	RNA processing and modification	RNA_processing_and_degradation,_bacterial	Exoribonuclease II (EC 3.1.13.1)
3150	0.290557	0.709443	0.001	Amino Acids and Derivatives	Proline and 4-hydroxyproline	Proline,_4-hydroxyproline_uptake_and_utilization	Ketoglutarate semialdehyde dehydrogenase (EC 1.2.1.26)
2686	0.132105	0.709368	0.005	Clustering-based subsystems	NULL	Cell_wall_related_cluster	Glycine-rich cell wall structural protein precursor
930	0.290632	0.709368	0.002	Metabolism of Aromatic Compounds	Metabolism of central aromatic intermediates	Catechol_branch_of_beta-ketoadipate_pathway	Beta-ketoadipate enol-lactone hydrolase (EC 3.1.1.24)
2326	0.211391	0.709337	0.003	Virulence, Disease and Defense	NULL	Bacterial_cyanide_production_and_tolerance_mechanisms	Formate dehydrogenase O gamma subunit (EC 1.2.1.2)
215	0.290742	0.709258	0.001	Clustering-based subsystems	Clustering-based subsystems	CBSS-280355.3.peg.2835	3-methyl-2-oxobutanoate hydroxymethyltransferase (EC 2.1.2.11)
1171	0.291127	0.708873	0.001	Clustering-based subsystems	NULL	Bacterial_Cell_Division	Cell division protein MraZ
1470	0.21184	0.70872	0.007	Virulence, Disease and Defense	Resistance to antibiotics and toxic compounds	Adaptation_to_d-cysteine	Cystine ABC transporter, ATP-binding protein
4862	0.0162854	0.708112	0.007	Clustering-based subsystems	DNA polymerase III epsilon cluster	CBSS-342610.3.peg.1536	Predicted signal-transduction protein containing cAMP-binding and CBS domains
5860	0.159278	0.70799	0.017	Amino Acids and Derivatives	Arginine; urea cycle, polyamines	Polyamine_Metabolism	Spermidine Putrescine ABC transporter permease component potC (TC_3.A.1.11.1)
2720	0.132732	0.707989	0.01	Carbohydrates	Central carbohydrate metabolism	Glycolate,_glyoxylate_interconversions	Glyoxylate reductase (EC 1.1.1.79)
569	0.132895	0.707632	0.005	Nucleosides and Nucleotides	Purines	Purine_conversions	Adenine deaminase (EC 3.5.4.2)
5303	0.292412	0.707588	0.002	Carbohydrates	Central carbohydrate metabolism	Pyruvate_metabolism_I:_anaplerotic_reactions,_PEP	Pyruvate carboxyl transferase subunit A (EC 6.4.1.1)
5983	0.292759	0.707241	0.001	Sulfur Metabolism	NULL	Sulfur_oxidation	Sulfite oxidase
5347	0.29291	0.70709	0.001	Stress Response	Oxidative stress	Regulation_of_Oxidative_Stress_Response	RNA polymerase sigma factor
3117	0.15977	0.707088	0.01	Iron acquisition and metabolism	NULL	Transport_of_Iron	Iron-uptake factor PiuC
6497	0.111605	0.707014	0.018	Clustering-based subsystems	NULL	Conserved_cluster_in_Enterobacteriaceae_downstream_from_YqjA,_a_DedA_family_protein	Uncharacterized membrane protein YqjD
1399	0.0372064	0.706991	0.004	Virulence, Disease and Defense	Resistance to antibiotics and toxic compounds	Copper_homeostasis	Copper-sensing two-component system response regulator CusR
5925	0.0930568	0.706911	0.016	Membrane Transport	NULL	Transport_of_Nickel_and_Cobalt	Substrate-specific component NikM of nickel ECF transporter
2797	0.293149	0.706851	0.001	Stress Response	NULL	Hfl_operon	HflC protein
3157	0.0745063	0.706762	0.009	Cofactors, Vitamins, Prosthetic Groups, Pigments	NAD and NADP	NAD_and_NADP_cofactor_biosynthesis_global	Kynurenine formamidase, bacterial (EC 3.5.1.9)
992	0.213353	0.706639	0.015	Carbohydrates	Monosaccharides	D-gluconate_and_ketogluconates_metabolism	Broad-specificity glycerol dehydrogenase (EC 1.1.99.22), subunit SldA
1568	0.293646	0.706354	0.001	Cell Wall and Capsule	NULL	Peptidoglycan_biosynthesis--gjo	D-alanine--D-alanine ligase B (EC 6.3.2.4)
6653	0.293648	0.706352	0.001	Regulation and Cell signaling	NULL	WhiB_and_WhiB-type_regulatory_proteins_	WhiB-like transcription regulator
5778	0.160221	0.706262	0.01	Iron acquisition and metabolism	Siderophores	Siderophore_assembly_kit	Siderophore biosynthesis protein, monooxygenase
5149	0.213646	0.706237	0.005	Respiration	NULL	Formate_hydrogenase	Putative formate dehydrogenase iron-sulfur subunit (EC 1.2.1.2)
77	0.29406	0.70594	0.004	Amino Acids and Derivatives	Lysine, threonine, methionine, and cysteine	Methionine_Degradation	2-Oxobutyrate oxidase, putative
4170	0.00842298	0.705714	0.005	Stress Response	Osmotic stress	Osmoprotectant_ABC_transporter_YehZYXW_of_Enterobacteriales	Osmoprotectant ABC transporter inner membrane protein YehW
184	0.294469	0.705531	0.001	Amino Acids and Derivatives	Aromatic amino acids and derivatives	Chorismate_Synthesis	3-dehydroquinate dehydratase II (EC 4.2.1.10)
2118	0.0084522	0.705465	0.004	Clustering-based subsystems	Sulfatases and sulfatase modifying factor 1 (and a hypothetical)	Sulfatases_and_sulfatase_modifying_factor_1	FIG068086: hypothetical protein
5817	0.294613	0.705387	0.001	Miscellaneous	Plant-Prokaryote DOE project	Synechocystis_experimental	Similar to non-heme chloroperoxidase
2135	0.0085155	0.704923	0.002	Clustering-based subsystems	Lysine Biosynthesis	A_Glutathione-dependent_Thiol_Reductase_Associated_with_a_Step_in_Lysine_Biosynthesis	FIG138056: a glutathione-dependent thiol reductase
2093	0.0170745	0.704737	0.001	Fatty Acids, Lipids, and Isoprenoids	Fatty acids	Phospholipid_and_Fatty_acid_biosynthesis_related_cluster	FIG022199: FAD-binding protein
2129	0.0171048	0.704607	0.004	Clustering-based subsystems	NULL	Glutaredoxin_3_containing_cluster	FIG136845: Rhodanese-related sulfurtransferase
5974	0.295481	0.704519	0.001	Amino Acids and Derivatives	Lysine, threonine, methionine, and cysteine	Cysteine_Biosynthesis	Sulfate permease
3452	0.268672	0.704461	0.007	Cell Wall and Capsule	Gram-Negative cell wall components	Lipoprotein_sorting_system	Lipoprotein releasing system transmembrane protein LolC
6195	0.00860632	0.704146	0.003	Carbohydrates	Fermentation	Acetoin,_butanediol_metabolism	Transcriptional activator of acetoin dehydrogenase operon AcoR
2537	0.295961	0.704039	0.001	Carbohydrates	Central carbohydrate metabolism	Entner-Doudoroff_Pathway	Glucose 1-dehydrogenase (EC 1.1.1.47)
252	0.269165	0.703918	0.007	Carbohydrates	Monosaccharides	D-Galacturonate_and_D-Glucuronate_Utilization	4-deoxy-L-threo-5-hexosulose-uronate ketol-isomerase (EC 5.3.1.17)
6841	0.215407	0.703815	0.016	RNA Metabolism	RNA processing and modification	Queuosine-Archaeosine_Biosynthesis	glutamyl-Q-tRNA synthetase
6447	0.0172956	0.703791	0.003	Cell Wall and Capsule	Gram-Negative cell wall components	LOS_core_oligosaccharide_biosynthesis	UDP-glucose:(heptosyl) LPS alpha1,3-glucosyltransferase WaaG (EC 2.4.1.-)
5522	0.296542	0.703458	0.002	Clustering-based subsystems	NULL	Bacterial_RNA-metabolizing_Zn-dependent_hydrolases	Ribosomal-protein-S18p-alanine acetyltransferase (EC 2.3.1.-)
5262	0.242866	0.703163	0.001	Clustering-based subsystems	Putrescine/GABA utilization cluster-temporal,to add to SSs	GABA_and_putrescine_metabolism_from_cluters	Putrescine transport ATP-binding protein PotG (TC 3.A.1.11.2)
4570	0.269953	0.703052	0.009	Clustering-based subsystems	NULL	Nucleoside_Catabolism_cluster	Phosphopentomutase (EC 5.4.2.7)
3589	0.29709	0.70291	0.001	Carbohydrates	Di- and oligosaccharides	Maltose_and_Maltodextrin_Utilization	Malto-oligosyltrehalose synthase (EC 5.4.99.15)
4543	0.270117	0.702871	0.014	Cell Wall and Capsule	Gram-Negative cell wall components	LOS_core_oligosaccharide_biosynthesis	Phosphoheptose isomerase 1 (EC 5.3.1.-)
4661	0.270156	0.702829	0.006	Fatty Acids, Lipids, and Isoprenoids	NULL	Polyhydroxybutyrate_metabolism	Poly(3-hydroxyalkanoate) depolymerase
7098	0.297582	0.702418	0.001	RNA Metabolism	RNA processing and modification	tRNA_modification_Bacteria	tRNA-i(6)A37 methylthiotransferase
5181	0.133658	0.702192	0.016	Carbohydrates	Central carbohydrate metabolism	Pyruvate_metabolism_II:_acetyl-CoA,_acetogenesis_from_pyruvate	Putative membrane protein, clustering with ActP
3875	0.297935	0.702065	0.006	Amino Acids and Derivatives	Arginine; urea cycle, polyamines	Polyamine_Metabolism	N-carbamoylputrescine amidase (3.5.1.53)
785	0.00885388	0.702028	0.002	Amino Acids and Derivatives	Arginine; urea cycle, polyamines	Arginine_and_Ornithine_Degradation	Arginine N-succinyltransferase, alpha subunit (EC 2.3.1.109)
3904	0.298096	0.701904	0.001	Clustering-based subsystems	NULL	CBSS-296591.1.peg.2330	NAD-dependent epimerase/dehydratase
1274	0.189721	0.701867	0.006	Protein Metabolism	Protein degradation	Proteolysis_in_bacteria,_ATP-dependent	ClpXP protease specificity-enhancing factor
6104	0.298187	0.701813	0.001	Virulence, Disease and Defense	NULL	Bacterial_cyanide_production_and_tolerance_mechanisms	Thiosulfate sulfurtransferase, rhodanese (EC 2.8.1.1)
187	0.16271	0.701698	0.013	Fatty Acids, Lipids, and Isoprenoids	Phospholipids	Sphingolipid_biosynthesis	3-dehydrosphinganine reductase (EC 1.1.1.102)
2668	0.0958618	0.701426	0.007	Carbohydrates	Sugar alcohols	Glycerol_and_Glycerol-3-phosphate_Uptake_and_Utilization	Glycerophosphoryl diester phosphodiesterase, periplasmic (EC 3.1.4.46)
1273	0.298975	0.701025	0.001	Membrane Transport	Protein secretion system, Type VI	Type_VI_secretion_systems	ClpB protein
6267	0.29902	0.70098	0.001	Carbohydrates	Central carbohydrate metabolism	Pentose_phosphate_pathway	Transketolase, N-terminal section (EC 2.2.1.1)
2180	0.299053	0.700947	0.001	Sulfur Metabolism	Inorganic sulfur assimilation	Inorganic_Sulfur_Assimilation	Ferredoxin
429	0.299078	0.700922	0.007	DNA Metabolism	DNA repair	DNA_repair,_bacterial_RecBCD_pathway	ATP-dependent DNA helicase SCO5183
1415	0.163275	0.700662	0.013	Virulence, Disease and Defense	Resistance to antibiotics and toxic compounds	Copper_homeostasis	Cu(I)-responsive transcriptional regulator
6125	0.0270546	0.700622	0.008	Protein Metabolism	Protein degradation	Putative_TldE-TldD_proteolytic_complex	TldD family protein, Beta/Gamma-proteobacterial subgroup
2673	0.217731	0.700619	0.012	Stress Response	Osmotic stress	Choline_and_Betaine_Uptake_and_Betaine_Biosynthesis	Glycine betaine ABC transport system, permease protein OpuAB
2314	0.245242	0.70026	0.004	Membrane Transport	Protein translocation across cytoplasmic membrane	EcsAB_transporter_affecting_expression_and_secretion_of_secretory_preproteins	Foldase protein PrsA precursor (EC 5.2.1.8)
3454	0.299984	0.700016	0.001	Regulation and Cell signaling	NULL	Sex_pheromones_in_Enterococcus_faecalis_and_other_Firmicutes	Lipoprotein signal peptidase (EC 3.4.23.36)
